# Supplementary material for: Comprehensive analysis of iron utilization by Mycobacterium tuberculosis
Source: PLoS Pathog. 2020 Feb 18;16(2):e1008337. doi: 10.1371/journal.ppat.1008337 (PMC7058343; doi:10.1371/journal.ppat.1008337)
Supplement: S6 Table — (XLSX) [file ppat.1008337.s012.xlsx]

## Sheet: Transit ANOVA output
Zhang et al., Comprehensive analysis of iron utilization by Mycobacterium tuberculosis
S6 Table. ANOVA analysis and functional categorization of genes involved in iron utilization by Mtb
ORF	Gene	TA sites	High MBT	cMBT	Low MBT	Hemin	Hemoglobin	Hemin/MBT	p-val	p-adj	Description	Functional categorization
Rv0007	-	11	146.7	167.5	231.1	218.3	261.1	155.7	0.002044	0.048188	membrane protein	Cell wall associated
Rv0017c	rodA	27	82.8	76	138.5	142.6	183.7	125.3	1e-06	4.4e-05	A septum-peptidoglycan biosynthetic protein, involved in cell wall formation	Cell wall associated
Rv0023	-	12	3.5	1.5	9.5	11.9	18.4	4.6	0.000554	0.01528	Transcriptional regulator	Regulatory proteins
Rv0066c	icd2	38	61.6	55	88.9	111.9	114.4	82.4	2e-06	7.5e-05	Probable isocitrate dehydrogenase	Intermediary metabolism and respiration
Rv0153c	ptbB	11	113.9	78.2	177.6	214.3	194.9	141.9	0.000804	0.021563	Phosphotyrosine protein phosphatase	Regulatory proteins
Rv0202c	mmpL11	39	10	60.4	18.3	161	168.6	13	0	0	Probable conserved transmembrane transport protein MmpL11	Transporter and efflux pump
Rv0211	pckA	25	89.9	68.2	125.1	190.6	220.8	112.1	0.000131	0.004248	Probable iron-regulated phosphoenolpyruvate carboxykinase	Intermediary metabolism and respiration
Rv0238	-	13	107.6	89.2	123.8	317.9	323.3	153.1	0	2e-06	Possible transcriptional regulatory protein (probably TetR-family)	Regulatory proteins
Rv0270	fadD2	26	299.9	302.1	168.7	91	150	125.5	0	0	Probable fatty-acid-CoA ligase FadD2	Lipid metabolism
Rv0280	PPE3	26	119.5	120	260.3	323.5	299.6	230.6	2e-06	8.5e-05	PPE protein	PE/PPE family protein
Rv0282	eccA3	24	2.3	0.5	1.2	0.2	0	4.3	0.000972	0.025018	ESX-3 type VII secretion system protein	Protein translocation
Rv0284	eccC3	61	0.6	0	0	0.1	0	1.5	8e-06	0.000319	ESX-3 type VII secretion system protein. Possible membrane protein.	Protein translocation
Rv0286	PPE4	32	9.7	4.3	3	45	53.1	40	0	1.6e-05	PPE protein	PE/PPE family protein
Rv0289	espG3	14	3.9	0.4	5.7	0	0	9.2	0.000142	0.004505	ESX-3 secretion-associated protein EspG3	Protein translocation
Rv0290	eccD3	19	1.5	0	0.3	0	0	5.8	1.2e-05	0.000467	ESX-3 type VII secretion system protein. Probable transmembrane protein.	Protein translocation
Rv0291	mycP3	13	31.9	1.7	3.2	0.4	0.7	25.4	0	8e-06	ESX conserved component MycP3. Probable membrane-anchored mycosin MycP3 (serine protease)	Protein translocation
Rv0338c	-	37	30.1	32.8	6.6	1.1	0.7	12	3e-06	0.000141	Probable iron-sulfur-binding reductase	Intermediary metabolism and respiration
Rv0346c	ansP2	29	200.7	183.4	129.3	89.7	108.4	116.4	0	1e-06	Possible L-asparagine permease AnsP2 (L-asparagine transport protein)	Transporter and efflux pump
Rv0384c	clpB	25	16.5	25.9	61.7	43	58.3	40.3	0	0	Probable endopeptidase ATP binding protein (chain B) ClpB	Virulence, detoxification, adaptation
Rv0410c	pknG	32	35.9	33.4	81.5	55	76.6	51.9	0.000136	0.004354	Serine/threonine-protein kinase PknG	Regulatory proteins
Rv0412c	-	23	54	36	124.1	78.3	103.3	81.8	0	1.5e-05	Possible conserved membrane protein	Cell wall associated
Rv0455c	-	11	15.8	11	16.7	61.2	82.3	18.8	0	1.6e-05	Conserved protein	Conserved hypotheticals
Rv0462	lpdC	27	3.1	4.1	10.9	0.7	0.9	5.4	0	0	Involved in energy metabolism	Intermediary metabolism and respiration
Rv0467	icl1	19	386.7	350.9	95.9	129.3	109.5	99.9	0	0	Involved in glyoxylate bypass (at the first step), an alternative to the tricarboxylic acid cycle (in bacteria, plants, and fungi)	Intermediary metabolism and respiration
Rv0470c	pcaA	12	86.9	83.2	165.8	182.2	190	140.3	0.001673	0.040676	Involved in the mycolic acid modification or synthesis; essential for the cyclopropanation function.	Lipid metabolism
Rv0486	mshA	13	322.3	334.3	196.1	131.6	131.9	227	0.000738	0.019926	Involved in the first step of mycothiol biosynthesis	Intermediary metabolism and respiration
Rv0504c	-	9	11.6	16.7	12.9	22.2	39.4	6	0.001931	0.046097	Conserved protein	Conserved hypotheticals
Rv0509	hemA	22	1.4	1.7	1.6	100.6	89.3	19.3	0	0	Involved in porphyrin biosynthesis by the C5 pathway (at the first step)	Intermediary metabolism and respiration
Rv0510	hemC	13	5.3	9.6	3.9	127.8	126.7	36.7	0	0	Involved in porphyrin biosynthesis by the C5 pathway (at the fourth step)	Intermediary metabolism and respiration
Rv0512	hemB	22	4.1	12.7	8.4	99.2	105.2	32.3	0	0	Involved in porphyrin and heme biosynthesis (at the second step)	Intermediary metabolism and respiration
Rv0524	hemL	21	0.4	2.3	3.3	13.5	16.3	14.7	0	0	Involved in porphyrin biosynthesis by the C5 pathway (at the second step)	Intermediary metabolism and respiration
Rv0526	-	7	9.6	8	16.9	4.5	2.7	14.7	0.001367	0.033872	Possible thioredoxin protein (thiol-disulfide interchange protein)	Intermediary metabolism and respiration
Rv0558	menH	14	3.9	4	13.6	4.3	11.1	4.1	2.8e-05	0.00104	Involved in menaquinone biosynthesis (at the last step) converts DMKH2 into MKH2	Intermediary metabolism and respiration
Rv0563	htpX	11	214.5	222.7	258.7	422.2	469.7	190.7	2e-06	8.5e-05	Probable protease transmembrane protein heat shock protein HtpX	Virulence, detoxification, adaptation
Rv0642c	mmaA4	19	7.4	15.3	28.7	40.6	48.3	19.2	0	0	Methoxy mycolic acid synthase 4, involved in mycolic acids modification	Lipid metabolism
Rv0676c	mmpL5	32	0.3	39.4	1.5	104	115.5	0.5	0	0	Probable conserved transmembrane transport protein MmpL5	Transporter and efflux pump
Rv0677c	mmpS5	6	1.2	59.4	3.3	148.5	153.2	0	0	0	Possible conserved membrane protein MmpS5	Transporter and efflux pump
Rv0758	phoR	18	3.7	2.2	11.1	4.8	2.9	6.4	0.001023	0.025999	Two component system response sensor kinase	Regulatory proteins
Rv0818	-	11	215.7	244	209.9	372	460.6	183.6	9e-06	0.000335	Transcriptional regulatory protein	Regulatory proteins
Rv0820	phoT	13	22.3	37.5	30.8	66	122.9	27	0	0	Probable phosphate-transport ATP-binding protein ABC transporter	Transporter and efflux pump
Rv0896	gltA2	29	27.1	34.9	8.9	4.8	6.6	7.5	0	0	Involved in tricarboxylic acid cycle (KREBS cycle)	Intermediary metabolism and respiration
Rv0928	pstS3	22	19.8	43	31.1	75.1	108	25.5	0	6e-06	Involved in active transport of inorganic phosphate across the membrane	Transporter and efflux pump
Rv0929	pstC2	17	24.4	35.1	31	62.5	115.1	19.2	0	0	Involved in active transport of inorganic phosphate across the membrane	Transporter and efflux pump
Rv0930	pstA1	17	21.3	33.5	32.5	59.6	115.4	30.6	0	1e-06	Involved in active transport of inorganic phosphate across the membrane	Transporter and efflux pump
Rv0949	uvrD1	45	47.4	57.1	66.7	76.7	83.4	58.4	0.002077	0.048679	Involved in nucleotide excision repair	Information pathways
Rv1006	-	42	181.6	165.7	234.5	239.1	248.2	202.2	0.001911	0.046097	hypothetical protein	Conserved hypotheticals
Rv1013	pks16	22	61.2	59.3	117.4	68.2	81.9	91.5	0.000256	0.007695	Potentially involved in some intermediate steps for the synthesis of a polyketide molecule which may be involved in secondary metabolism.	Lipid metabolism
Rv1072	-	18	51.4	60.7	84.3	97.1	128.6	74.9	2e-06	7.4e-05	Probable conserved transmembrane protein	Cell wall associated
Rv1085c	-	11	15.3	4.8	14.8	0.9	1.9	6.2	0	1.3e-05	Possible hemolysin-like protein	Virulence, detoxification, adaptation
Rv1086	-	15	4.8	9.7	6.2	26.7	78.2	1.3	0	0	Catalyzes the first committed step in the synthesis of decaprenyl diphosphate, a molecule which has a central role in the biosynthesis of most features of the mycobacterial cell wall.	Cell wall associated
Rv1126c	-	11	0.3	6.4	0.9	11.4	16.9	2.7	0.000155	0.004878	hypothetical protein	Conserved hypotheticals
Rv1127c	ppdK	19	2	9.8	4.5	62.1	59.3	3.1	0	0	Catalyzes the reversible phosphorylation of pyruvate and phosphate	Intermediary metabolism and respiration
Rv1194c	-	19	58.7	62.4	69	31.1	25.4	60.5	0.001032	0.026055	Conserved protein	Conserved hypotheticals
Rv1208	gpgS	14	23.8	24.6	20.7	28.1	49.1	9	6e-05	0.002122	Glucosylglycerate biosynthesis	Intermediary metabolism and respiration
Rv1248c	-	46	8.8	7.4	7.4	1.4	1.7	7.2	0	0	Multifunctional alpha-ketoglutarate metabolic enzyme	Intermediary metabolism and respiration
Rv1300	hemK	14	18.3	10.4	18.5	8.6	6.5	19.1	0.00086	0.022906	Possibly involved in the oxidation of protoporphyrinogen into protoporphyrin IX	Intermediary metabolism and respiration
Rv1312	-	10	46.2	57.8	62.4	80.1	117.2	50.3	0.000166	0.005164	Conserved hypothetical secreted protein	Cell wall associated
Rv1337	-	13	155.2	152.3	216.9	286.3	302.6	232.6	6.3e-05	0.002175	Probable integral membrane protein	Cell wall associated
Rv1338	murI	17	2.8	9.1	1.7	33.1	88.6	1.1	0	0	Involved in peptidoglycan biosynthesis. Provides the (R)-glutamic acid required for cell wall biosynthesis	Cell wall associated
Rv1339	-	20	3.5	5.7	10.9	68.7	74.7	6.5	0	0	Conserved protein	Conserved hypotheticals
Rv1340	rphA	13	54.1	59.6	102.2	134.7	135.3	67.6	3.5e-05	0.00128	Probable ribonuclease RphA	Information pathways
Rv1348	irtA	38	4.8	23.2	11.7	173.7	148.2	7.7	0	0	Iron-regulated transporter IrtA	Transporter and efflux pump
Rv1349	irtB	20	6.2	34.4	16.6	106.4	84.6	8.1	0	0	Iron-regulated transporter IrtB	Transporter and efflux pump
Rv1387	PPE20	26	88.6	107.7	131.8	232.8	237.2	122.2	0	0	PPE protein	PE/PPE family protein
Rv1410c	-	31	41.4	62.6	82.5	71.9	106.6	56.7	1e-05	0.000367	Aminoglycosides/tetracycline-transport integral membrane protein	Transporter and efflux pump
Rv1411c	lprG	8	7.4	11.6	20.6	23	36.5	15.7	0.000942	0.024473	Lipoprotein	Transporter and efflux pump
Rv1432	-	16	160	168.3	59.3	6.4	13.4	39.5	0	3e-06	Probable dehydrogenase	Intermediary metabolism and respiration
Rv1485	hemZ	25	0.9	3.4	5.5	68.8	83.2	10.9	0	0	Involved in protoheme biosynthesis (last step)	Intermediary metabolism and respiration
Rv1540	-	14	3.8	25.5	15.6	38.3	28.4	12	0	1e-06	Conserved hypothetical protein, member of yabO/yceC/yfiI family	Conserved hypotheticals
Rv1565c	-	46	57.5	62.5	51.2	34.7	40.8	33.3	6e-06	0.000249	Conserved hypothetical membrane protein	Cell wall associated
Rv1592c	-	25	134.1	178.7	26.7	0.9	5.4	7.8	0	0	Conserved hypothetical protein	Conserved hypotheticals
Rv1626	-	5	192.3	200.5	102.1	101.2	108.7	137.5	0.000367	0.010409	Probable two-component system transcriptional regulator	Regulatory proteins
Rv1636	TB15.3	10	336.5	415.9	93.1	59.7	97.8	66.1	0	1e-06	Iron-regulated universal stress protein family protein TB15.3	Virulence, detoxification, adaptation
Rv1640c	lysX	66	79.1	77.2	101.9	118.7	117.8	90.1	0.000382	0.010748	Charging LYS tRNA	Information pathways
Rv1683	-	41	11.2	11	17.8	21.6	26.6	15.8	8e-05	0.002681	Possible bifunctional enzyme; long-chain acyl-CoA synthase and lipase.	Lipid metabolism
Rv1708	-	19	7.8	11	12.6	2.4	4.5	8	0.000908	0.02384	Putative initiation inhibitor protein	Cell wall associated
Rv1821	secA2	39	60.3	83.5	126.1	154.1	164.3	80.7	0	1.5e-05	Involved in protein export. May interact with the SecY/SecE subunits	Protein translocation
Rv1826	gcvH	9	3.6	0	8.9	12	11.2	7.1	4.6e-05	0.001639	The glycine cleavage system catalyses the degradation of glycine	Intermediary metabolism and respiration
Rv1828	-	14	7.5	7.1	0.4	0	0	0	1e-06	5.3e-05	Conserved protein	Conserved hypotheticals
Rv1832	gcvB	58	11.3	6.3	27.1	40.9	31.2	22.3	0	0	The glycine cleavage system catalyses the degradation of glycine	Intermediary metabolism and respiration
Rv1845c	blaR	15	430.5	241.1	317.5	13.5	13.5	308	0	0	Possible sensor-transducer protein BlaR	Cell wall associated
Rv2047c	-	32	0.2	25.6	0.5	86.9	81.3	0.9	0	0	Conserved hypothetical protein	Conserved hypotheticals
Rv2048c	pks12	148	3	17.3	12.3	50.2	50.2	6.4	0	0	Polyketide synthase Pks12. Involved in biosynthesis of mannosyl-beta-1-phosphomycoketide (MPM)	Lipid metabolism
Rv2115c	mpa	30	29.8	28.7	47.1	49.3	52.6	48.2	1e-05	0.000396	Involved in proteasomal protein degradation	Cell wall associated
Rv2123	PPE37	23	134.3	149	140.4	8.5	7	153.4	0	1e-06	PPE protein	PE/PPE family protein
Rv2130c	mshC	25	30.3	38.2	26.4	14	27.2	22.8	0.000308	0.009058	Involved in the third step of mycothiol biosynthesis	Intermediary metabolism and respiration
Rv2169c	-	6	13.4	13.9	24.8	42	61.1	24.8	0.001923	0.046097	Transmembrane protein	Cell wall associated
Rv2179c	-	7	11.5	41.7	19.2	81.5	81.8	10.5	0	0	Conserved hypothetical protein	Conserved hypotheticals
Rv2198c	mmpS3	14	13.7	27	29.5	37.6	58.5	12.2	0	1e-06	Probable conserved membrane protein MmpS3	Cell wall associated
Rv2202c	adoK	20	9	12.7	17.3	25.3	44.6	11.7	0	0	Adenosine phosphorylation	Intermediary metabolism and respiration
Rv2211c	gcvT	18	12.2	8	24.1	34.5	32.9	21.4	0.000276	0.008177	The glycine cleavage system catalyses the degradation of glycine	Intermediary metabolism and respiration
Rv2221c	glnE	39	5.4	7.9	7.2	1.2	1.1	4.2	5.3e-05	0.001875	Regulatory protein involved in the regulation of glutamine synthetase activity	Intermediary metabolism and respiration
Rv2241	aceE	58	41.1	28.8	60.2	36.5	27.4	45	2.8e-05	0.001032	Involved in energy metabolism; contributes to acetyl-CoA production as part of pyruvate dehydrogenase complex	Intermediary metabolism and respiration
Rv2246	kasB	19	0.5	2.1	1.8	4.1	9.8	3.6	7e-05	0.002366	Involved in fatty acid biosynthesis (mycolic acids synthesis); involved in meromycolate extension.	Lipid metabolism
Rv2358	smtB	5	94.3	78.9	97.2	1.8	2.3	83	7e-05	0.002375	Probable transcriptional regulatory protein SmtB (probably ArsR-family)	Regulatory proteins
Rv2359	zur	6	82.1	56.1	83.9	13.2	10.5	78.3	0.000396	0.011079	Acts as a global negative controlling element, employing Zn(2+) as a cofactor to bind the operator of the repressed genes.	Regulatory proteins
Rv2397c	cysA1	15	70.1	79.5	48	108.8	92.7	34.1	0.000113	0.003729	Involved in the active transport across the membrane of multiple sulfur-containing compounds, including sulfate and thiosulfate (import)	Transporter and efflux pump
Rv2400c	subI	19	66.9	66.5	55.3	111.7	100	43.7	0.000195	0.005954	Involved in the active transport across the membrane of multiple sulfur-containing compounds, including sulfate and thiosulfate (import).	Transporter and efflux pump
Rv2454c	-	15	9	4.3	22.7	37.6	67.2	16.1	0	0	Probable oxidoreductase beta subunit	Intermediary metabolism and respiration
Rv2455c	-	37	11.5	6.2	16.7	39	59.9	13.7	0	0	Probable oxidoreductase alpha subunit	Intermediary metabolism and respiration
Rv2470	glbO	9	70.7	97.9	33.4	156.5	162.3	36.2	0	0	Oxygen carrier, involved in oxygen transport.	Intermediary metabolism and respiration
Rv2476c	gdh	64	18.1	13.7	42.7	42.1	58.9	32.4	0	0	Catabolic glutdh involved in the utilization of glutamate and other amino acids of the glutamate family	Intermediary metabolism and respiration
Rv2511	orn	9	14.5	16.1	29.8	36.1	40.9	28.3	0.001329	0.033334	Oligoribonuclease	Intermediary metabolism and respiration
Rv2553c	-	18	62.8	63.7	102.8	63.9	106.7	66.9	0.00022	0.00666	Probable conserved membrane protein	Cell wall associated
Rv2583c	relA	37	23	21.3	42.9	20.7	18.1	34.4	0.000985	0.025207	Involved in the metabolism of PPGPP (at the first step)	Intermediary metabolism and respiration
Rv2587c	secD	25	26	20.9	36.4	50.8	62	32.8	1e-06	5.5e-05	Probable protein-export membrane protein SecD	Protein translocation
Rv2676c	hemQ	13	1.4	1.7	0.7	226.2	243.4	23.5	0	0	Chlorite dismutase	Intermediary metabolism and respiration
Rv2677c	hemY	16	43	42.8	36	253.6	210.2	61.5	0	0	Involved in heme and porphyrin biosynthesis (at the penultimate step)	Intermediary metabolism and respiration
Rv2678c	hemE	17	4	2.2	2.4	109.5	115.4	3.5	0	0	Involved in porphyrin biosynthesis	Intermediary metabolism and respiration
Rv2684	arsA	20	209.1	206.4	131	90.9	111.5	121.1	0	0	Probable arsenic-transport integral membrane protein ArsA	Transporter and efflux pump
Rv2697c	dut	5	3.6	15.5	2	0	0	2.1	4e-06	0.00015	Involved in biosynthesis of thymidylate	Intermediary metabolism and respiration
Rv2710	sigB	13	140.1	142.8	134.2	68.4	74.5	127.1	0.000343	0.009937	RNA polymerase sigma factor SigB	Information pathways
Rv2754c	thyX	9	44.2	65.7	39.3	103.3	129	43.7	0	0	Probable thymidylate synthase	Intermediary metabolism and respiration
Rv2764c	thyA	22	1.4	0	2.7	0	0	1.5	0.000161	0.005035	Involved in deoxyribonucleotide biosynthesis. Provides the sole de novo source of dTMP for DANA biosynthesis	Intermediary metabolism and respiration
Rv2799	-	14	180.5	198.1	260	373.2	361.4	243.3	0.00057	0.015504	Probable membrane protein	Cell wall associated
Rv2842c	-	7	72	64	33.8	31.2	18.5	26	0.001975	0.046853	Conserved protein	Conserved hypotheticals
Rv2907c	rimM	8	3.7	1.5	10	13.3	2.3	13.6	0.000449	0.012452	Essential for efficient processing of 16S rRNA	Information pathways
Rv2931	ppsA	81	206.7	189.2	107.6	77.1	63.9	145.4	0	0	Involved in phenolpthiocerol and phthiocerol dimycocerosate (dim) biosynthesis: extension of C18 with malony CoA	Lipid metabolism
Rv2932	ppsB	71	190.2	179.2	104.9	60.6	54.1	127.9	0	0	Involved in phenolpthiocerol and phthiocerol dimycocerosate (dim) biosynthesis: extension with malony CoA (partial reduction)	Lipid metabolism
Rv2933	ppsC	84	232.1	229.6	123.4	88.1	73.6	160.8	0	0	Involved in phenolpthiocerol and phthiocerol dimycocerosate (dim) biosynthesis: extension with malony CoA	Lipid metabolism
Rv2934	ppsD	68	342.7	290.1	174.6	120.7	103.5	216.4	0	0	Involved in phenolpthiocerol and phthiocerol dimycocerosate (dim) biosynthesis: extension with methylmalony CoA	Lipid metabolism
Rv2935	ppsE	68	426.3	375.9	231.7	157.4	129	261.1	0	0	Involved in phenolpthiocerol and phthiocerol dimycocerosate (dim) biosynthesis: extension with malony CoA	Lipid metabolism
Rv2940c	mas	82	375	358.9	201.2	157.6	130.9	256.6	0	0	Catalyzes the elongation of N-fatty acyl-CoA with methylamalonyl-CoA (not malonyl-CoA) as the elongating agent to form mycocerosyl lipids.	Lipid metabolism
Rv2941	fadD28	47	161.6	149.2	110.9	62.5	68.4	151.4	0	0	Involved in phthiocerol dimycocerosate (dim) biosynthesis.	Lipid metabolism
Rv2970A	-	4	13	22.6	30.1	17.4	17.3	43.2	0.000944	0.024473	Conserved hypothetical protein	Conserved hypotheticals
Rv2988c	leuC	13	44.8	29	34.3	12.8	5.6	31.3	0.000172	0.005309	Involved in leucine biosynthesis	Intermediary metabolism and respiration
Rv2995c	leuB	11	33.4	27.1	38.6	14.5	4.4	24	0.001438	0.03541	Involved in leucine biosynthesis	Intermediary metabolism and respiration
Rv3031	-	20	3.5	3.4	0.8	0.2	0.4	0.8	0.000565	0.015474	Conserved protein	Conserved hypotheticals
Rv3038c	-	13	12.5	5	5.5	16.8	31.9	5.8	6.2e-05	0.002142	Conserved protein	Conserved hypotheticals
Rv3052c	nrdI	15	17.8	27.8	21.1	4.2	0	32.4	0	1.3e-05	Probably involved in ribonucleotide reductase function	Information pathways
Rv3057c	-	19	118.8	170.9	177.7	234.1	249	138.1	0.00035	0.009989	Probable short chain alcohol dehydrogenase/reductase	Intermediary metabolism and respiration
Rv3139	fadE24	23	83.4	87.6	38.5	16.3	27.7	24	0	0	Probable acyl-CoA dehydrogenase FadE24	Lipid metabolism
Rv3140	fadE23	20	33.4	54.6	23	7.7	12.2	14	0	2e-06	Probable acyl-CoA dehydrogenase FadE23	Lipid metabolism
Rv3193c	-	83	19.8	24	33.4	40	49.4	28.3	0	0	Probable conserved transmembrane protein	Cell wall associated
Rv3215	entC	16	17.7	44.9	21.9	131	96.9	14.4	0	0	Probable isochorismate synthase EntC (isochorismate hydroxymutase)	Intermediary metabolism and respiration
Rv3220c	-	22	246.5	241.7	144.7	119.5	134.2	192	0	6e-06	Probable two component sensor kinase	Regulatory proteins
Rv3267	-	23	4.2	9.3	21.8	14.1	24.7	9.2	0	1.2e-05	Conserved protein (CPSA-related protein)	Conserved hypotheticals
Rv3274c	fadE25	19	118.7	145.3	63.1	54.5	48	58.6	2.1e-05	0.000773	Probable acyl-CoA dehydrogenase FadE25	Lipid metabolism
Rv3283	sseA	20	144.6	176.2	102.5	41.8	48.2	78.1	0	0	Possibly a sulfotransferase involved in the formation of thiosulfate	Intermediary metabolism and respiration
Rv3410c	guaB3	14	212.1	213.6	170.8	44.6	71.4	142.7	0.001352	0.033712	Probable inosine-5'-monophosphate dehydrogenase GuaB3	Intermediary metabolism and respiration
Rv3477	PE31	6	58.9	37.8	69.4	40.1	29	61.8	0.00012	0.0039	PE protein	PE/PPE family protein
Rv3490	otsA	31	59.7	37.4	92.4	75.8	74.9	84	3e-06	0.000131	Involved in osmoregulatory trehalose biosynthesis	Virulence, detoxification, adaptation
Rv3494c	mce4F	26	192.3	187.1	226.6	358.2	368.3	226	9.3e-05	0.003093	Mce-family protein Mce4F	Virulence, detoxification, adaptation
Rv3495c	lprN	14	58.8	66.1	92.4	145.1	170.4	102.9	6.1e-05	0.002122	Possible Mce-family lipoprotein LprN	Virulence, detoxification, adaptation
Rv3496c	mce4D	26	136.9	160.5	195.5	322.1	318.5	172.8	0	0	Mce-family protein Mce4D	Virulence, detoxification, adaptation
Rv3497c	mce4C	18	69.7	72.2	99	178.5	189	110.7	1e-06	3.2e-05	Mce-family protein Mce4C	Virulence, detoxification, adaptation
Rv3499c	mce4A	31	105.7	128.3	177	249.1	246.8	141.3	0	0	Mce-family protein Mce4A	Virulence, detoxification, adaptation
Rv3540c	ltp2	19	52.7	53.6	11	14.5	20.5	10.8	0	0	Probable lipid transfer protein or keto acyl-CoA thiolase Ltp2	Lipid metabolism
Rv3542c	-	14	71.9	66.3	12	21.5	31.5	14.4	0	0	Conserved hypothetical protein	Conserved hypotheticals
Rv3543c	fadE29	17	30.5	35.5	6.4	14.7	10.6	1.5	0	0	Probable acyl-CoA dehydrogenase FadE29	Lipid metabolism
Rv3544c	fadE28	16	103.2	98	19.2	38.7	41.3	15.9	0	0	Probable acyl-CoA dehydrogenase FadE28	Lipid metabolism
Rv3551	-	16	110.8	124.8	23.6	46.7	48.8	20.5	0	0	Possible CoA-transferase (alpha subunit)	Intermediary metabolism and respiration
Rv3593	lpqF	20	50.3	53.5	85.7	66.5	103.7	80.5	0.000273	0.008166	Probable conserved lipoprotein LpqF	Cell wall associated
Rv3612c	-	4	142.2	119.1	229.9	131.9	192.9	211.4	0.0021	0.048935	Conserved hypothetical protein	Conserved hypotheticals
Rv3645	-	26	70.9	107.2	33.7	8	7.9	20.4	0	0	Probable conserved transmembrane protein	Cell wall associated
Rv3662c	-	4	157.7	181.9	129.9	12.7	32.3	127	1e-06	2.8e-05	Conserved hypothetical protein	Conserved hypotheticals
Rv3670	ephE	16	4.9	28.3	14	18.5	33.3	3.6	6e-06	0.000226	Thought to be involved in detoxification reactions following oxidative damage to lipids.	Virulence, detoxification, adaptation
Rv3682	ponA2	38	92.3	92.4	159	143.9	197.2	118.2	0	0	Involved in peptidoglycan synthesis (at the final stages), cell wall formation.	Cell wall associated
Rv3723	-	10	123.5	134.6	204.4	299.7	293.4	172.9	0	2.3e-05	Probable conserved transmembrane protein	Cell wall associated
Rv3774	echA21	14	250.6	256.8	215.3	205.4	205.7	113.6	0.000345	0.00994	Possible enoyl-CoA hydratase	Lipid metabolism
Rv3775	lipE	24	254.2	284	198.5	191.8	186	91.1	0	2.1e-05	lipolytic enzyme probably involved in cellular metabolism	Intermediary metabolism and respiration
Rv3778c	-	17	7.9	9.1	23.3	7.7	18	9.1	9e-06	0.000335	Possible aminotransferase	Intermediary metabolism and respiration
Rv3802c	-	24	200.8	191.8	165.4	33.6	33.9	106.1	0	0	Probable conserved membrane protein	Cell wall associated
Rv3804c	fbpA	17	43.9	48.8	70.2	98.1	108.4	62.8	0	0	Involved in cell wall mycoloylation	Lipid metabolism
Rv3859c	gltB	79	9.3	9.3	3.3	7.8	3.2	1.4	0	0	Probable ferredoxin-dependent glutamate synthase [NADPH] (large subunit)	Intermediary metabolism and respiration
	The genes assessed to be "essential" or "growth defect" under at least one of the conditions are highlighted.
