# Supplementary material for: Comprehensive analysis of iron utilization by Mycobacterium tuberculosis
Source: PLoS Pathog. 2020 Feb 18;16(2):e1008337. doi: 10.1371/journal.ppat.1008337 (PMC7058343; doi:10.1371/journal.ppat.1008337)
Supplement: S7 Table — (XLSX) [file ppat.1008337.s013.xlsx]

## Sheet: All conditions vs HighMBT
Zhang et al., Comprehensive analysis of iron utilization by Mycobacterium tuberculosis
S7 Table. Resampling analysis of genes involved in iron utilization by Mtb.
				cMBT		Low MBT		Hemin		Hemoglobin		Hemin&MBT
#Orf	Name	Description	Sites	log2FC	Adj. p-value	log2FC	Adj. p-value	log2FC	Adj. p-value	log2FC	Adj. p-value	log2FC	Adj. p-value
Rv2047c	-	hypothetical protein	32	6.78	0	1.01	1	8.53	0	8.43	0	2.01	1
Rv0676c	mmpL5	Probable conserved transmembrane transport protein MmpL5	32	7.08	0	2.43	0.54275	8.48	0	8.63	0	0.73	1
Rv0510	hemC	Probable porphobilinogen deaminase HemC (PBG) (hydroxymethylbilane synthase) (HMBS) (pre-uroporphyrinogen synthase)	12	0.21	1	0.9	1	8.14	0	8.14	0	6.22	0
Rv2676c	hemQ	Chlorite dismutase	13	0.18	1	-0.94	1	7.26	0	7.36	0	4.02	0
Rv0677c	mmpS5	Possible conserved membrane protein MmpS5	6	5.56	0	1.4	1	6.88	0	6.93	0	-1.17	1
Rv0455c	-	hypothetical protein	11	3.46	0.0334	0.95	1	6.4	0	6.67	0	0.51	1
Rv1485	hemZ	Ferrochelatase HemZ (protoheme ferro-lyase) (heme synthetase)	25	1.79	1	2.49	1	6.14	0	6.41	0	3.5	0
Rv0509	hemA	Probable glutamyl-tRNA reductase HemA (GLUTR)	22	0.22	1	0.15	1	6.12	0	5.94	0	3.76	0
Rv1348	irtA	Iron-regulated transporter IrtA	38	2.26	0	1.28	0.668	5.16	0	4.93	0	0.7	1
Rv1338	murI	Probable glutamate racemase MurI	16	2.93	0.37853	-0.01	1	5.02	0	6.57	0	-1.52	1
Rv0524	hemL	Probable glutamate-1-semialdehyde 2,1-aminomutase HemL (GSA) (glutamate-1-semialdehyde aminotransferase) (GSA-at)	21	2.42	1	2.94	0.01179	4.94	0	5.21	0	5.07	0
Rv1127c	ppdK	Probable pyruvate, phosphate dikinase PpdK	19	2.25	0.12332	1.13	1	4.91	0	4.84	0	0.61	1
Rv2678c	hemE	Probable uroporphyrinogen decarboxylase HemE (uroporphyrinogen III decarboxylase) (URO-D) (UPD)	17	-0.9	1	-0.75	1	4.75	0	4.82	0	-0.19	1
Rv1339	-	hypothetical protein	19	0.66	1	1.97	0.05726	4.7	0	4.83	0	1.01	1
Rv0512	hemB	Probable delta-aminolevulinic acid dehydratase HemB (porphobilinogen synthase) (ALAD) (ALADH)	22	1.62	1	1.02	1	4.59	0	4.67	0	2.99	0
Rv1349	irtB	Iron-regulated transporter IrtB	19	2.85	0	1.81	0.52853	4.46	0	4.13	0	0.7	1
Rv2048c	pks12	Polyketide synthase Pks12	147	2.55	0	2.09	0	4.1	0	4.1	0	1.16	0
Rv0202c	mmpL11	Probable conserved transmembrane transport protein MmpL11	39	2.59	0	0.87	1	4	0	4.06	0	0.38	1
Rv1126c	-	hypothetical protein	10	3.04	0.50627	0.61	1	3.77	0	4.31	0.00431	0	1
Rv1540	-	Conserved hypothetical protein member of yabO/yceC/yfiI family	14	2.7	0	2.02	0	3.29	0	2.86	0	1.65	0.16249
Rv2677c	hemY	Probable protoporphyrinogen oxidase HemY (protoporphyrinogen-IX oxidase) (protoporphyrinogenase) (PPO)	16	-0.03	1	-0.31	1	2.86	0	2.56	0	0.52	1
Rv3215	entC	Probable isochorismate synthase EntC (isochorismate hydroxymutase) (enterochelin biosynthesis)	16	1.32	0	0.3	1	2.86	0	2.43	0	-0.28	1
Rv0642c	mmaA4	Methoxy mycolic acid synthase 4 MmaA4 (methyl mycolic acid synthase 4) (MMA4) (hydroxy mycolic acid synthase)	18	1.41	1	2.35	0	2.85	0	3.07	0	1.71	0.01431
Rv2179c	-	hypothetical protein	7	1.84	0.0334	0.74	1	2.8	0	2.81	0	-0.09	1
Rv2507	-	Possible conserved proline rich membrane protein	19	-0.09	1	2.22	0	2.48	0	3.19	0	1.1	1
Rv1086	-	Short (C15) chain Z-isoprenyl diphosphate synthase (Z-FPP synthase) (Z-farnesyl diphosphate synthase) (Z-FPP synthetase) (Z-farnesyl diphosphate synthetase) (geranyltranstransferase) (farnesyl pyrophosphate synthetase)	15	1.01	1	0.4	1	2.47	0	4	0	-1.85	1
Rv2454c	-	Probable oxidoreductase (beta subunit)	15	-1.05	1	1.34	0.18609	2.06	0	2.89	0	0.85	1
Rv0928	pstS3	Periplasmic phosphate-binding lipoprotein PstS3 (PBP-3) (PstS3) (PHOS1)	22	1.11	1	0.65	1	1.91	0	2.43	0	0.38	1
Rv1832	gcvB	Probable glycine dehydrogenase GcvB (glycine decarboxylase) (glycine cleavage system P-protein)	57	-1.09	1	1.28	0	1.86	0	1.48	0	1.02	0
Rv2455c	-	Probable oxidoreductase (alpha subunit)	37	-0.88	1	0.53	1	1.74	0	2.36	0	0.25	1
Rv0820	phoT	Probable phosphate-transport ATP-binding protein ABC transporter PhoT	12	0.78	1	0.53	1	1.65	0	2.5	0	0.31	1
Rv2202c	adoK	Adenosine kinase	19	0.39	1	1.05	0.19711	1.62	0	2.43	0	0.5	1
Rv0238	-	Possible transcriptional regulatory protein (probably TetR-family)	13	-0.27	1	0.2	1	1.56	0	1.59	0.00431	0.51	1
Rv2198c	mmpS3	Probable conserved membrane protein MmpS3	14	0.96	1	1.1	0.12826	1.44	0	2.07	0	-0.13	1
Rv3723	-	Probable conserved transmembrane protein	9	0.25	1	0.89	0.19711	1.44	0	1.39	0	0.54	1
Rv0280	PPE3	PPE family protein PPE3	26	0.01	1	1.12	0.08198	1.43	0	1.33	0.00771	0.95	0.60727
Rv1387	PPE20	PPE family protein PPE20	26	0.28	1	0.57	0.98155	1.39	0	1.42	0	0.46	1
Rv0384c	clpB	Probable endopeptidase ATP binding protein (chain B) ClpB (ClpB protein) (heat shock protein F84.1)	25	0.64	1	1.89	0	1.38	0	1.81	0	1.28	0
Rv0929	pstC2	Phosphate-transport integral membrane ABC transporter PstC2	17	0.52	1	0.35	1	1.35	0	2.22	0	-0.34	1
Rv1821	secA2	Possible preprotein translocase ATPase SecA2	39	0.47	1	1.06	0	1.35	0	1.44	0	0.42	1
Rv3497c	mce4C	Mce-family protein Mce4C	18	0.05	1	0.5	1	1.35	0	1.43	0.00431	0.66	1
Rv1340	rphA	Probable ribonuclease RphA (RNase PH) (tRNA nucleotidyltransferase)	13	0.14	1	0.91	0.58369	1.31	0	1.32	0	0.32	1
Rv3496c	mce4D	Mce-family protein Mce4D	26	0.23	1	0.51	0.58369	1.23	0	1.22	0	0.33	1
Rv3499c	mce4A	Mce-family protein Mce4A	31	0.28	1	0.74	0.08198	1.23	0	1.22	0	0.42	1
Rv3804c	fbpA	Secreted antigen 85-a FbpA (mycolyl transferase 85A) (fibronectin-binding protein A) (antigen 85 complex A)	16	0.16	1	0.74	0.10456	1.22	0	1.39	0	0.57	0.6346
Rv2476c	gdh	Probable NAD-dependent glutamate dehydrogenase Gdh (NAD-Gdh) (NAD-dependent glutamic dehydrogenase)	64	-0.4	1	1.24	0	1.21	0	1.69	0	0.84	0
Rv2470	glbO	Globin (oxygen-binding protein) GlbO	9	0.47	1	-1.06	0.17071	1.14	0	1.19	0	-0.95	0.68429
Rv3057c	-	Probable short chain alcohol dehydrogenase/reductase	18	0.49	1	0.63	0.98037	1.05	0	1.13	0	0.27	1
Rv3193c	-	Probable conserved transmembrane protein	82	0.26	1	0.74	0	1.01	0	1.3	0	0.53	0.06465
Rv0563	htpX	Probable protease transmembrane protein heat shock protein HtpX	11	0.05	1	0.27	1	0.97	0	1.13	0.00431	-0.17	1
Rv1565c	-	hypothetical protein	46	0.12	1	-0.16	1	-0.72	0	-0.49	0.32942	-0.78	0.04008
Rv3220c	-	Probable two component sensor kinase	21	-0.03	1	-0.77	0.12525	-1.04	0	-0.89	0.01444	-0.37	1
Rv0346c	ansP2	Possible L-asparagine permease AnsP2 (L-asparagine transport protein)	29	-0.13	1	-0.63	0.46605	-1.16	0	-0.89	0.00771	-0.78	0.12597
Rv1194c	-	hypothetical protein	18	0.06	1	0.1	1	-1.2	0	-1.56	0.00431	-0.14	1
Rv2684	arsA	Probable arsenic-transport integral membrane protein ArsA	20	-0.02	1	-0.67	0.25723	-1.2	0	-0.91	0.00771	-0.79	0.16443
Rv2940c	mas	Probable multifunctional mycocerosic acid synthase membrane-associated Mas	82	-0.07	1	-0.9	0	-1.26	0	-1.52	0	-0.55	0.02764
Rv0486	mshA	Glycosyltransferase MshA	13	0.05	1	-0.72	1	-1.29	0	-1.29	0.10654	-0.51	1
Rv2130c	mshC	Cysteine:1D-myo-inosityl 2-amino-2-deoxy--D-glucopyranoside ligase MshC	24	0.27	1	-0.15	1	-1.38	0	-0.18	1	-0.61	1
Rv2933	ppsC	Phenolpthiocerol synthesis type-I polyketide synthase PpsC	84	-0.02	1	-0.91	0	-1.39	0	-1.65	0	-0.53	0.41486
Rv2941	fadD28	Fatty-acid-AMP ligase FadD28 (fatty-acid-AMP synthetase) (fatty-acid-AMP synthase)	46	-0.12	1	-0.55	0.85209	-1.39	0	-1.27	0	-0.1	1
Rv3544c	fadE28	Probable acyl-CoA dehydrogenase FadE28	16	-0.08	1	-2.4	0	-1.4	0	-1.32	0.00431	-2.67	0
Rv2931	ppsA	Phenolpthiocerol synthesis type-I polyketide synthase PpsA	81	-0.13	1	-0.94	0	-1.42	0	-1.69	0	-0.51	0.31435
Rv2935	ppsE	Phenolpthiocerol synthesis type-I polyketide synthase PpsE	68	-0.18	1	-0.88	0	-1.44	0	-1.72	0	-0.71	0
Rv2934	ppsD	Phenolpthiocerol synthesis type-I polyketide synthase PpsD	67	-0.24	1	-0.94	0	-1.47	0	-1.7	0	-0.64	0.16249
Rv2932	ppsB	Phenolpthiocerol synthesis type-I polyketide synthase PpsB	71	-0.09	1	-0.86	0.01179	-1.64	0	-1.81	0	-0.57	0.20466
Rv0467	icl1	Isocitrate lyase Icl (isocitrase) (isocitratase)	18	-0.13	1	-2.19	0	-1.71	0	-1.94	0	-2.19	0
Rv3542c	-	hypothetical protein	14	-0.11	1	-2.55	0.01179	-1.72	0	-1.18	0.30107	-2.29	0.01431
Rv3283	sseA	Probable thiosulfate sulfurtransferase SseA (rhodanese) (thiosulfate cyanide transsulfurase) (thiosulfate thiotransferase)	20	0.28	1	-0.49	1	-1.78	0	-1.58	0.00771	-0.89	0.3403
Rv3540c	ltp2	Probable lipid transfer protein or keto acyl-CoA thiolase Ltp2	18	0.06	1	-2.28	0.01179	-1.83	0	-1.34	0.06402	-2.22	0.01431
Rv0270	fadD2	Probable fatty-acid-CoA ligase FadD2 (fatty-acid-CoA synthetase) (fatty-acid-CoA synthase)	25	0.01	1	-0.89	0.16186	-1.88	0	-1.07	0.00771	-1.35	0
Rv3410c	guaB3	Probable inosine-5'-monophosphate dehydrogenase GuaB3 (imp dehydrogenase) (inosinic acid dehydrogenase) (inosinate dehydrogenase) (imp oxidoreductase) (inosine-5'-monophosphate oxidoreductase) (IMPDH) (IMPD)	14	0.01	1	-0.31	1	-2.24	0	-1.56	0.28904	-0.57	1
Rv1636	TB15.3	Iron-regulated universal stress protein family protein TB15.3	9	0.31	1	-1.87	0.0325	-2.52	0	-1.8	0.01124	-2.37	0.01431
Rv3802c	-	Probable conserved membrane protein	24	-0.07	1	-0.28	1	-2.57	0	-2.56	0	-0.92	0.33914
Rv1248c	-	Multifunctional alpha-ketoglutarate metabolic enzyme	46	-0.26	1	-0.24	1	-2.65	0	-2.34	0	-0.25	1
Rv3139	fadE24	Probable acyl-CoA dehydrogenase FadE24	22	0.01	1	-1.18	0.01179	-2.83	0	-1.62	0	-1.86	0
Rv3140	fadE23	Probable acyl-CoA dehydrogenase FadE23	19	0.71	1	-0.96	0.97253	-2.9	0	-1.92	0.02796	-1.52	0.18574
Rv0896	gltA2	Probable citrate synthase I GltA2	28	0.36	1	-1.61	0	-2.92	0	-2.28	0	-2.21	0
Rv3645	-	Probable conserved transmembrane protein	25	0.59	1	-1.09	0.04219	-3.36	0	-3.3	0	-1.8	0
Rv3028c	fixB	Probable electron transfer flavoprotein (alpha-subunit) FixB (alpha-ETF) (electron transfer flavoprotein large subunit) (ETFLS)	11	-0.17	1	-2.79	0.30346	-3.42	0	-4.56	0.04786	-3.39	0.2338
Rv3662c	-	hypothetical protein	4	0.21	1	-0.28	1	-3.6	0	-2.28	0.11381	-0.31	1
Rv1085c	-	Possible hemolysin-like protein	11	-1.68	1	-0.04	1	-4.12	0	-3.05	0.02227	-1.24	1
Rv1432	-	Probable dehydrogenase	16	0.07	1	-1.43	0.58369	-4.62	0	-3.56	0	-2.01	0.12597
Rv0338c	-	Probable iron-sulfur-binding reductase	37	0.12	1	-2.2	0.30617	-4.71	0	-5.32	0.01124	-1.33	1
Rv2123	PPE37	PPE family protein PPE37	22	0.15	1	0.07	1	-5.51	0	-5.19	0	0.14	1
Rv0489	gpm1	Probable phosphoglycerate mutase 1 Gpm1 (phosphoglyceromutase) (PGAM) (BPG-dependent PGAM)	11	-0.75	1	-1.36	1	-5.68	0	-4.04	0.03977	-3.83	0.19129
Rv2358	smtB	Probable transcriptional regulatory protein SmtB (probably ArsR-family)	5	-0.26	1	0.04	1	-5.68	0	-5.33	0.04937	-0.19	1
Rv0291	mycP3	Probable membrane-anchored mycosin MycP3 (serine protease) (subtilisin-like protease) (subtilase-like) (mycosin-3)	13	-4.26	0.32565	-3.33	0.19349	-6.4	0	-5.53	0.02227	-0.32	1
Rv2359	zur	Probable zinc uptake regulation protein Zur	5	-0.49	1	0.08	1	-6.44	0	-6.4	0.05153	-0.03	1
Rv1845c	blaR	Possible sensor-transducer protein BlaR	14	-0.87	1	-0.47	1	-6.6	0	-6.14	0	-0.48	1
Rv1592c	-	hypothetical protein	25	0.41	1	-2.31	0	-7.2	0	-4.63	0	-4.04	0
Rv0541c	-	Probable conserved integral membrane protein	18	1.46	1	1.42	0.45218	2.05	0.00389	2.22	0.02227	0.9	1
Rv0930	pstA1	Probable phosphate-transport integral membrane ABC transporter PstA1	17	0.65	1	0.61	1	1.47	0.00389	2.42	0	0.53	1
Rv2754c	thyX	Probable thymidylate synthase ThyX (ts) (TSase)	9	0.57	1	-0.16	1	1.22	0.00389	1.54	0	-0.01	1
Rv1566c	-	Possible Inv protein	10	0.46	1	0.77	0.25723	1.01	0.00389	1.05	0.01684	0.91	0.16443
Rv1072	-	Probable conserved transmembrane protein	17	0.19	1	0.67	0.25676	0.9	0.00389	1.36	0	0.52	1
Rv1337	-	Probable integral membrane protein	13	-0.03	1	0.48	1	0.88	0.00389	0.96	0.01684	0.58	0.8016
Rv0066c	icd2	Probable isocitrate dehydrogenase [NADP] Icd2 (oxalosuccinate decarboxylase) (IDH) (NADP+-specific ICDH) (IDP)	38	-0.16	1	0.53	0.58369	0.86	0.00389	0.89	0	0.42	1
Rv3682	ponA2	Probable bifunctional membrane-associated penicillin-binding protein 1A/1B PonA2 (murein polymerase) [includes: penicillin-insensitive transglycosylase (peptidoglycan TGASE) + penicillin-sensitive transpeptidase (DD-transpeptidase)]	37	0.03	1	0.81	0	0.64	0.00389	1.11	0	0.32	1
Rv2710	sigB	RNA polymerase sigma factor SigB	13	0.03	1	-0.06	1	-1.03	0.00389	-0.91	0.1166	-0.14	1
Rv3551	-	Possible CoA-transferase (alpha subunit)	16	0.17	1	-2.2	0	-1.24	0.00389	-1.18	0.04937	-2.41	0
Rv0135c	-	Possible transcriptional regulatory protein	11	-0.31	1	-0.66	1	-1.37	0.00389	-1.12	0.30107	-0.76	1
Rv0542c	menE	Possible O-succinylbenzoic acid--CoA ligase MenE (OSB-CoA synthetase) (O-succinylbenzoate-CoA synthase)	14	0.08	1	-1.24	1	-2.79	0.00389	-3.52	0.1313	-2.42	0.61299
Rv1828	-	hypothetical protein	14	-0.09	1	-4.42	0.19711	-3.11	0.00389	-3.11	0.05886	-3.11	0.18574
Rv0286	PPE4	PPE family protein PPE4	31	-1.69	1	-1.98	0.16186	2.33	0.00735	2.58	0.00431	2.14	0
Rv2211c	gcvT	Probable aminomethyltransferase GcvT (glycine cleavage system T protein)	18	-0.6	1	0.98	0.52853	1.49	0.00735	1.42	0.02525	0.82	1
Rv3495c	lprN	Possible Mce-family lipoprotein LprN (Mce-family lipoprotein Mce4E)	13	0.14	1	0.64	1	1.31	0.00735	1.54	0	0.76	1
Rv2587c	secD	Probable protein-export membrane protein SecD	24	-0.32	1	0.45	1	0.97	0.00735	1.25	0	0.35	1
Rv0017c	rodA	Probable cell division protein RodA	27	-0.12	1	0.74	0.12826	0.78	0.00735	1.14	0	0.59	0.88176
Rv1640c	lysX	Lysyl-tRNA synthetase 2 LysX	65	-0.03	1	0.37	1	0.59	0.00735	0.58	0.04251	0.19	1
Rv1411c	lprG	Conserved lipoprotein LprG	9	0.74	1	1.43	0.46605	1.66	0.01046	2.33	0	1.1	1
Rv3214	gpm2	Possible phosphoglycerate mutase Gpm2 (phosphoglyceromutase) (PGAM) (BPG-dependent PGAM)	11	0.99	1	1.12	0.85209	1.37	0.01046	1.47	0.01684	0.74	1
Rv0805	-	Class III cyclic nucleotide phosphodiesterase (cNMP PDE)	18	-0.13	1	-0.29	1	-0.86	0.01046	-0.71	0.24048	-0.28	1
Rv1798	eccA5	ESX conserved component EccA5 ESX-5 type VII secretion system protein	30	0.12	1	0	1	-0.97	0.01046	-1.92	0	-0.51	1
Rv0358	-	hypothetical protein	13	0.28	1	0.31	1	-1.3	0.01046	-1.11	0.13813	-0.33	1
Rv2988c	leuC	Probable 3-isopropylmalate dehydratase (large subunit) LeuC (isopropylmalate isomerase) (alpha-IPM isomerase) (IPMI)	13	-0.62	1	-0.38	1	-1.8	0.01046	-2.98	0.01684	-0.51	1
Rv3267	-	Conserved protein (CPSA-related protein)	23	1.11	1	2.35	0	1.71	0.01359	2.52	0	1.11	0.62983
Rv2115c	mpa	Mycobacterial proteasome ATPase Mpa	29	-0.09	1	0.67	0.25723	0.74	0.01359	0.83	0.01684	0.63	0.65954
Rv3673c	-	Possible membrane-anchored thioredoxin-like protein (thiol-disulfide interchange related protein)	7	0.37	1	0.31	1	-3.29	0.01359	-2.12	0.31544	-0.23	1
Rv3543c	fadE29	Probable acyl-CoA dehydrogenase FadE29	17	0.21	1	-2.23	0	-1.04	0.01656	-1.51	0.00771	-4.31	0
Rv2869c	rip	Membrane bound metalloprotease	21	0.22	1	0.06	1	-1.25	0.01656	-0.28	1	0.05	1
Rv2221c	glnE	Glutamate-ammonia-ligase adenylyltransferase GlnE (glutamine-synthetase adenylyltransferase)	39	0.54	1	0.43	1	-2.19	0.01656	-2.3	0.25922	-0.33	1
Rv1410c	-	Aminoglycosides/tetracycline-transport integral membrane protein	30	0.63	1	1.03	0.0501	0.83	0.023	1.42	0	0.47	1
Rv3670	ephE	Possible epoxide hydrolase EphE (epoxide hydratase) (arene-oxide hydratase)	16	2.52	0	1.52	0.25676	1.91	0.02545	2.75	0	-0.37	1
Rv1386	PE15	PE family protein PE15	6	0.84	1	0.57	1	1.45	0.02545	1.72	0.08124	0.83	1
Rv3003c	ilvB1	Acetolactate synthase (large subunit) IlvB1 (acetohydroxy-acid synthase)	15	-0.07	1	0.19	1	1.43	0.02545	0.28	1	0.36	1
Rv2418c	-	hypothetical protein	21	-0.06	1	1.35	0.70938	1.36	0.02545	1.32	0.09821	0.42	1
Rv1908c	katG	Catalase-peroxidase-peroxynitritase T KatG	39	0.06	1	0.44	1	0.76	0.02818	0.76	0.01684	0.56	0.85886
Rv3667	acs	Acetyl-coenzyme A synthetase Acs (acetate--CoA ligase) (acetyl-CoA synthetase) (acetyl-CoA synthase) (acyl-activating enzyme) (acetate thiokinase) (acetyl-activating enzyme) (acetate--coenzyme A ligase) (acetyl-coenzyme A synthase)	39	-0.09	1	0.4	1	0.69	0.02818	0.66	0.07412	0.33	1
Rv3494c	mce4F	Mce-family protein Mce4F	25	-0.07	1	0.17	1	0.87	0.03083	0.91	0.05886	0.22	1
Rv1626	-	Probable two-component system transcriptional regulator	5	0.06	1	-0.91	0.28463	-0.92	0.03083	-0.82	0.16773	-0.48	1
Rv0470c	pcaA	Mycolic acid synthase PcaA (cyclopropane synthase)	12	-0.05	1	0.96	0.43244	1.1	0.03242	1.19	0.02227	0.72	1
Rv1683	-	Possible bifunctional enzyme; long-chain acyl-CoA synthase and lipase	41	-0.03	1	0.66	0.98155	0.94	0.03242	1.23	0	0.49	1
Rv0450c	mmpL4	Probable conserved transmembrane transport protein MmpL4	84	0.74	0.25766	0.42	1	0.71	0.03242	0.87	0.00431	0.36	1
Rv0949	uvrD1	Probable ATP-dependent DNA helicase II UvrD1	45	0.27	1	0.49	1	0.69	0.03242	0.81	0.00771	0.3	1
Rv2939	papA5	Possible conserved polyketide synthase associated protein PapA5	29	-0.13	1	-0.54	1	-1.12	0.03242	-1.22	0.1166	-0.3	1
Rv3031	-	hypothetical protein	20	-0.05	1	-2.22	1	-4.05	0.03242	-3.31	0.19504	-2.21	1
Rv3341	metA	Probable homoserine O-acetyltransferase MetA (homoserine O-trans-acetylase) (homoserine transacetylase) (HTA)	15	-0.06	1	0.01	1	-0.92	0.04357	-0.84	0.46956	-0.14	1
Rv3029c	fixA	Probable electron transfer flavoprotein (beta-subunit) FixA (beta-ETF) (electron transfer flavoprotein small subunit) (ETFSS)	8	0.03	1	-3.51	0.668	-3.51	0.04357	-3.51	0.30107	-3.94	0.98309
Rv1460	-	Probable transcriptional regulatory protein	9	-0.71	1	-0.97	1	-1.7	0.04902	-1.47	0.35786	-0.99	1
Rv1122	gnd2	Probable 6-phosphogluconate dehydrogenase,decarboxylating Gnd2	14	1.59	1	-0.4	1	-2.63	0.05117	0.88	1	-2.75	0.19129
Rv3676	crp	Transcriptional regulatory protein Crp (Crp/Fnr-family)	2	0.19	1	-2.25	0.54275	-5.62	0.05117	-2.34	0.21598	-1.66	0.98309
Rv1826	gcvH	Probable glycine cleavage system H protein GcvH	9	-2.23	1	1.29	0.82131	1.74	0.05288	1.63	0.13813	0.99	1
Rv3274c	fadE25	Probable acyl-CoA dehydrogenase FadE25	19	0.29	1	-0.91	1	-1.12	0.05288	-1.3	0.11272	-1.01	0.98309
Rv0189c	ilvD	Probable dihydroxy-acid dehydratase IlvD (dad)	22	0.02	1	-1.2	1	-2.18	0.05288	-3.26	0.02227	0.22	1
Rv2799	-	Probable membrane protein	13	0.1	1	0.5	1	1.05	0.05528	1.01	0.05153	0.35	1
Rv0292	eccE3	ESX conserved component EccE3 ESX-3 type VII secretion system protein Probable transmembrane protein	17	-2.17	1	-1.93	1	-2.51	0.05765	-2.13	0.49899	-0.25	1
Rv1957	-	Hypothetical protein	13	-0.2	1	-0.18	1	-0.96	0.05998	-1.14	0.11091	-0.15	1
Rv3493c	-	Conserved hypothetical Mce associated alanine and valine rich protein	13	0.17	1	0.3	1	1.17	0.06456	0.89	0.46956	0.22	1
Rv0211	pckA	Probable iron-regulated phosphoenolpyruvate carboxykinase [GTP] PckA (phosphoenolpyruvate carboxylase) (PEPCK)(pep carboxykinase)	24	-0.4	1	0.49	1	1.1	0.06456	1.31	0.01444	0.35	1
Rv1436	gap	Probable glyceraldehyde 3-phosphate dehydrogenase Gap (GAPDH)	14	-2.06	1	-1.04	1	-2.25	0.0668	-2.25	0.28904	-2.25	0.64128
Rv1332	-	Probable transcriptional regulatory protein	7	-0.1	1	0.33	1	1.15	0.07647	0.91	0.27641	0.45	1
Rv3665c	dppB	Probable dipeptide-transport integral membrane protein ABC transporter DppB	17	-0.16	1	-0.49	1	-0.81	0.07647	-0.81	0.22494	-0.28	1
Rv2747	argA	Probable L-glutamate alpha-N-acetyltranferase ArgA (alpha-N-acetylglutamate synthase)	7	-0.45	1	0.81	1	1.48	0.08068	1.24	0.236	0.81	1
Rv1006	-	hypothetical protein	41	-0.15	1	0.37	0.98037	0.44	0.08068	0.48	0.1396	0.17	1
Rv3663c	dppD	Probable dipeptide-transport ATP-binding protein ABC transporter DppD	25	-0.41	1	-0.18	1	-0.76	0.08275	-0.77	0.21598	-0.46	1
Rv0528	-	Probable conserved transmembrane protein	16	-0.66	1	0.19	1	-2.61	0.08478	-4.3	0.12891	0.01	1
Rv1807	PPE31	PPE family protein PPE31	21	0.31	1	0.5	1	0.77	0.09446	0.82	0.04937	0.31	1
Rv2169c	-	Probable conserved transmembrane protein	5	0.74	1	1.75	0.85209	2.47	0.09519	3.11	0	1.64	1
Rv1055	-	Possible integrase (fragment)	3	1.67	0.37722	0.63	1	2	0.09519	1.87	0	1.29	1
Rv3052c	nrdI	Probable NrdI protein	14	0.64	1	0.25	1	-2.09	0.09519	-4.34	0.00431	0.86	0.79279
Rv2995c	leuB	Probable 3-isopropylmalate dehydrogenase LeuB (beta-IPM dehydrogenase) (IMDH) (3-IPM-DH)	10	-0.43	1	0.17	1	-1.5	0.10207	-3.5	0.01444	-0.55	1
Rv0282	eccA3	ESX conserved component EccA3 ESX-3 type VII secretion system protein	24	-2.15	1	-0.87	1	-3.54	0.10391	-1.74	0.20984	0.92	1
Rv2668	-	Possible exported alanine and valine rich protein	9	0.39	1	0.28	1	0.95	0.10573	0.94	0.08608	0.34	1
Rv0818	-	Transcriptional regulatory protein	11	0.18	1	-0.04	1	0.78	0.10753	1.09	0.00431	-0.23	1
Rv0153c	ptbB	Phosphotyrosine protein phosphatase PTPB (protein-tyrosine-phosphatase) (PTPase)	11	-0.54	1	0.64	0.86995	0.91	0.10931	0.77	0.18101	0.31	1
Rv2193	ctaE	Probable cytochrome C oxidase (subunit III) CtaE	17	-0.29	1	-0.31	1	-1.91	0.11107	-1.54	0.77297	-0.58	1
Rv2210c	ilvE	Branched-chain amino acid transaminase IlvE	22	-0.48	1	-0.17	1	-1.04	0.12	-3.39	0	0.55	1
Rv2707	-	Probable conserved transmembrane alanine and leucine rich protein	28	0.08	1	-0.09	1	-0.62	0.12095	-0.44	0.83729	-0.17	1
Rv1300	hemK	Probable HemK protein homolog HemK	14	-0.82	1	0.03	1	-1.08	0.12095	-1.49	0.10343	0.07	1
Rv0049	-	hypothetical protein	8	0.29	1	0.86	0.98098	1.09	0.14853	1.31	0.03391	0.59	1
Rv1708	-	Putative initiation inhibitor protein	19	0.5	1	0.7	1	-1.69	0.15235	-0.8	1	0.08	1
Rv1312	-	Conserved hypothetical secreted protein	10	0.32	1	0.43	1	0.79	0.15613	1.34	0.01124	0.12	1
Rv0527	ccdA	Possible cytochrome C-type biogenesis protein CcdA	5	0.24	1	-1.97	1	-3.17	0.15986	-2.46	1	-0.6	1
Rv0871	cspB	Probable cold shock-like protein B CspB	4	-0.66	1	-0.02	1	-1.81	0.16354	-2.05	0.32942	0.23	1
Rv1293	lysA	Diaminopimelate decarboxylase LysA (DAP decarboxylase)	27	0.25	1	1.8	1	2.6	0.1653	2.53	0.24048	1.67	1
Rv2702	ppgK	Polyphosphate glucokinase PpgK (polyphosphate-glucose phosphotransferase)	14	0.69	1	0.68	1	1.49	0.1653	1.88	0.20984	0.81	1
Rv0381c	-	Hypothetical protein	17	-0.11	1	0.25	1	0.66	0.1653	0.6	0.61191	0.12	1
Rv3910	-	Probable conserved transmembrane protein	54	-0.12	1	0.68	1	1.04	0.17338	1.07	0.28904	0.46	1
Rv2586c	secF	Probable protein-export membrane protein SecF	18	0.14	1	0.51	1	1.07	0.1948	1	0.49899	0.28	1
Rv0643c	mmaA3	Methoxy mycolic acid synthase 3 MmaA3 (methyl mycolic acid synthase 3) (MMA3) (hydroxy mycolic acid synthase)	22	0	1	0.58	0.78122	0.66	0.20485	0.69	0.4008	0.42	1
Rv0023	-	Possible transcriptional regulatory protein	12	-1.18	1	1.44	1	1.76	0.21036	2.38	0.01444	0.41	1
Rv2700	-	Possible conserved secreted alanine rich protein	8	1.08	1	1.22	1	1.32	0.22022	1.76	0.07634	0.83	1
Rv2511	orn	Oligoribonuclease Orn	8	-0.2	1	1.04	0.80834	1.18	0.22559	1.53	0.05685	0.96	1
Rv3426	PPE58	PPE family protein PPE58	25	0.9	1	0.93	1	1.17	0.23327	0.86	0.72738	0.89	1
Rv1691	-	hypothetical protein	11	-0.01	1	-0.17	1	0.94	0.23327	0.65	1	0.2	1
Rv2400c	subI	Probable sulfate-binding lipoprotein SubI	19	-0.01	1	-0.27	1	0.74	0.23327	0.58	0.58805	-0.61	1
Rv1336	cysM	Cysteine synthase B CysM (CSASE B) (O-phosphoserine sulfhydrylase B) (O-phosphoserine (thiol)-lyase B)	19	0.17	1	0.35	1	0.67	0.23327	0.83	0.07412	0.36	1
Rv3825c	pks2	Polyketide synthase Pks2	116	0.06	1	-0.28	1	-0.32	0.23327	-0.4	0.12807	-0.21	1
Rv0877	-	hypothetical protein	15	-0.15	1	-0.39	1	-0.71	0.23327	-1.01	0.10654	-0.62	1
Rv1283c	oppB	Probable oligopeptide-transport integral membrane protein ABC transporter OppB	21	0.21	1	0.53	0.98037	0.64	0.23502	0.12	1	-0.17	1
Rv0873	fadE10	Probable acyl-CoA dehydrogenase FadE10	34	0.1	1	0.07	1	-0.6	0.23502	-0.64	0.4008	0.05	1
Rv3412	-	hypothetical protein	9	0.29	1	0.35	1	0.89	0.24792	0.63	0.86265	0.35	1
Rv3477	PE31	PE family protein PE31	5	-0.76	1	0.23	1	-0.68	0.24792	-1.18	0.00771	-0.12	1
Rv3066	-	Probable transcriptional regulatory protein (probably DeoR-family)	10	-0.28	1	-0.03	1	-0.87	0.24792	-0.69	0.8579	0	1
Rv0256c	PPE2	PPE family protein PPE2	32	0.13	1	0	1	0.71	0.25667	0.56	0.78754	-0.12	1
Rv3420c	rimI	Ribosomal-protein-alanine acetyltransferase RimI (acetylating enzyme for N-terminal of ribosomal protein S18)	11	-0.02	1	0.56	0.61074	0.55	0.25667	0.53	0.62482	0.4	1
Rv1731	gabD2	Possible succinate-semialdehyde dehydrogenase [NADP+] dependent (SSDH) GabD2	25	-0.2	1	-0.34	1	-0.5	0.25667	-0.26	1	-0.7	0.41486
Rv0646c	lipG	Probable lipase/esterase LipG	10	-0.53	1	-0.42	1	-0.53	0.25667	-0.44	1	-0.56	1
Rv1854c	ndh	Probable NADH dehydrogenase Ndh	19	-0.08	1	-0.1	1	-0.74	0.25667	-0.55	1	-0.09	1
Rv3574	kstR	Transcriptional regulatory protein KstR (probably TetR-family)	13	-0.05	1	-0.29	1	-0.79	0.25667	-0.8	0.46956	-0.28	1
Rv0618	galTa	Probable galactose-1-phosphate uridylyltransferase GalTa [first part]	9	-0.19	1	-0.56	1	-0.81	0.25667	-0.68	1	-0.72	1
Rv3478	PPE60	PE family protein PPE60	18	-0.59	1	-0.26	1	-1.23	0.25667	-1.51	0.32942	-0.52	1
Rv0462	lpdC	Dihydrolipoamide dehydrogenase LpdC (lipoamide reductase (NADH)) (lipoyl dehydrogenase) (dihydrolipoyl dehydrogenase) (diaphorase)	27	0.41	1	1.81	0.01179	-2.17	0.25667	-1.7	0.86265	0.81	1
Rv3579c	-	Possible tRNA/rRNA methyltransferase	12	1.79	1	2.2	1	3.36	0.26977	1.99	1	2.23	1
Rv2907c	rimM	Probable 16S rRNA processing protein RimM	7	-1.25	1	1.44	1	1.72	0.26977	-0.67	1	1.9	0.31435
Rv2127	ansP1	L-asparagine permease AnsP1	26	-0.09	1	-0.28	1	-0.88	0.26977	-0.78	0.91611	-0.4	1
Rv2373c	dnaJ2	Probable chaperone protein DnaJ2	10	-0.17	1	0.33	1	-1.33	0.26977	-2.01	0.22106	0.34	1
Rv2930	fadD26	Fatty-acid-AMP ligase FadD26 (fatty-acid-AMP synthetase) (fatty-acid-AMP synthase)	40	-0.32	1	-0.87	1	-1.34	0.26977	-1.59	0.24048	-0.53	1
Rv3500c	yrbE4B	Conserved integral membrane protein YrbE4B Possible ABC transporter	22	0.2	1	0.47	1	1.1	0.28766	1.22	0.1166	0.53	1
Rv3049c	-	Probable monooxygenase	33	0.04	1	-0.17	1	-0.45	0.30537	-0.46	0.4008	-0.23	1
Rv3498c	mce4B	Mce-family protein Mce4B	12	0.51	1	0.66	1	1.62	0.31691	1.29	0.77894	0.74	1
Rv0410c	pknG	Serine/threonine-protein kinase PknG (protein kinase G) (STPK G)	31	-0.1	1	1.25	0	0.68	0.31691	1.14	0	0.52	1
Rv2409c	-	hypothetical protein	20	0.03	1	0.08	1	0.45	0.31691	0.16	1	0.24	1
Rv0113	gmhA	Probable sedoheptulose-7-phosphate isomerase GmhA (phosphoheptose isomerase)	12	-0.2	1	-0.07	1	-0.81	0.31691	-0.03	1	-0.14	1
Rv2842c	-	hypothetical protein	7	-0.17	1	-1.08	1	-1.19	0.31691	-1.95	0.17982	-1.46	0.98235
Rv3593	lpqF	Probable conserved lipoprotein LpqF	19	0.03	1	0.87	0.17071	0.53	0.334	1.18	0	0.74	0.20466
Rv0545c	pitA	Probable low-affinity inorganic phosphate transporter integral membrane protein PitA	14	-0.02	1	0.36	1	0.92	0.34773	0.8	1	-0.05	1
Rv0127	mak	Maltokinase Mak	30	-0.2	1	0.5	0.46605	0.47	0.34773	0.48	0.22494	0.46	0.77427
Rv1382	-	Probable export or membrane protein	6	-0.75	1	-0.63	1	-2.66	0.34773	-0.34	1	-1.66	1
Rv2640c	-	Possible transcriptional regulatory protein (probably ArsR-family)	5	-0.53	1	-0.06	1	-1.06	0.36436	-1.09	0.72873	-0.19	1
Rv2222c	glnA2	Probable glutamine synthetase GlnA2 (glutamine synthase) (GS-II)	20	0.29	1	0.73	0.54275	0.66	0.37743	0.98	0.01684	0.41	1
Rv2385	mbtJ	Putative acetyl hydrolase MbtJ	19	0.15	1	0.35	1	0.53	0.37743	0.57	0.58805	0.35	1
Rv2683	-	hypothetical protein	11	-0.06	1	-0.31	1	-0.53	0.37743	-0.51	0.72873	-0.5	1
Rv0050	ponA1	Probable bifunctional penicillin-binding protein 1A/1B PonA1 (murein polymerase) (PBP1): penicillin-insensitive transglycosylase (peptidoglycan TGASE) + penicillin-sensitive transpeptidase (DD-transpeptidase)	37	0.19	1	0.66	0.98155	0.55	0.39189	0.8	0.10343	0.4	1
Rv2235	-	Probable conserved transmembrane protein	16	1.1	1	1.08	1	-2.6	0.39189	-1.21	1	0.71	1
Rv2843	-	Probable conserved transmembrane alanine rich protein	8	0.1	1	1.03	0.54275	0.64	0.40432	0.65	0.72738	0.24	1
Rv1280c	oppA	Probable periplasmic oligopeptide-binding lipoprotein OppA	26	0.28	1	0.13	1	0.5	0.40432	0.44	1	-0.08	1
Rv0904c	accD3	Putative acetyl-coenzyme A carboxylase carboxyl transferase (subunit beta) AccD3 (accase beta chain)	24	0.04	1	0.09	1	-0.52	0.40432	-0.2	1	-0.13	1
Rv2207	cobT	Probable nicotinate-nucleotide-dimethylbenzimidazol phosphoribosyltransferase CobT	8	-0.03	1	-0.1	1	-0.63	0.41823	-0.71	0.44724	-0.55	1
Rv1464	csd	Probable cysteine desulfurase Csd	15	0.4	1	-2.4	1	-3.46	0.41823	-2.17	0.77297	-2.28	1
Rv3101c	ftsX	Putative cell division protein FtsX (septation component-transport integral membrane protein ABC transporter)	18	0.24	1	0.58	1	1	0.42821	0.88	0.49899	0.33	1
Rv0018c	pstP	Phosphoserine/threonine phosphatase PstP	25	0.08	1	0.37	1	0.67	0.42821	0.75	0.46956	0.51	1
Rv3331	sugI	Probable sugar-transport integral membrane protein SugI	25	-0.06	1	-0.1	1	-0.57	0.42821	-0.45	1	-0.29	1
Rv3569c	hsaD	4,9-DHSA hydrolase	14	-0.07	1	-0.59	1	-0.57	0.42821	-0.24	1	-0.63	1
Rv0763c	-	Possible ferredoxin	2	0.76	1	1.87	0.46605	1.52	0.43602	0.51	1	1.11	1
Rv0513	-	Possible conserved transmembrane protein	7	-0.08	1	0.47	1	0.4	0.43602	0.48	0.47832	0.71	0.65954
Rv0554	bpoC	Possible peroxidase BpoC (non-haem peroxidase)	14	-0.16	1	-0.14	1	-0.49	0.43602	-0.61	0.58805	0.16	1
Rv2605c	tesB2	Probable acyl-CoA thioesterase II TesB2 (TEII)	9	-0.13	1	-0.11	1	-0.8	0.43602	-0.44	1	-0.09	1
Rv2928	tesA	Probable thioesterase TesA	26	-0.53	1	-0.64	1	-1.11	0.43602	-0.97	1	0.28	1
Rv0979c	-	Hypothetical protein	2	-0.76	1	-0.33	1	1.17	0.44717	1.11	1	0.27	1
Rv0007	-	Possible conserved membrane protein	10	0.16	1	0.65	0.46605	0.61	0.44717	0.88	0.00771	0	1
Rv3208A	TB9.4	Conserved protein TB9.4	5	-0.87	1	0.3	1	0.55	0.44717	0.29	1	-0.06	1
Rv1344	mbtL	Acyl carrier protein (ACP) MbtL	10	-0.36	1	0.67	1	0.8	0.46183	0.71	0.97726	0.52	1
Rv1595	nadB	Probable L-aspartate oxidase NadB	24	2.17	1	2.33	1	2.87	0.47442	3.24	0.09955	1.8	1
Rv1222	rseA	Anti-sigma factor RseA	2	0.36	1	0.42	1	0.85	0.47442	0.98	0.28881	0.37	1
Rv3755c	-	hypothetical protein	12	-0.14	1	0	1	-0.74	0.48878	-0.5	1	-0.41	1
Rv1431	-	hypothetical protein	25	0.34	1	-0.32	1	-0.79	0.50303	-0.41	1	-0.32	1
Rv1837c	glcB	Malate synthase G GlcB	26	0.4	1	0.15	1	0.72	0.51302	0.32	1	0.17	1
Rv0994	moeA1	Probable molybdopterin biosynthesis protein MoeA1	14	-0.04	1	-0.35	1	-0.65	0.51302	-0.37	1	-0.39	1
Rv1093	glyA1	Serine hydroxymethyltransferase 1 GlyA1	14	0.88	1	0.46	1	-2.28	0.51302	0.06	1	0.25	1
Rv0431	-	Putative tuberculin related peptide	10	0.34	1	1.12	0.57257	0.91	0.52278	0.99	0.52278	0.62	1
Rv2397c	cysA1	Sulfate-transport ATP-binding protein ABC transporter CysA1	15	0.18	1	-0.54	1	0.63	0.52278	0.4	1	-1.03	0.29447
Rv2698	-	Probable conserved alanine rich transmembrane protein	12	0.21	1	1.21	1	-2.01	0.52278	-1.02	1	0.43	1
Rv2246	kasB	3-oxoacyl-[acyl-carrier protein] synthase 2 KasB (beta-ketoacyl-ACP synthase) (KAS I)	18	1.59	1	1.45	1	2.7	0.5365	4.1	0	2.09	1
Rv0037c	-	Probable conserved integral membrane protein	20	0.16	1	0.31	1	0.7	0.54797	0.57	1	0.15	1
Rv3205c	-	hypothetical protein	14	0	1	0.84	0.98155	0.7	0.54797	1.19	0.02227	0.61	1
Rv2239c	-	hypothetical protein	4	0.45	1	0.97	1	1.47	0.55495	1.98	0.12072	-0.27	1
Rv1685c	-	hypothetical protein	7	0.58	1	0.25	1	0.64	0.55495	0.6	1	0.6	1
Rv3109	moaA1	Probable molybdenum cofactor biosynthesis protein A MoaA1	41	0.21	1	-0.13	1	0.62	0.55495	0.57	0.91611	0.61	1
Rv1604	impA	Probable inositol-monophosphatase ImpA (imp)	13	0.06	1	0.23	1	0.58	0.55495	0.17	1	0.71	1
Rv0504c	-	hypothetical protein	8	0.59	1	0.32	1	1.21	0.56386	2.11	0.02796	-1.35	1
Rv0503c	cmaA2	Cyclopropane-fatty-acyl-phospholipid synthase 2 CmaA2 (cyclopropane fatty acid synthase) (CFA synthase) (cyclopropane mycolic acid synthase 2) (mycolic acid trans-cyclopropane synthetase)	20	0.49	1	0.47	1	0.62	0.56386	0.77	0.27641	0.05	1
Rv3775	lipE	Probable lipase LipE	24	0.16	1	-0.36	1	-0.41	0.56386	-0.45	1	-1.48	0
Rv2535c	pepQ	Probable cytoplasmic peptidase PepQ	19	-0.31	1	0.33	1	0.57	0.59209	0.39	1	0.27	1
Rv2758c	vapB21	Possible antitoxin VapB21	6	0.14	1	0.61	1	0.77	0.60271	0.34	1	-0.19	1
Rv0534c	menA	1,4-dihydroxy-2-naphthoate octaprenyltransferase MenA (DHNA-octaprenyltransferase)	11	1.45	1	-0.06	1	-2.67	0.60271	-2.66	0.47832	0.18	1
Rv3208	-	Probable transcriptional regulatory protein (probably TetR-family)	10	0.71	1	0	1	2.22	0.60862	2.51	1	1.31	1
Rv3256c	-	hypothetical protein	9	0.05	1	0.84	0.49294	0.68	0.60862	0.54	1	0.38	1
Rv2788	sirR	Probable transcriptional repressor SirR	7	0.18	1	0.36	1	0.61	0.60862	-0.12	1	0.33	1
Rv3025c	iscS	Cysteine desulfurase IscS (NIFS protein homolog) (nitrogenase metalloclusters biosynthesis protein NIFS)	17	0.51	1	-0.46	1	-0.9	0.60862	0.12	1	-0.92	1
Rv0412c	-	Possible conserved membrane protein	23	-0.59	1	1.19	0	0.53	0.63362	0.93	0.00771	0.59	1
Rv1925	fadD31	Probable acyl-CoA ligase FadD31 (acyl-CoA synthetase) (acyl-CoA synthase)	38	-0.34	1	0.35	1	0.38	0.63362	0.43	0.57928	0.5	0.71571
Rv0067c	-	Possible transcriptional regulatory protein (possibly TetR-family)	12	0.08	1	0.55	0.68605	0.45	0.64598	0.61	0.30107	0.23	1
Rv3718c	-	hypothetical protein	5	-0.21	1	-0.29	1	0.62	0.65112	0.47	1	0.16	1
Rv1780	-	hypothetical protein	13	0.11	1	0.63	0.61074	0.48	0.65112	0.55	0.44724	0.53	1
Rv2627c	-	hypothetical protein	21	-0.13	1	-0.46	1	-0.68	0.65112	-0.51	1	-0.42	1
Rv2219A	-	Probable conserved membrane protein	3	-0.59	1	-0.44	1	-0.74	0.65112	-0.35	1	-0.48	1
Rv3839	-	hypothetical protein	16	0.22	1	0.02	1	0.63	0.66319	0.65	0.85595	0.37	1
Rv1577c	-	Probable PhiRv1 phage protein	8	1.98	0.8016	1.88	0.19349	1.55	0.6989	2.21	0.00771	1.96	0.62983
Rv1158c	-	Conserved hypothetical ala-, pro-rich protein	11	1.09	1	1.51	0.24565	1.29	0.6989	1.87	0.12891	1.46	0.68429
Rv1932	tpx	Probable thiol peroxidase Tpx	8	0.34	1	0.48	1	0.56	0.6989	0.28	1	0.35	1
Rv0011c	-	Probable conserved transmembrane protein	3	-1.26	1	0.51	1	1.23	0.7007	1.26	0.47832	0.49	1
Rv3501c	yrbE4A	Conserved integral membrane protein YrbE4A Possible ABC transporter	10	-0.13	1	0.28	1	1.09	0.7007	1.08	0.4008	0.13	1
Rv1829	-	hypothetical protein	9	0.72	1	0.64	1	0.7	0.7007	0.89	0.35786	0.55	1
Rv2644c	-	Hypothetical protein	6	0.08	1	0.1	1	0.69	0.7007	0.45	1	0.7	1
Rv0197	-	Possible oxidoreductase	33	0.01	1	-0.3	1	-0.32	0.7007	-0.27	1	-0.33	1
Rv3055	-	Possible transcriptional regulatory protein (probably TetR-family)	7	0.32	1	0.43	1	0.5	0.71222	0.46	1	-0.05	1
Rv1334	mec	Possible hydrolase	12	0.52	1	0.81	0.88727	0.79	0.72116	0.61	1	0.46	1
Rv0727c	fucA	Possible L-fuculose phosphate aldolase FucA (L-fuculose-1-phosphate aldolase)	12	-0.51	1	-0.41	1	-0.57	0.72116	-0.71	0.66548	-0.3	1
Rv1343c	lprD	Probable conserved lipoprotein LprD	12	-0.04	1	0.73	1	0.94	0.7325	0.87	1	0.62	1
Rv3886c	mycP2	Probable alanine and proline rich membrane-anchored mycosin MycP2 (serine protease) (subtilisin-like protease) (subtilase-like) (mycosin-2)	27	-0.32	1	-0.4	1	-0.43	0.73616	-0.38	1	-0.25	1
Rv3340	metC	Probable O-acetylhomoserine sulfhydrylase MetC (homocysteine synthase) (O-acetylhomoserine (thiol)-lyase) (OAH sulfhydrylase) (O-acetyl-L-homoserine sulfhydrylase)	17	0.08	1	-0.14	1	-0.47	0.73616	-0.57	0.84522	-0.13	1
Rv2042c	-	hypothetical protein	15	-0.34	1	-0.3	1	-0.58	0.73616	-0.07	1	0.15	1
Rv3261	fbiA	Probable F420 biosynthesis protein FbiA	14	0.12	1	-0.28	1	-0.87	0.73616	-0.93	1	-0.33	1
Rv0423c	thiC	Probable thiamine biosynthesis protein ThiC	22	0.15	1	-0.87	1	-2.5	0.74725	-1.67	1	-1.21	1
Rv3490	otsA	Alpha, alpha-trehalose-phosphate synthase [UDP-forming] OtsA (trehalose-6-phosphate synthase) (UDP-glucose-glucosephosphate glucosyltransferase) (trehalosephosphate-UDP glucosyltransferase) (trehalose-6-phosphate synthetase) (trehalose-phosphate synthase) (trehalose-phosphate synthetase) (transglucosylase) (trehalosephosphate-UDP glucosyl transferase)	30	-0.68	0.8713	0.65	0.05726	0.35	0.75827	0.34	0.97088	0.51	0.6346
Rv0806c	cpsY	Possible UDP-glucose-4-epimerase CpsY (galactowaldenase) (UDP-galactose-4-epimerase) (uridine diphosphate galactose-4-epimerase) (uridine diphospho-galactose-4-epimerase)	42	-0.32	1	0.22	1	0.44	0.76663	0.15	1	0.2	1
Rv1730c	-	Possible penicillin-binding protein	30	0.45	1	-0.43	1	-0.56	0.76663	-0.18	1	-0.08	1
Rv0500B	-	hypothetical protein	1	0.07	1	-0.87	1	-0.61	0.77747	-0.59	1	-0.57	1
Rv1579c	-	Probable PhiRv1 phage protein	4	2.01	0.32565	2.16	0	1.19	0.79894	2.24	0.12167	2.12	0.20466
Rv2324	-	Probable transcriptional regulatory protein (probably AsnC-family)	2	0.07	1	-0.32	1	-0.87	0.79894	-1.04	0.90673	-0.93	1
Rv3311	-	hypothetical protein	16	-0.24	1	0.78	1	1.09	0.80424	1.09	1	0.61	1
Rv2363	amiA2	Probable amidase AmiA2 (aminohydrolase)	17	0.1	1	0.65	1	0.63	0.80424	0.61	1	0.25	1
Rv1707	-	Probable conserved transmembrane protein	22	-0.11	1	-0.02	1	-0.39	0.80424	-0.3	1	-0.14	1
Rv1331	-	hypothetical protein	5	0.73	1	0.76	1	0.9	0.81453	1.08	0.34615	1.05	0.68429
Rv2419c	gpgP	Glucosyl-3-phosphoglycerate phosphatase GpgP	7	0.43	1	0.3	1	0.87	0.81453	0.6	1	0.43	1
Rv3492c	-	Conserved hypothetical Mce associated protein	10	-0.27	1	0.03	1	0.79	0.81453	0.85	0.78754	0.01	1
Rv0821c	phoY2	Probable phosphate-transport system transcriptional regulatory protein PhoY2	6	0.84	1	0.1	1	0.5	0.81453	0.24	1	0.77	0.79279
Rv0019c	fhaB	Conserved protein with FHA domain, FhaB	13	-0.31	1	0.07	1	0.41	0.81453	0.37	1	0.06	1
Rv0477	-	Possible conserved secreted protein	5	0.03	1	-0.18	1	-0.31	0.81453	-0.29	0.91388	-0.27	1
Rv2403c	lppR	Probable conserved lipoprotein LppR	7	0.7	1	0.86	1	0.89	0.81692	0.79	1	0.57	1
Rv0126	treS	Trehalose synthase TreS	31	-0.15	1	0.47	1	0.35	0.81692	0.46	0.49078	-0.03	1
Rv2006	otsB1	Probable trehalose-6-phosphate phosphatase OtsB1 (trehalose-phosphatase) (TPP)	82	-0.19	1	-0.55	0.42752	-0.32	0.81692	-0.4	0.7497	-0.39	1
Rv3136A	-	hypothetical protein	11	-0.34	1	-0.25	1	-0.48	0.81692	-0.38	1	-0.31	1
Rv2861c	mapB	Methionine aminopeptidase MapB (map) (peptidase M)	15	-0.31	1	0.49	1	1.11	0.82443	1.47	0.20253	0.45	1
Rv0738	-	hypothetical protein	1	-0.82	1	-0.06	1	-1.15	0.82443	0.36	1	-0.34	1
Rv2492	-	Hypothetical protein	31	0.28	1	0.5	1	0.71	0.83185	0.58	1	0.5	1
Rv0680c	-	Probable conserved transmembrane protein	3	0.4	1	0.76	1	0.7	0.83185	1.01	0.1433	0.85	0.88176
Rv1498A	-	hypothetical protein	3	-0.15	1	0.29	1	0.47	0.83918	0.17	1	0.37	1
Rv0349	-	Hypothetical protein	8	-0.41	1	-0.22	1	-0.5	0.83918	-0.34	1	0.06	1
Rv0016c	pbpA	Probable penicillin-binding protein PbpA	37	0.1	1	0.45	0.97253	0.38	0.84119	0.74	0.02004	0.2	1
Rv3850	-	hypothetical protein	5	-0.04	1	0.1	1	-0.55	0.84119	-0.31	1	-0.16	1
Rv0370c	-	Possible oxidoreductase	21	-0.35	1	-0.43	1	-0.65	0.84119	-0.73	1	-0.78	1
Rv2757c	vapC21	Possible toxin VapC21	8	0.61	1	0.08	1	-0.7	0.84119	-0.81	1	-0.61	1
Rv1341	-	hypothetical protein	5	0.25	1	0.67	1	0.8	0.85093	0.45	1	0.37	1
Rv2469c	-	hypothetical protein	10	-0.19	1	-0.38	1	-0.56	0.85798	-0.61	1	-0.46	1
Rv2811	-	hypothetical protein	3	-0.88	1	-0.33	1	-0.98	0.85798	-0.78	1	-1.12	1
Rv1260	-	Probable oxidoreductase	28	-0.29	1	-0.38	1	-0.48	0.85972	-0.29	1	-0.43	1
Rv1581c	-	Probable PhiRv1 phage protein	7	-0.66	1	-0.17	1	-0.81	0.85972	-0.13	1	-0.42	1
Rv2764c	thyA	Probable thymidylate synthase ThyA (ts) (TSASE)	22	-1.28	1	0.95	1	-1.28	0.85972	-1.28	1	0.16	1
Rv1466	-	hypothetical protein	1	-1.02	1	0.5	1	-1.83	0.85972	-0.56	1	-0.44	1
Rv3228	-	hypothetical protein	9	-0.1	1	0.47	1	0.72	0.86659	0.66	1	-0.06	1
Rv0283	eccB3	ESX conserved component EccB3 ESX-3 type VII secretion system protein Possible membrane protein	24	-1.07	1	-2.4	1	-1.07	0.86659	-1.54	1	0.25	1
Rv1342c	-	hypothetical protein	5	-1.57	1	0.34	1	-1.61	0.876	-0.87	1	0.85	1
Rv1364c	-	Possible sigma factor regulatory protein	32	0.15	1	0.42	1	0.54	0.88535	0.47	1	-0.01	1
Rv2112c	dop	Deamidase of pup Dop	32	0.29	1	0.78	0.0501	0.4	0.89199	0.72	0.04937	0.6	0.60727
Rv0995	rimJ	Ribosomal-protein-alanine acetyltransferase RimJ (acetylating enzyme for N-terminal of ribosomal protein S5)	5	-0.27	1	-0.46	1	-0.73	0.89199	0.02	1	-0.03	1
Rv1173	fbiC	Probable F420 biosynthesis protein FbiC	43	0.33	1	-0.06	1	-0.28	0.90121	-0.16	1	-0.34	1
Rv0200	-	Possible conserved transmembrane protein	7	-0.22	1	0.35	1	0.99	0.90616	0.77	1	0.15	1
Rv0655	mkl	Possible ribonucleotide-transport ATP-binding protein ABC transporter Mkl	14	-0.23	1	0.65	1	0.8	0.90616	0.96	0.6012	0.24	1
Rv3570c	hsaA	Possible oxidoreductase Possible 3-hydroxy-9,10-seconandrost-1,3,5(10)-triene-9,17-dione hydroxylase	18	0.05	1	-0.31	1	0.57	0.90616	0.56	1	-0.38	1
Rv0546c	-	hypothetical protein	8	0.26	1	-0.15	1	0.39	0.90616	0.34	1	0.53	1
Rv0584	-	Possible conserved exported protein	62	-0.02	1	-0.19	1	-0.25	0.90616	-0.23	1	-0.07	1
Rv0218	-	Probable conserved transmembrane protein	19	-0.41	1	-0.48	1	-0.49	0.90616	-0.57	1	-0.34	1
Rv1301	-	hypothetical protein	10	0.05	1	0.04	1	-1.28	0.90616	-0.91	1	0.03	1
Rv2733c	-	Conserved hypothetical alanine, arginine-rich protein	16	-0.43	1	-0.07	1	-0.46	0.93829	-0.57	0.91501	-0.25	1
Rv2548A	-	hypothetical protein	5	1.18	1	2	1	2.88	0.94441	1.29	1	3.16	1
Rv2856	nicT	Possible nickel-transport integral membrane protein NicT	15	-0.1	1	-0.36	1	-0.54	0.94441	-0.28	1	0.05	1
Rv1206	fadD6	Probable fatty-acid-CoA ligase FadD6 (fatty-acid-CoA synthetase) (fatty-acid-CoA synthase)	37	-0.29	1	-0.1	1	-0.43	0.95047	-0.12	1	-0.05	1
Rv0243	fadA2	Probable acetyl-CoA acyltransferase FadA2 (3-ketoacyl-CoA thiolase) (beta-ketothiolase)	20	0.22	1	0.13	1	-0.57	0.95047	-0.2	1	-0.4	1
Rv0352	dnaJ1	Probable chaperone protein DnaJ1	14	-0.27	1	0.81	1	0.63	0.96237	0.73	1	0.19	1
Rv1287	-	hypothetical protein	12	0.54	1	0.04	1	0.45	0.96237	0.54	1	0.39	1
Rv1446c	opcA	Putative OXPP cycle protein OpcA	15	0.36	1	-0.53	1	-0.73	0.96237	-0.37	1	0.02	1
Rv0548c	menB	Naphthoate synthase MenB (dihydroxynaphthoic acid synthetase) (DHNA synthetase)	12	-0.12	1	0.57	1	-1.6	0.96237	-1.03	1	-0.5	1
Rv2131c	cysQ	Monophosphatase CysQ	9	-0.6	1	0.57	1	0.64	0.96822	0.6	1	0.24	1
Rv2736c	recX	Regulatory protein RecX	6	0.09	1	-0.26	1	0.49	0.96822	0.02	1	-0.4	1
Rv0619	galTb	Probable galactose-1-phosphate uridylyltransferase GalTb [second part]	12	-0.08	1	-0.38	1	-0.66	0.97674	-0.66	1	-0.75	1
Rv1518	-	hypothetical protein	12	-0.19	1	-0.28	1	-0.48	0.98521	-0.53	1	-0.25	1
Rv0487	-	hypothetical protein	9	-0.16	1	-0.18	1	-0.49	0.99363	-0.7	0.57928	-0.27	1
Rv1019	-	Probable transcriptional regulatory protein (probably TetR-family)	8	0.31	1	0.36	1	0.55	0.99922	0.37	1	0.22	1
Rv2046	lppI	Probable lipoprotein LppI	10	-0.21	1	-0.26	1	-0.54	0.99922	-0.59	1	-0.13	1
Rv2552c	aroE	Probable shikimate 5-dehydrogenase AroE (5-dehydroshikimate reductase)	5	-1.33	1	0.47	1	3.51	1	-1.33	1	-1.33	1
Rv2111c	pup	Prokaryotic ubiquitin-like protein Pup	1	0	1	5.2	1	3.42	1	4.44	1	4.36	1
Rv0634B	rpmG2	50S ribosomal protein L33 RpmG2	3	0	1	0	1	2.56	1	2.54	1	0	1
Rv3372	otsB2	Trehalose 6-phosphate phosphatase OtsB2 (trehalose-phosphatase) (TPP)	9	0.99	1	3.42	1	2.31	1	2.84	1	2.05	1
Rv1630	rpsA	30S ribosomal protein S1 RpsA	17	-0.83	1	0.64	1	2.22	1	0.52	1	1.38	1
Rv3227	aroA	3-phosphoshikimate 1-carboxyvinyltransferase AroA (5-enolpyruvylshikimate-3-phosphate synthase) (EPSP synthase) (EPSPS)	8	0	1	1.19	1	2.17	1	0.64	1	0	1
Rv0556	-	Probable conserved transmembrane protein	13	2.01	1	-1.21	1	2.12	1	0.8	1	2.7	0.91271
Rv3588c	canB	Beta-carbonic anhydrase CanB	8	1.7	1	-0.57	1	1.93	1	0.21	1	-0.57	1
Rv3713	cobQ2	Possible cobyric acid synthase CobQ2	10	1.67	1	1.01	1	1.93	1	1.12	1	1.6	1
Rv0699	-	Hypothetical protein	2	1.33	1	1.47	1	1.87	1	1.8	1	-0.68	1
Rv1412	ribC	Probable riboflavin synthase alpha chain RibC (RibE)	7	2.49	1	2.39	1	1.86	1	3.39	1	1.38	1
Rv1572c	-	hypothetical protein	1	2.86	1	1.97	1	1.86	1	1.6	1	3.15	1
Rv3861	-	Hypothetical protein	1	-2.69	1	-2.69	1	1.83	1	2.44	1	1.37	1
Rv0709	rpmC	50S ribosomal protein L29 RpmC	4	-1.24	1	-1.24	1	1.74	1	1.79	1	0.89	1
Rv3221A	rshA	Anti-sigma factor RshA	2	2.05	1	3.1	1	1.66	1	1.7	1	3.07	1
Rv0627	vapC5	Possible toxin VapC5	1	2.64	1	2.01	1	1.64	1	2.96	1	2.01	1
Rv1600	hisC1	Probable histidinol-phosphate aminotransferase HisC1	26	0.61	1	1.67	1	1.63	1	1.46	1	0.56	1
Rv2673	aftC	Possible arabinofuranosyltransferase AftC	29	1.06	1	0.59	1	1.59	1	1.3	1	1.44	1
Rv2611c	-	Probable acyltransferase	15	1.99	1	1.72	1	1.55	1	1.57	1	-1.75	1
Rv3442c	rpsI	30S ribosomal protein S9 RpsI	7	0.93	1	0.78	1	1.55	1	0	1	0	1
Rv3917c	parB	Probable chromosome partitioning protein ParB	18	0.77	1	1.16	1	1.52	1	0.66	1	0.58	1
Rv3581c	ispF	Probable 2C-methyl-D-erythritol 2,4-cyclodiphosphate synthase IspF (MECPS)	5	0	1	1.6	1	1.51	1	0	1	1.06	1
Rv2460c	clpP2	Probable ATP-dependent CLP protease proteolytic subunit 2 ClpP2 (endopeptidase CLP 2)	10	0	1	1.03	1	1.5	1	1.12	1	1.06	1
Rv0979A	rpmF	50S ribosomal protein L32 RpmF	2	1.54	1	2.42	1	1.46	1	0.92	1	2.89	1
Rv1830	-	hypothetical protein	11	1.28	1	0.3	1	1.4	1	1.15	1	0.32	1
Rv0956	purN	Probable 5'-phosphoribosylglycinamide formyltransferase PurN (GART) (gar transformylase) (5'-phosphoribosylglycinamide transformylase)	15	0.34	1	1.18	1	1.35	1	1.61	1	1.35	1
Rv1655	argD	Probable acetylornithine aminotransferase ArgD	10	-1.1	1	0.84	1	1.34	1	1.58	1	0.78	1
Rv2614c	thrS	Probable threonyl-tRNA synthetase ThrS (threonine-tRNA synthetase)(ThrRS) (threonine-tRNA ligase)	28	-0.26	1	1.03	1	1.33	1	1.74	1	0.32	1
Rv1827	garA	Conserved protein with FHA domain, GarA	8	-0.57	1	0.43	1	1.32	1	-0.57	1	-0.57	1
Rv3709c	ask	Aspartokinase Ask (aspartate kinase) [contains: aspartokinase alpha subunit (Ask-alpha); and aspartokinase beta subunit (Ask-beta)]	14	0.73	1	0.49	1	1.31	1	0.19	1	-0.25	1
Rv0732	secY	Probable preprotein translocase SecY	28	-0.91	1	0.31	1	1.3	1	1.14	1	0.54	1
Rv1088	PE9	PE family protein PE9	5	0.88	1	0.53	1	1.3	1	0.71	1	0.84	1
Rv3275c	purE	Probable phosphoribosylaminoimidazole carboxylase catalytic subunit PurE (air carboxylase) (AIRC)	7	2.04	1	0	1	1.26	1	0	1	1.64	1
Rv3457c	rpoA	Probable DNA-directed RNA polymerase (alpha chain) RpoA (transcriptase alpha chain) (RNA polymerase alpha subunit) (DNA-directed RNA nucleotidyltransferase)	13	-0.38	1	-0.38	1	1.25	1	1.6	1	-0.38	1
Rv3608c	folP1	Dihydropteroate synthase 1 FolP (DHPS 1) (dihydropteroate pyrophosphorylase 1) (dihydropteroate diphosphorylase 1)	9	0.33	1	1.56	1	1.22	1	1.52	1	0.28	1
Rv1423	whiA	Probable transcriptional regulatory protein WhiA	11	0.65	1	0.54	1	1.19	1	1.05	1	0.51	1
Rv3596c	clpC1	Probable ATP-dependent protease ATP-binding subunit ClpC1	29	0	1	0.24	1	1.19	1	0	1	0	1
Rv2909c	rpsP	30S ribosomal protein S16 RpsP	7	0.49	1	0.45	1	1.18	1	1.67	1	1.34	1
Rv1157c	-	Conserved ala-, pro-rich protein	8	0.17	1	0.86	1	1.17	1	1.08	1	0.12	1
Rv2841c	nusA	Probable N utilization substance protein A NusA	14	-1.14	1	-0.68	1	1.17	1	0.26	1	0.12	1
Rv1307	atpH	Probable ATP synthase delta chain AtpH	20	-0.97	1	-1.94	1	1.15	1	1.52	1	1.87	1
Rv0882	-	Probable transmembrane protein	1	1.16	1	0.82	1	1.13	1	-0.13	1	0.02	1
Rv3276c	purK	Probable phosphoribosylaminoimidazole carboxylase ATPase subunit PurK (air carboxylase) (AIRC)	10	0.86	1	-0.05	1	1.13	1	0.18	1	-0.56	1
Rv3009c	gatB	Probable glutamyl-tRNA(GLN) amidotransferase (subunit B) GatB (Glu-ADT subunit B)	20	-0.5	1	-0.44	1	1.12	1	1.58	1	1.38	1
Rv3597c	lsr2	Iron-regulated H-NS-like protein Lsr2	5	-0.04	1	1.18	1	1.11	1	1.02	1	0.74	1
Rv3783	rfbD	Probable O-antigen/lipopolysaccharide transport integral membrane protein ABC transporter RfbD	11	0.5	1	1.39	1	1.11	1	0.86	1	0.59	1
Rv1275	lprC	Possible lipoprotein LprC	6	0.43	1	1.61	0.41727	1.09	1	1.97	0.09955	0.41	1
Rv2862A	vapB23	Possible antitoxin VapB23	1	-0.09	1	0.96	1	1.07	1	0.73	1	0.8	1
Rv2438A	-	hypothetical protein	5	0.91	1	1.23	1	1.06	1	0.04	1	0.43	1
Rv0948c	-	Chorismate mutase	6	-2.43	1	0.43	1	1.05	1	1.22	1	1.2	1
Rv2245	kasA	3-oxoacyl-[acyl-carrier protein] synthase 1 KasA (beta-ketoacyl-ACP synthase) (KAS I)	16	-0.86	1	1.84	1	1.03	1	1.76	1	1.21	1
Rv1089	PE10	PE family protein PE10	5	0.56	1	0.73	1	1.02	1	0.94	1	1.33	0.64128
Rv3112	moaD1	Probable molybdenum cofactor biosynthesis protein D MoaD1 (molybdopterin converting factor small subunit) (molybdopterin [MPT] converting factor, subunit 1)	7	0.02	1	0.3	1	1.01	1	0.63	1	0.75	1
Rv2166c	-	hypothetical protein	8	1.17	1	1.59	0.58369	1	1	1.08	1	1.25	1
Rv3583c	-	Possible transcription factor	8	1.27	1	0.79	1	1	1	1.4	1	1.62	1
Rv0715	rplX	50S ribosomal protein L24 RplX	5	0	1	1	1	0.99	1	0	1	0	1
Rv1631	coaE	Probable dephospho-CoA kinase CoaE (dephosphocoenzyme a kinase)	12	0.1	1	0.54	1	0.98	1	0.99	1	0.53	1
Rv1712	cmk	Cytidylate kinase Cmk (CMP kinase) (cytidine monophosphate kinase) (ck)	13	0	1	-1.14	1	0.98	1	0.55	1	-0.66	1
Rv3336c	trpS	Probable tryptophanyl-tRNA synthetase TrpS (tryptophan--tRNA ligase) (TRPRS) (tryptophan translase)	15	0.58	1	0.27	1	0.98	1	1.03	1	0.77	1
Rv3528c	-	hypothetical protein	36	1.06	1	0.72	1	0.98	1	1.09	0.52278	0.74	1
Rv0722	rpmD	50S ribosomal protein L30 RpmD	1	-2.42	1	0.72	1	0.96	1	0.84	1	-0.19	1
Rv2737A	-	Conserved hypothetical cysteine rich protein (fragment)	3	0.58	1	0.42	1	0.96	1	1.34	0.52278	0.98	1
Rv2364c	era	Probable GTP-binding protein Era	15	0.88	1	2.01	0	0.95	1	0.38	1	1.03	1
Rv1613	trpA	Probable tryptophan synthase, alpha subunit TrpA	19	-2.33	1	0.52	1	0.94	1	-0.29	1	-0.58	1
Rv0982	mprB	Two component sensor kinase MprB	22	0.35	1	0.51	1	0.92	1	0.63	1	0.42	1
Rv2998A	-	hypothetical protein	2	0.73	1	-0.42	1	0.92	1	0.67	1	-1.42	1
Rv0199	-	Probable conserved membrane protein	12	-0.23	1	0.18	1	0.9	1	0.45	1	0.57	1
Rv0909	-	hypothetical protein	2	1.53	1	1.75	1	0.9	1	1.33	1	2.22	1
Rv2243	fabD	Malonyl CoA-acyl carrier protein transacylase FabD (malonyl CoA:ACPM acyltransferase) (MCT)	6	0.86	1	-0.03	1	0.87	1	1.82	1	0.71	1
Rv2656c	-	Possible PhiRv2 prophage protein	5	0.47	1	0.57	1	0.86	1	0.44	1	0.39	1
Rv3279c	birA	Possible bifunctional protein BirA: biotin operon repressor + biotin--[acetyl-CoA-carboxylase] synthetase (biotin--protein ligase)	6	0	1	0	1	0.86	1	2.06	0.83211	0	1
Rv1449c	tkt	Transketolase Tkt (TK)	26	1.29	1	1.9	1	0.85	1	0.78	1	0.97	1
Rv2255c	-	Hypothetical protein	1	0.67	1	0.18	1	0.85	1	-0.57	1	-1.17	1
Rv3105c	prfB	Probable peptide chain release factor 2 PrfB (RF-2)	17	0.29	1	0.17	1	0.84	1	0.57	1	0.89	1
Rv0055	rpsR1	30S ribosomal protein S18-1 RpsR1	4	0.33	1	0.49	1	0.82	1	1.36	1	0.51	1
Rv0910	-	hypothetical protein	7	-0.03	1	0.75	1	0.82	1	1.19	1	0.71	1
Rv2829c	vapC22	Possible toxin VapC22	4	0.35	1	0.81	1	0.82	1	0.27	1	0.74	1
Rv2977c	thiL	Probable thiamine-monophosphate kinase ThiL (thiamine-phosphate kinase)	9	0.37	1	0.27	1	0.82	1	0.31	1	0.82	1
Rv1982A	vapB36	Possible antitoxin VapB36	5	1.2	1	1.25	1	0.81	1	0.51	1	1.15	1
Rv2971	-	Probable oxidoreductase	15	1.36	1	1.37	1	0.81	1	0.71	1	0.97	1
Rv3753c	-	hypothetical protein	5	0.14	1	0.66	1	0.81	1	0.9	1	-0.08	1
Rv3909	-	hypothetical protein	41	0.54	1	0.82	1	0.81	1	0.9	1	0.41	1
Rv1434	-	Hypothetical protein	1	-0.11	1	0.16	1	0.79	1	0.39	1	-0.17	1
Rv1015c	rplY	50S ribosomal protein L25 RplY	10	-0.3	1	0.04	1	0.77	1	0.73	1	0.19	1
Rv2013	-	Transposase	3	0.88	1	0.48	1	0.77	1	0.47	1	-0.1	1
Rv2773c	dapB	Dihydrodipicolinate reductase DapB (DHPR)	12	-0.36	1	0.85	1	0.77	1	0.48	1	0.6	1
Rv0647c	-	hypothetical protein	14	-0.2	1	0.88	1	0.76	1	1.5	1	1.14	1
Rv2503c	scoB	Probable succinyl-CoA:3-ketoacid-coenzyme A transferase (beta subunit) ScoB (3-oxo-acid:CoA transferase) (OXCT B) (succinyl CoA:3-oxoacid CoA-transferase)	7	0.42	1	0.26	1	0.76	1	0.45	1	0.29	1
Rv2839c	infB	Probable translation initiation factor if-2 InfB	30	-0.12	1	-0.26	1	0.76	1	0.06	1	0.69	1
Rv2996c	serA1	Probable D-3-phosphoglycerate dehydrogenase SerA1 (PGDH)	11	-0.17	1	0	1	0.76	1	1.31	0.11381	-0.32	1
Rv0736	rslA	Anti-sigma factor RslA	8	-0.35	1	0.39	1	0.75	1	1.63	0.16737	-0.64	1
Rv1584c	-	Possible PhiRv1 phage protein	3	0.42	1	0.44	1	0.75	1	0.52	1	0.15	1
Rv1860	apa	Alanine and proline rich secreted protein Apa (fibronectin attachment protein) (immunogenic protein MPT32) (antigen MPT-32) (45-kDa glycoprotein) (45/47 kDa antigen)	16	0.15	1	0.5	1	0.75	1	0.67	1	0.55	1
Rv3222c	-	hypothetical protein	7	0	1	0	1	0.75	1	0	1	0	1
Rv1532c	-	hypothetical protein	5	0.35	1	0.1	1	0.74	1	0.14	1	-0.03	1
Rv2536	-	Probable conserved transmembrane protein	9	0.32	1	0.37	1	0.74	1	0.46	1	0.78	1
Rv0691A	-	Mycofactocin precursor protein	4	0.02	1	1.05	1	0.73	1	0.71	1	0.88	1
Rv3042c	serB2	Probable phosphoserine phosphatase SerB2 (PSP) (O-phosphoserine phosphohydrolase) (pspase)	11	-0.21	1	0.23	1	0.73	1	0.71	1	0	1
Rv3863	-	Unknown alanine rich protein	17	0.15	1	0.6	1	0.73	1	0.81	0.77894	0.8	1
Rv1417	-	Possible conserved membrane protein	8	0.32	1	-0.26	1	0.72	1	0.41	1	-0.04	1
Rv3841	bfrB	Bacterioferritin BfrB	9	0.26	1	0.47	1	0.71	1	0.83	1	0.48	1
Rv1799	lppT	Probable lipoprotein LppT	2	0.19	1	0.37	1	0.7	1	0.91	1	1.03	1
Rv2786c	ribF	Probable bifunctional FAD synthetase/riboflavin biosynthesis protein RibF: riboflavin kinase (flavokinase) + FMN adenylyltransferase (FAD pyrophosphorylase) (FAD synthetase)(FAD diphosphorylase) (flavin adenine dinucleotide synthetase)	14	-0.22	1	-0.34	1	0.7	1	-0.07	1	0.17	1
Rv3210c	-	hypothetical protein	10	-0.13	1	1.25	0.18218	0.7	1	0.61	1	1.21	0.60727
Rv3908	mutT4	Possible mutator protein MutT4	11	-0.11	1	0.72	1	0.7	1	0.75	1	0.07	1
Rv1388	mihF	Putative integration host factor MihF	7	-0.48	1	-0.43	1	0.69	1	0.14	1	-0.11	1
Rv1576c	-	Probable PhiRv1 phage protein	10	0.57	1	0.48	1	0.69	1	0.23	1	0.18	1
Rv1016c	lpqT	Probable conserved lipoprotein LpqT	6	-0.11	1	0.45	1	0.68	1	0.5	1	0.46	1
Rv1480	-	hypothetical protein	6	0.91	1	0.25	1	0.68	1	0.9	1	0.8	1
Rv0544c	-	Possible conserved transmembrane protein	6	0	1	0.24	1	0.65	1	0.53	1	0.31	1
Rv0704	rplB	50S ribosomal protein L2 RplB	17	0	1	1.13	1	0.65	1	0.34	1	0.4	1
Rv0761c	adhB	Possible zinc-containing alcohol dehydrogenase NAD dependent AdhB	13	0.06	1	-0.12	1	0.64	1	0.39	1	0.02	1
Rv1284	canA	Beta-carbonic anhydrase	6	0.5	1	-1.2	1	0.64	1	1.68	1	0.94	1
Rv2238c	ahpE	Probable peroxiredoxin AhpE	5	0.82	1	-0.07	1	0.64	1	0.87	1	0.85	1
Rv2398c	cysW	Probable sulfate-transport integral membrane protein ABC transporter CysW	18	0.59	1	-0.3	1	0.64	1	0.55	1	-0.36	1
Rv0108c	-	Hypothetical protein	2	0.66	1	0.09	1	0.63	1	0.44	1	1.03	1
Rv0967	csoR	Copper-sensitive operon repressor CsoR	1	0.53	1	0.75	1	0.63	1	0.97	1	1.38	1
Rv1234	-	Probable transmembrane protein	9	0.2	1	0.72	1	0.63	1	0.63	1	0.92	1
Rv3038c	-	hypothetical protein	14	-0.13	1	-0.13	1	0.63	1	1.43	0.09085	0.01	1
Rv3182	-	hypothetical protein	1	-1.02	1	0.26	1	0.63	1	0.67	1	0.01	1
Rv3657c	-	Possible conserved alanine rich membrane protein	8	0.55	1	0.74	1	0.63	1	0.88	0.63764	0.68	1
Rv1135A	-	Possible acetyl-CoA acetyltransferase (acetoacetyl-CoA thiolase)	6	0.44	1	0.36	1	0.62	1	0.33	1	0.49	1
Rv1272c	-	Probable drugs-transport transmembrane ATP-binding protein ABC transporter	30	0.05	1	0.26	1	0.62	1	0.52	1	0.48	1
Rv2253	-	Possible secreted unknown protein	12	0.19	1	0.47	1	0.62	1	1.09	1	0.99	1
Rv0009	ppiA	Probable iron-regulated peptidyl-prolyl cis-trans isomerase A PpiA (PPIase A) (rotamase A)	7	0.3	1	0.3	1	0.61	1	0.59	1	0.16	1
Rv0047c	-	hypothetical protein	7	0.12	1	0.17	1	0.61	1	0.52	1	0.21	1
Rv1676	-	hypothetical protein	10	0.39	1	0.21	1	0.61	1	0.29	1	0.21	1
Rv2018	-	hypothetical protein	14	0.05	1	0.29	1	0.61	1	0.81	0.94528	0.56	1
Rv2581c	-	Possible glyoxalase II (hydroxyacylglutathione hydrolase) (GLX II)	7	0.23	1	-0.07	1	0.61	1	1.02	1	0.26	1
Rv3249c	-	Possible transcriptional regulatory protein (probably TetR-family)	13	0.04	1	0.64	1	0.61	1	0.73	1	0.15	1
Rv3305c	amiA1	Possible N-acyl-L-amino acid amidohydrolase AmiA1 (N-acyl-L-amino acid aminohydrolase)	20	0.24	1	0.13	1	0.61	1	0.76	0.8579	0.63	1
Rv1507c	-	hypothetical protein	29	0.6	1	0.75	1	0.6	1	0.72	1	0.58	1
Rv1906c	-	hypothetical protein	9	0.23	1	0.23	1	0.6	1	0.65	1	-0.16	1
Rv1711	-	hypothetical protein	10	0.17	1	-0.11	1	0.59	1	0.85	1	0.85	1
Rv1733c	-	Probable conserved transmembrane protein	5	0.63	1	0.28	1	0.59	1	0.67	1	0.36	1
Rv2530A	vapB39	Possible antitoxin VapB39	5	0.76	1	0.5	1	0.59	1	0.95	0.46956	1.06	0.77427
Rv2813	-	hypothetical protein	11	0.51	1	0.09	1	0.59	1	0.55	1	0.49	1
Rv3566A	-	Hypothetical protein	3	0	1	-0.18	1	0.59	1	-0.69	1	-0.39	1
Rv3568c	hsaC	3,4-DHSA dioxygenase	15	-0.21	1	-0.26	1	0.59	1	0.39	1	-0.81	1
Rv2968c	-	Probable conserved integral membrane protein	11	0.33	1	0.86	1	0.58	1	1.07	1	2.01	1
Rv1290A	-	Hypothetical protein	7	0.06	1	0.47	1	0.57	1	0.66	1	0.95	1
Rv1746	pknF	Anchored-membrane serine/threonine-protein kinase PknF (protein kinase F) (STPK F)	13	0.36	1	0.83	1	0.57	1	0.37	1	0.44	1
Rv1775	-	hypothetical protein	14	0.57	1	0.09	1	0.57	1	0.35	1	0.25	1
Rv1926c	mpt63	Immunogenic protein Mpt63 (antigen Mpt63/MPB63) (16 kDa immunoprotective extracellular protein)	8	-0.01	1	0.52	1	0.57	1	0.73	1	1.21	1
Rv2630	-	Hypothetical protein	10	0.22	1	-0.01	1	0.57	1	0.59	1	0.17	1
Rv0945	-	Probable short-chain type dehydrogenase/reductase	7	0.62	1	0.64	1	0.56	1	0.88	1	0.81	1
Rv1282c	oppC	Probable oligopeptide-transport integral membrane protein ABC transporter OppC	16	0.5	1	0.19	1	0.56	1	0.66	0.83729	0.33	1
Rv2029c	pfkB	6-phosphofructokinase PfkB (phosphohexokinase) (phosphofructokinase)	11	0.57	1	0.1	1	0.56	1	0.15	1	0.44	1
Rv2097c	pafA	Proteasome accessory factor a PafA	21	0.1	1	0.85	1	0.56	1	0.73	1	0.53	1
Rv3277	-	Probable conserved transmembrane protein	13	0.26	1	0.16	1	0.56	1	0.5	1	0.29	1
Rv0312	-	Conserved hypothetical proline and threonine rich protein	22	0.49	1	0.14	1	0.55	1	-0.05	1	0.2	1
Rv0583c	lpqN	Probable conserved lipoprotein LpqN	7	0.46	1	0.66	1	0.55	1	0.4	1	0.4	1
Rv0803	purL	Phosphoribosylformylglycinamidine synthase II PurL (FGAM synthase II)	35	0.21	1	0.12	1	0.55	1	-0.1	1	-0.59	1
Rv0988	-	Possible conserved exported protein	41	0.49	1	0.68	0.98098	0.55	1	0.59	0.8579	0.64	1
Rv2805	-	hypothetical protein	3	0.45	1	0.34	1	0.55	1	0.43	1	0.54	1
Rv2847c	cysG	Possible multifunctional enzyme siroheme synthase CysG: uroporphyrin-III C-methyltransferase (urogen III methylase) (SUMT) (uroporphyrinogen III methylase) (UROM) + precorrin-2 oxidase + ferrochelatase	18	0.2	1	0.41	1	0.55	1	0.36	1	-0.12	1
Rv3282	-	hypothetical protein	11	0.41	1	0.29	1	0.55	1	0.2	1	0.21	1
Rv2444c	rne	Possible ribonuclease E Rne	32	0.16	1	0.48	1	0.54	1	0.77	1	0.34	1
Rv2908c	-	hypothetical protein	6	-0.39	1	-0.01	1	0.54	1	-0.02	1	-0.54	1
Rv3019c	esxR	Secreted ESAT-6 like protein EsxR (TB10.3) (ESAT-6 like protein 9)	9	0.43	1	0.54	1	0.54	1	0.52	1	1.08	0.60727
Rv0657c	vapB6	Possible antitoxin VapB6	1	-0.45	1	0	1	0.53	1	-0.14	1	0.27	1
Rv0884c	serC	Possible phosphoserine aminotransferase SerC (PSAT)	12	0.08	1	0.07	1	0.53	1	1.34	1	-1.34	1
Rv1335	cysO	Sulfur carrier protein CysO	5	0.16	1	0.51	1	0.53	1	0.47	1	0.76	1
Rv1571	-	hypothetical protein	3	0.06	1	1.14	1	0.53	1	-0.4	1	-0.95	1
Rv2219	-	Probable conserved transmembrane protein	8	0.2	1	1.15	1	0.53	1	0.42	1	0.3	1
Rv2336	-	Hypothetical protein	29	0.24	1	0.47	1	0.53	1	0.31	1	0.58	1
Rv2451	-	Hypothetical proline and serine rich protein	8	0.17	1	0.46	1	0.53	1	0.61	1	0.35	1
Rv2601A	vapB41	Possible antitoxin VapB41	2	-1.06	1	-2.33	1	0.53	1	-3.82	1	-1.37	1
Rv2804c	-	Hypothetical protein	7	0.38	1	0.17	1	0.53	1	0.2	1	0.19	1
Rv2969c	-	Possible conserved membrane or secreted protein	11	0	1	0	1	0.53	1	0	1	0	1
Rv3010c	pfkA	Probable 6-phosphofructokinase PfkA (phosphohexokinase) (phosphofructokinase)	12	0.61	1	0.48	1	0.53	1	0.24	1	0.6	1
Rv0207c	-	hypothetical protein	9	-0.18	1	0.41	1	0.52	1	0.18	1	-0.03	1
Rv0932c	pstS2	Periplasmic phosphate-binding lipoprotein PstS2 (PBP-2) (PstS2)	25	0.06	1	0.28	1	0.52	1	0.58	0.9519	0.29	1
Rv1053c	-	Hypothetical protein	6	0.57	1	0.57	1	0.52	1	0.62	1	0.82	1
Rv1080c	greA	Probable transcription elongation factor GreA (transcript cleavage factor GreA)	9	-1.07	1	0.81	1	0.52	1	1.35	0.52278	0.38	1
Rv1159A	-	hypothetical protein	13	0.05	1	0.48	1	0.52	1	0.31	1	0.33	1
Rv1624c	-	Probable conserved membrane protein	5	1.12	1	0.79	1	0.52	1	0.52	1	1.03	1
Rv1638A	-	hypothetical protein	5	0.01	1	0.85	1	0.52	1	0.39	1	0.72	1
Rv1970	lprM	Possible Mce-family lipoprotein LprM (Mce-family lipoprotein Mce3E)	10	0.13	1	0.41	1	0.52	1	0.48	1	0.26	1
Rv2107	PE22	PE family protein PE22	9	0.2	1	0.48	1	0.52	1	0.79	0.88626	1.28	0.1002
Rv3537	kstD	Probable dehydrogenase	37	0.24	1	0.12	1	0.52	1	0.4	1	0.03	1
Rv3646c	topA	DNA topoisomerase I TopA (omega-protein) (relaxing enzyme) (untwisting enzyme) (swivelase) (type I DNA topoisomerase) (nicking-closing enzyme) (TOPO I)	52	-0.99	1	0.93	1	0.52	1	0.24	1	-0.46	1
Rv0377	-	Probable transcriptional regulatory protein (probably LysR-family)	9	-0.08	1	0.17	1	0.51	1	-0.03	1	-0.42	1
Rv0530A	-	hypothetical protein	3	0.29	1	-0.03	1	0.51	1	0.54	1	0.53	1
Rv1391	dfp	Probable DNA/pantothenate metabolism flavoprotein homolog Dfp	20	0	1	-0.26	1	0.51	1	-0.84	1	-0.67	1
Rv1991A	mazE6	Antitoxin MazE6	7	-0.17	1	-0.23	1	0.51	1	-0.35	1	0.37	1
Rv2274c	mazF8	Possible toxin MazF8	8	0.74	1	0.85	0.76014	0.51	1	0.34	1	0.89	1
Rv2844	-	Conserved alanine rich protein	4	-0.33	1	0.46	1	0.51	1	0.47	1	-0.02	1
Rv2949c	-	Chorismate pyruvate lyase	22	0.47	1	0.53	1	0.51	1	0.02	1	0.45	1
Rv0791c	-	hypothetical protein	13	0.43	1	0.59	1	0.5	1	0.58	1	0.49	1
Rv1034c	-	Probable transposase (fragment)	2	0.08	1	0.43	1	0.5	1	-0.39	1	0.26	1
Rv1054	-	Probable integrase (fragment)	5	0.67	1	0.59	1	0.5	1	0.6	1	0.67	1
Rv1560	vapB11	Possible antitoxin VapB11	3	0.64	1	0.46	1	0.5	1	0.71	1	0.54	1
Rv2894c	xerC	Probable integrase/recombinase XerC	12	0.24	1	0.21	1	0.5	1	0.25	1	0.41	1
Rv3724A	cut5a	Probable cutinase precursor [first part] Cut5a	3	0.8	1	0.73	1	0.5	1	0.22	1	0.89	1
Rv0464c	-	hypothetical protein	15	0.25	1	0.49	1	0.49	1	0.54	1	0.32	1
Rv0482	murB	Probable UDP-N-acetylenolpyruvoylglucosamine reductase MurB (UDP-N-acetylmuramate dehydrogenase)	13	0.16	1	0.16	1	0.49	1	0.35	1	0.14	1
Rv0557	mgtA	Mannosyltransferase MgtA	14	0.47	1	-0.26	1	0.49	1	0.58	1	0.09	1
Rv1113	vapB32	Possible antitoxin VapB32	2	0.77	1	0.37	1	0.49	1	0.91	1	0.55	1
Rv1943c	mazE5	Possible antitoxin MazE5	10	0.6	1	0.66	1	0.49	1	0.47	1	0.61	1
Rv0364	-	Possible conserved transmembrane protein	13	0.09	1	0.78	1	0.48	1	-0.88	1	0.17	1
Rv0596c	vapB4	Possible antitoxin VapB4	5	0.13	1	1.02	1	0.48	1	-0.26	1	0.36	1
Rv0952	sucD	Probable succinyl-CoA synthetase (alpha chain) SucD (SCS-alpha)	11	0	1	0.56	1	0.48	1	0	1	0.51	1
Rv1543	-	Possible fatty acyl-CoA reductase	15	0.02	1	0.55	1	0.48	1	0.29	1	0.48	1
Rv2260	-	hypothetical protein	6	0.74	1	0.29	1	0.48	1	0.66	1	0.62	1
Rv2432c	-	Hypothetical protein	7	0.5	1	-0.05	1	0.48	1	0.58	1	0.35	1
Rv3039c	echA17	Probable enoyl-CoA hydratase EchA17 (crotonase) (unsatured acyl-CoA hydratase) (enoyl hydrase)	10	0.56	1	0.27	1	0.48	1	0.4	1	0.27	1
Rv3378c	-	Diterpene synthase	40	0.59	1	0.2	1	0.48	1	0.42	1	1.05	0.41486
Rv3454	-	Probable conserved integral membrane protein	28	0.4	1	0.17	1	0.48	1	0.69	1	0.56	1
Rv3833	-	Transcriptional regulatory protein (probably AraC-family)	10	0.41	1	0.37	1	0.48	1	0.49	1	0.56	1
Rv3888c	-	Probable conserved membrane protein	29	0.29	1	0.32	1	0.48	1	0.06	1	0.23	1
Rv0340	-	hypothetical protein	5	0.06	1	0.22	1	0.47	1	1	1	0.47	1
Rv1575	-	Probable PhiRv1 phage protein	10	-0.17	1	-0.2	1	0.47	1	-0.48	1	-0.33	1
Rv1907c	-	Hypothetical protein	10	0.34	1	0.44	1	0.47	1	0.05	1	0.64	1
Rv2164c	-	Probable conserved proline rich membrane protein	10	-0.97	1	0.18	1	0.47	1	0.39	1	0.01	1
Rv3114	-	hypothetical protein	8	0.18	1	-0.28	1	0.47	1	-0.03	1	-0.83	1
Rv3558	PPE64	PPE family protein PPE64	17	0.2	1	0.12	1	0.47	1	0.18	1	0.31	1
Rv0204c	-	Probable conserved transmembrane protein	19	0.58	1	0.75	0.70938	0.46	1	0.9	0.12974	0.22	1
Rv2354	-	Probable transposase for insertion sequence element IS6110 (fragment)	4	0.1	1	0.39	1	0.46	1	0.17	1	-0.21	1
Rv3913	trxB2	Probable thioredoxin reductase TrxB2 (TRXR) (TR)	18	0.81	1	0.12	1	0.46	1	0.63	1	-0.66	1
Rv0085	hycP	Possible hydrogenase HycP	4	0.45	1	0.2	1	0.45	1	0.38	1	0.65	1
Rv0411c	glnH	Probable glutamine-binding lipoprotein GlnH (GLNBP)	9	0.64	1	0.87	0.78122	0.45	1	0.93	0.31544	0.69	1
Rv0734	mapA	Methionine aminopeptidase MapA (map) (peptidase M) (MetAP)	9	0.38	1	0.54	1	0.45	1	0.45	1	0.62	1
Rv1831	-	Hypothetical protein	5	0.02	1	0.11	1	0.45	1	0.26	1	0.25	1
Rv2269c	-	Hypothetical protein	12	0.36	1	0.4	1	0.45	1	0.23	1	0.25	1
Rv2369c	-	Hypothetical protein	3	0.1	1	0.11	1	0.45	1	-0.19	1	0.45	1
Rv2494	vapC38	Possible toxin VapC38 Contains PIN domain	5	0.64	1	0.16	1	0.45	1	0.32	1	0.25	1
Rv3297	nei	Probable endonuclease VIII Nei	10	0.48	1	0.28	1	0.45	1	0.4	1	0.43	1
Rv0190	-	hypothetical protein	3	-0.31	1	0.38	1	0.44	1	-0.16	1	0.09	1
Rv1365c	rsfA	Anti-anti-sigma factor RsfA (anti-sigma factor antagonist) (regulator of sigma F A)	5	0.06	1	0.21	1	0.44	1	-0.2	1	0.21	1
Rv2168c	-	Putative transposase for insertion sequence element IS6110 (fragment)	4	0.15	1	0.25	1	0.44	1	0.14	1	-0.39	1
Rv2653c	-	Possible PhiRv2 prophage protein	4	1.62	1	0.84	1	0.44	1	1.22	1	0.89	1
Rv3864	espE	ESX-1 secretion-associated protein EspE	18	0.03	1	0.11	1	0.44	1	0.65	1	0.11	1
Rv0679c	-	Conserved threonine rich protein	6	0.08	1	0.13	1	0.43	1	0.42	1	0.14	1
Rv0807	-	hypothetical protein	2	0.83	1	0.55	1	0.43	1	0.65	1	-0.02	1
Rv0990c	-	Hypothetical protein	8	-0.29	1	-0.23	1	0.43	1	-0.2	1	0.13	1
Rv1100	-	hypothetical protein	9	0.34	1	0.61	1	0.43	1	-0.36	1	0.52	1
Rv3656c	-	hypothetical protein	5	0.22	1	-0.23	1	0.43	1	0.26	1	0.03	1
Rv3920c	-	Conserved protein similar to jag protein	3	0.01	1	0.4	1	0.43	1	0.61	1	0.29	1
Rv0603	-	Possible exported protein	1	0.68	1	-0.95	1	0.42	1	0.16	1	-0.76	1
Rv0940c	-	Possible oxidoreductase	15	0.23	1	-0.05	1	0.42	1	-0.07	1	0.09	1
Rv0968	-	hypothetical protein	6	0.4	1	0.4	1	0.42	1	0.26	1	0.13	1
Rv1385	pyrF	Probable orotidine 5'-phosphate decarboxylase PyrF (OMP decarboxylase) (ompdecase)	6	-0.23	1	0.29	1	0.42	1	0.11	1	-0.37	1
Rv1524	-	Probable glycosyltransferase	13	0.11	1	-0.06	1	0.42	1	0.29	1	0.23	1
Rv1671	-	Probable membrane protein	15	0.18	1	-0.13	1	0.42	1	-0.06	1	-0.03	1
Rv1806	PE20	PE family protein PE20	5	0.76	1	-0.15	1	0.42	1	-0.18	1	-0.69	1
Rv2621c	-	Possible transcriptional regulatory protein	5	0.36	1	0.54	1	0.42	1	-0.13	1	0.5	1
Rv2692	ceoC	TRK system potassium uptake protein CeoC	3	0.94	1	0.95	0.98098	0.42	1	0.45	1	0.73	1
Rv3288c	usfY	Putative protein UsfY	10	-0.02	1	0.06	1	0.42	1	0.85	1	0.92	1
Rv3527	-	Hypothetical protein	6	0.48	1	0.37	1	0.42	1	0.3	1	0.19	1
Rv0020c	fhaA	Conserved protein with FHA domain, FhaA	52	-0.04	1	0.28	1	0.41	1	0.4	1	0.35	1
Rv0057	-	Hypothetical protein	15	0.49	1	0.17	1	0.41	1	0.55	1	0.37	1
Rv0130	htdZ	Probable 3-hydroxyl-thioester dehydratase	4	0.38	1	0.04	1	0.41	1	0.44	1	0.61	1
Rv0361	-	Probable conserved membrane protein	8	-0.09	1	0.39	1	0.41	1	0.49	1	0.36	1
Rv0497	-	Probable conserved transmembrane protein	14	0.13	1	0.26	1	0.41	1	0.85	0.86265	0.18	1
Rv1005c	pabB	Probable para-aminobenzoate synthase component I PABD	24	0.22	1	0.74	1	0.41	1	0.12	1	0.05	1
Rv1052	-	Hypothetical protein	6	0.7	1	0.29	1	0.41	1	0.66	1	0.79	1
Rv1207	folP2	Dihydropteroate synthase 2 FolP2 (DHPS 2) (dihydropteroate pyrophosphorylase 2)	10	0.13	1	0.3	1	0.41	1	0.43	1	0.31	1
Rv1716	-	hypothetical protein	12	0.08	1	0.24	1	0.41	1	-0.16	1	0.31	1
Rv2393	che1	Ferrochelatase Che1	7	0.13	1	0.63	1	0.41	1	-0.21	1	0.03	1
Rv2517c	-	hypothetical protein	7	-0.07	1	0.03	1	0.41	1	0.45	1	0	1
Rv2723	-	Probable conserved integral membrane protein	27	0.27	1	0.1	1	0.41	1	0.28	1	0.31	1
Rv2970A	-	hypothetical protein	4	0.77	1	1.21	0.46605	0.41	1	0.41	1	1.71	0.19086
Rv3575c	-	Transcriptional regulatory protein (probably LacI-family)	18	-0.01	1	0.08	1	0.41	1	0.35	1	0.36	1
Rv3627c	-	hypothetical protein	14	0.29	1	1.23	0.46605	0.41	1	1.22	0.12167	0.21	1
Rv0374c	-	Probable carbon monoxyde dehydrogenase (small chain)	6	0.56	1	0.32	1	0.4	1	0.56	1	0.27	1
Rv0644c	mmaA2	Methoxy mycolic acid synthase 2 MmaA2 (methyl mycolic acid synthase 2) (MMA2) (hydroxy mycolic acid synthase)	11	0.27	1	0.08	1	0.4	1	0.54	1	0.09	1
Rv0801	-	hypothetical protein	1	0.38	1	0.36	1	0.4	1	0.93	1	0.57	1
Rv1324	-	Possible thioredoxin	6	-0.6	1	0.01	1	0.4	1	0.61	1	0.6	1
Rv1477	ripA	Peptidoglycan hydrolase	24	0.26	1	0.2	1	0.4	1	0.81	1	-0.14	1
Rv1677	dsbF	Probable conserved lipoprotein DsbF	12	0.18	1	0.58	1	0.4	1	0.48	1	0.72	1
Rv2032	acg	Conserved protein Acg	18	0.32	1	0.17	1	0.4	1	-0.14	1	-0.01	1
Rv2422	-	Hypothetical protein	4	0.5	1	0.71	1	0.4	1	0.28	1	0.73	1
Rv2530c	vapC39	Possible toxin VapC39 Contains PIN domain	3	0.52	1	0.12	1	0.4	1	0.42	1	0.75	1
Rv2778c	-	hypothetical protein	9	-0.13	1	0.43	1	0.4	1	0.08	1	0.48	1
Rv0201c	-	hypothetical protein	8	0.14	1	0.52	1	0.39	1	0.27	1	0.58	1
Rv0353	hspR	Probable heat shock protein transcriptional repressor HspR (MerR family)	6	-0.02	1	-0.35	1	0.39	1	0.17	1	-0.42	1
Rv0586	mce2R	Probable transcriptional regulatory protein Mce2R (GntR-family)	12	0.19	1	-0.06	1	0.39	1	0.35	1	0.26	1
Rv0864	moaC2	Probable molybdenum cofactor biosynthesis protein C 2 MoaC2	11	0.01	1	0.07	1	0.39	1	0.08	1	0.03	1
Rv2178c	aroG	3-deoxy-D-arabino-heptulosonate 7-phosphate synthase AroG (DAHP synthetase, phenylalanine-repressible)	16	0	1	0.39	1	0.39	1	0	1	0	1
Rv2338c	moeW	Possible molybdopterin biosynthesis protein MoeW	38	0.31	1	0.45	1	0.39	1	0.47	0.72873	0.56	0.85886
Rv2386c	mbtI	Isochorismate synthase MbtI	18	-0.12	1	0.52	1	0.39	1	0.65	0.8579	0.89	0.60727
Rv2474c	-	hypothetical protein	13	0.21	1	0.12	1	0.39	1	0.04	1	-0.09	1
Rv2609c	-	Probable conserved membrane protein	13	0.74	1	0.49	1	0.39	1	0.82	1	0.36	1
Rv3000	-	Possible conserved transmembrane protein	8	0.58	1	0.28	1	0.39	1	-0.07	1	0.11	1
Rv3186	-	Probable transposase for insertion sequence element IS6110 (fragment)	4	-0.06	1	0.3	1	0.39	1	0.2	1	-0.19	1
Rv3306c	amiB1	Probable amidohydrolase AmiB1 (aminohydrolase)	15	-0.2	1	0.67	1	0.39	1	0.29	1	0.09	1
Rv3781	rfbE	Probable O-antigen/lipopolysaccharide transport ATP-binding protein ABC transporter RfbE	14	0.93	1	1.3	1	0.39	1	1.24	1	0	1
Rv0469	umaA	Possible mycolic acid synthase UmaA	24	0.17	1	0.27	1	0.38	1	0.24	1	0.41	1
Rv0694	lldD1	Possible L-lactate dehydrogenase (cytochrome) LldD1	17	0.51	1	0.4	1	0.38	1	0.36	1	0.67	1
Rv2071c	cobM	Precorrin-3 methylase CobM (precorrin-4 C11-methyltransferase)	17	0.27	1	0.26	1	0.38	1	0.17	1	0.11	1
Rv2309c	-	Possible integrase (fragment)	9	0.07	1	0.24	1	0.38	1	0.63	1	0.33	1
Rv3300c	-	hypothetical protein	11	0.39	1	0.19	1	0.38	1	-0.18	1	-0.05	1
Rv3429	PPE59	PPE family protein PPE59	29	-0.17	1	-0.29	1	0.38	1	0.02	1	0.1	1
Rv0224c	-	Possible methyltransferase (methylase)	15	0	1	0	1	0.37	1	0	1	0	1
Rv0675	echA5	Probable enoyl-CoA hydratase EchA5 (enoyl hydrase) (unsaturated acyl-CoA hydratase) (crotonase)	4	0.38	1	-0.26	1	0.37	1	1.02	1	0.01	1
Rv0758	phoR	Possible two component system response sensor kinase membrane associated PhoR	18	-0.75	1	1.57	0.11939	0.37	1	-0.37	1	0.81	1
Rv1587c	-	Partial REP13E12 repeat protein	15	0.35	1	0.25	1	0.37	1	0.04	1	0.34	1
Rv1763	-	Putative transposase for insertion sequence element IS6110 (fragment)	4	0.27	1	0.4	1	0.37	1	0.28	1	-0.28	1
Rv2430c	PPE41	PPE family protein PPE41	10	-0.23	1	-0.23	1	0.37	1	0.3	1	0.21	1
Rv2613c	-	hypothetical protein	9	0.03	1	0.47	1	0.37	1	0.4	1	-0.07	1
Rv2648	-	Probable transposase for insertion sequence element IS6110 (fragment)	4	0.16	1	0.3	1	0.37	1	0.35	1	-0.25	1
Rv2864c	-	Possible penicillin-binding lipoprotein	24	0.35	1	0.25	1	0.37	1	0.27	1	0.41	1
Rv3213c	-	Possible SOJ/para-related protein	12	0.26	1	0.51	1	0.37	1	0.18	1	0.13	1
Rv3364c	-	hypothetical protein	4	-0.11	1	0.7	1	0.37	1	0.38	1	0.24	1
Rv3622c	PE32	PE family protein PE32	4	0.68	1	0.29	1	0.37	1	0.42	1	0.3	1
Rv0403c	mmpS1	Probable conserved membrane protein MmpS1	7	0.35	1	0.33	1	0.36	1	0.58	1	0.88	0.98309
Rv1046c	-	Hypothetical protein	4	0.38	1	0.41	1	0.36	1	0.31	1	0.18	1
Rv1628c	-	hypothetical protein	7	-0.8	1	-0.26	1	0.36	1	-0.39	1	-0.62	1
Rv1962A	vapB35	Possible antitoxin VapB35	4	-0.07	1	0.47	1	0.36	1	0.63	1	-0.06	1
Rv2116	lppK	Conserved lipoprotein LppK	6	-0.27	1	0.19	1	0.36	1	0.45	1	0.03	1
Rv2561	-	hypothetical protein	3	0.38	1	0.73	1	0.36	1	0.11	1	0.47	1
Rv2837c	-	hypothetical protein	13	0.06	1	1.11	0.501	0.36	1	0.9	1	0.41	1
Rv2897c	-	hypothetical protein	11	0.14	1	0.26	1	0.36	1	0.15	1	0.17	1
Rv3011c	gatA	Probable glutamyl-tRNA(GLN) amidotransferase (subunit A) GatA (Glu-ADT subunit A)	23	-0.06	1	-1.36	1	0.36	1	0.6	1	0.65	1
Rv3289c	-	Possible transmembrane protein	7	0.04	1	0.25	1	0.36	1	0.37	1	0.3	1
Rv3325	-	Probable transposase for insertion sequence element IS6110 (fragment)	4	0.09	1	0.23	1	0.36	1	0.26	1	-0.19	1
Rv0065	vapC1	Possible toxin VapC1	8	0.38	1	0.43	1	0.35	1	0.45	1	0.4	1
Rv0154c	fadE2	Probable acyl-CoA dehydrogenase FadE2	12	-0.1	1	0.31	1	0.35	1	0.5	1	0.34	1
Rv0242c	fabG4	Probable 3-oxoacyl-[acyl-carrier protein] reductase FabG4 (3-ketoacyl-acyl carrier protein reductase)	11	0.72	1	0.86	1	0.35	1	0.38	1	0.08	1
Rv0808	purF	Amidophosphoribosyltransferase PurF (glutamine phosphoribosylpyrophosphate amidotransferase) (ATASE) (gpatase)	27	0.06	1	0.76	1	0.35	1	0.73	1	0.41	1
Rv1050	-	Probable oxidoreductase	12	0.53	1	0.48	1	0.35	1	0.17	1	0.39	1
Rv1291c	-	Conserved hypothetical secreted protein	3	0.37	1	0.28	1	0.35	1	0.15	1	0.13	1
Rv1399c	nlhH	Probable non lipolytic carboxylesterase NlhH	15	0.27	1	0.17	1	0.35	1	0.07	1	0.15	1
Rv1612	trpB	Tryptophan synthase, beta subunit TrpB	18	0	1	0	1	0.35	1	0	1	0	1
Rv2435c	-	Probable cyclase (adenylyl-or guanylyl-)(adenylate-or guanylate-)	56	0.35	1	0.21	1	0.35	1	0.25	1	0.41	1
Rv2767c	-	Possible membrane protein	10	0.43	1	-0.07	1	0.35	1	0.25	1	0.35	1
Rv3198A	-	Possible glutaredoxin protein	6	-0.14	1	0.21	1	0.35	1	0.19	1	0.04	1
Rv0112	gca	Possible GDP-mannose 4,6-dehydratase Gca (GDP-D-mannose dehydratase)	31	0.05	1	0.65	1	0.34	1	1.03	1	0.92	1
Rv0883c	-	hypothetical protein	6	2.29	1	1.39	1	0.34	1	1.6	1	1.94	1
Rv0924c	mntH	Divalent cation-transport integral membrane protein MntH (BRAMP) (MRAMP)	20	-0.17	1	-0.02	1	0.34	1	0.42	1	0.34	1
Rv0951	sucC	Probable succinyl-CoA synthetase (beta chain) SucC (SCS-beta)	16	-0.31	1	-0.31	1	0.34	1	1.6	1	0.48	1
Rv1010	ksgA	Probable dimethyladenosine transferase KsgA (S-adenosylmethionine-6-N', N'-adenosyl(rRNA) dimethyltransferase) (16S rRNA dimethylase) (high level kasugamycin resistance protein KsgA) (kasugamycin dimethyltransferase)	12	-0.21	1	0.14	1	0.34	1	0.7	0.31544	-0.2	1
Rv1273c	-	Probable drugs-transport transmembrane ATP-binding protein ABC transporter	32	-0.17	1	0.19	1	0.34	1	0.41	1	-0.31	1
Rv1281c	oppD	Probable oligopeptide-transport ATP-binding protein ABC transporter OppD	28	0.22	1	0.3	1	0.34	1	0.24	1	-0.14	1
Rv1929c	-	hypothetical protein	9	0.03	1	0.45	1	0.34	1	0.46	1	0.1	1
Rv2121c	hisG	ATP phosphoribosyltransferase HisG	9	-0.52	1	-0.52	1	0.34	1	0.9	1	-0.52	1
Rv2236c	cobD	Probable cobalamin biosynthesis transmembrane protein CobD	12	0.38	1	0.16	1	0.34	1	0.22	1	-0.05	1
Rv2484c	-	Possible triacylglycerol synthase (diacylglycerol acyltransferase)	22	0.16	1	0.28	1	0.34	1	0.47	1	0.33	1
Rv2647	-	Hypothetical protein	6	0.15	1	0.39	1	0.34	1	0.41	1	-0.01	1
Rv2722	-	hypothetical protein	7	0.42	1	0.49	1	0.34	1	0.41	1	0.71	1
Rv2846c	efpA	Possible integral membrane efflux protein EfpA	33	-0.16	1	-0.16	1	0.34	1	-0.16	1	-0.16	1
Rv3793	embC	Integral membrane indolylacetylinositol arabinosyltransferase EmbC (arabinosylindolylacetylinositol synthase)	52	0.32	1	0.4	1	0.34	1	0.78	1	0.2	1
Rv3902c	-	Hypothetical protein	26	-2.57	1	-0.28	1	0.34	1	1.21	1	0.44	1
Rv0334	rmlA	Alpha-D-glucose-1-phosphate thymidylyltransferase RmlA (dTDP-glucose synthase) (dTDP-glucose pyrophosphorylase)	19	0.86	1	0	1	0.33	1	0.31	1	0.32	1
Rv0964c	-	Hypothetical protein	5	0.06	1	0.01	1	0.33	1	0	1	0.11	1
Rv1345	mbtM	Probable fatty acyl-AMP ligase MbtM	23	0.17	1	0.17	1	0.33	1	0.43	1	0.29	1
Rv1457c	-	Probable unidentified antibiotic-transport integral membrane ABC transporter	8	0.21	1	0.41	1	0.33	1	0.38	1	0.12	1
Rv1580c	-	Probable PhiRv1 phage protein	5	0.1	1	0.51	1	0.33	1	0.49	1	0.5	1
Rv1947	-	Hypothetical protein	5	0.3	1	0.36	1	0.33	1	0.26	1	0.27	1
Rv1998c	-	hypothetical protein	19	0.27	1	0.29	1	0.33	1	0.2	1	0.06	1
Rv2009	vapB15	Antitoxin VapB15	4	0.1	1	-0.03	1	0.33	1	0.29	1	-0.18	1
Rv2165c	-	hypothetical protein	23	0.75	1	0.46	1	0.33	1	0.37	1	0.04	1
Rv2240c	-	hypothetical protein	5	0.27	1	0.12	1	0.33	1	0.02	1	-0.32	1
Rv2248	-	hypothetical protein	12	0.04	1	0.12	1	0.33	1	-0.12	1	0.25	1
Rv2399c	cysT	Probable sulfate-transport integral membrane protein ABC transporter CysT	10	-0.23	1	-0.68	1	0.33	1	0.34	1	-0.65	1
Rv2825c	-	hypothetical protein	5	0.05	1	-0.25	1	0.33	1	-0.1	1	-0.14	1
Rv2859c	-	Possible amidotransferase	17	0.35	1	0.22	1	0.33	1	0.2	1	0.02	1
Rv2863	vapC23	Possible toxin VapC23	4	-0.03	1	0.15	1	0.33	1	-0.02	1	-0.05	1
Rv2870c	dxr	Probable 1-deoxy-D-xylulose 5-phosphate reductoisomerase Dxr (DXP reductoisomerase) (1-deoxyxylulose-5-phosphate reductoisomerase)	16	-0.1	1	0.23	1	0.33	1	0.04	1	0.19	1
Rv3223c	sigH	Alternative RNA polymerase sigma-E factor (sigma-24) SigH (RPOE)	15	-0.09	1	0.58	0.73832	0.33	1	0.56	0.41642	0.54	0.8016
Rv3460c	rpsM	30S ribosomal protein S13 RpsM	10	-1.69	1	0.17	1	0.33	1	1.23	1	0.86	1
Rv3502c	-	Probable short-chain type dehydrogenase/reductase Possible 17-beta-hydroxysteroid dehydrogenase	11	-0.07	1	-0.61	1	0.33	1	0.15	1	-1.05	1
Rv3530c	-	Possible oxidoreductase	17	0.03	1	-0.12	1	0.33	1	0.05	1	0.13	1
Rv0650	-	Possible sugar kinase	5	-0.05	1	-0.13	1	0.32	1	0.32	1	-0.1	1
Rv0693	pqqE	Probable coenzyme PQQ synthesis protein E PqqE (coenzyme PQQ synthesis protein III)	18	0.15	1	-0.4	1	0.32	1	0.33	1	0.17	1
Rv1036c	-	Probable IS1560 transposase (fragment)	5	0.38	1	0.37	1	0.32	1	0.13	1	0.38	1
Rv1187	rocA	Probable pyrroline-5-carboxylate dehydrogenase RocA	24	0.63	1	0.33	1	0.32	1	0.03	1	0.37	1
Rv1237	sugB	Probable sugar-transport integral membrane protein ABC transporter SugB	12	-0.18	1	0.32	1	0.32	1	0.03	1	0.24	1
Rv1328	glgP	Probable glycogen phosphorylase GlgP	45	0.04	1	0.25	1	0.32	1	0.38	0.80998	0.27	1
Rv1586c	-	Probable PhiRv1 integrase	24	0.31	1	0.01	1	0.32	1	0	1	-0.13	1
Rv1986	-	Probable conserved integral membrane protein	8	0.17	1	0.54	1	0.32	1	0.11	1	-0.33	1
Rv2072c	cobL	Precorrin-6Y C(5,15)-methyltransferase (decarboxylating) CobL	13	0.29	1	-0.1	1	0.32	1	0.09	1	-0.17	1
Rv2096c	pafB	Proteasome accessory factor B PafB	15	0.06	1	0.19	1	0.32	1	0.18	1	0.33	1
Rv2289	cdh	Probable CDP-diacylglycerol pyrophosphatase Cdh (CDP-diacylglycerol diphosphatase) (CDP-diacylglycerol phosphatidylhydrolase)	22	0.06	1	0.12	1	0.32	1	0.14	1	0.15	1
Rv2295	-	hypothetical protein	11	-0.16	1	-0.16	1	0.32	1	-0.18	1	0.49	1
Rv2547	vapB19	Possible antitoxin VapB19	2	0.06	1	0.14	1	0.32	1	0.29	1	0.4	1
Rv2570	-	hypothetical protein	4	-0.46	1	0.33	1	0.32	1	-0.17	1	0.15	1
Rv2671	ribD	Possible bifunctional enzyme riboflavin biosynthesis protein RibD: diaminohydroxyphosphoribosylaminopyrimidine deaminase (riboflavin-specific deaminase) + 5-amino-6-(5-phosphoribosylamino)uracil reductase (HTP reductase)	13	-0.01	1	0.3	1	0.32	1	0.11	1	0.61	1
Rv2798c	-	hypothetical protein	3	0.54	1	0.21	1	0.32	1	-0.22	1	0.13	1
Rv2910c	-	hypothetical protein	10	0.07	1	0.62	1	0.32	1	0.19	1	0.55	1
Rv3206c	moeB1	Probable molybdenum cofactor biosynthesis protein MoeB1 (MPT-synthase sulfurylase) (molybdopterin synthase sulphurylase)	24	0.42	1	-0.01	1	0.32	1	0.59	1	0.63	1
Rv3399	-	Possible S-adenosylmethionine-dependent methyltransferase	18	0.19	1	0.03	1	0.32	1	0.16	1	0.15	1
Rv3474	-	Possible transposase for insertion element IS6110 (fragment)	4	0	1	0.13	1	0.32	1	0.35	1	-0.21	1
Rv3838c	pheA	Prephenate dehydratase PheA	13	-0.92	1	0.34	1	0.32	1	-0.39	1	0.01	1
Rv0456c	echA2	enoyl-CoA hydratase EchA2 (enoyl hydrase) (unsaturated acyl-CoA hydratase) (crotonase)	11	0.06	1	0.17	1	0.31	1	0.13	1	0.09	1
Rv0634A	-	hypothetical protein	6	0.23	1	0.14	1	0.31	1	0.23	1	0.15	1
Rv0721	rpsE	30S ribosomal protein S5 RpsE	12	-0.34	1	-0.35	1	0.31	1	0.69	1	0.29	1
Rv0853c	pdc	Probable pyruvate or indole-3-pyruvate decarboxylase Pdc	26	0.14	1	0.02	1	0.31	1	-0.02	1	0.18	1
Rv1009	rpfB	Probable resuscitation-promoting factor RpfB	12	-0.2	1	-0.18	1	0.31	1	0.1	1	-0.11	1
Rv1060	-	hypothetical protein	5	-0.13	1	0.07	1	0.31	1	0.12	1	0.01	1
Rv1228	lpqX	Probable lipoprotein LpqX	9	0.27	1	0.3	1	0.31	1	0.33	1	0.55	1
Rv1310	atpD	Probable ATP synthase beta chain AtpD	20	0	1	0	1	0.31	1	0	1	0.3	1
Rv1653	argJ	Probable glutamate N-acetyltransferase ArgJ	5	0.14	1	-0.74	1	0.31	1	-0.03	1	-0.44	1
Rv1701	-	Probable integrase/recombinase	14	0.19	1	0.22	1	0.31	1	0.11	1	0.36	1
Rv1741	vapC34	Possible toxin VapC34 Contains PIN domain	7	0.17	1	0.38	1	0.31	1	0.47	1	0.09	1
Rv1815	-	hypothetical protein	8	0.28	1	0.62	1	0.31	1	-0.2	1	0.22	1
Rv1911c	lppC	Probable lipoprotein LppC	9	0.27	1	0.03	1	0.31	1	-0.08	1	-0.13	1
Rv2480c	-	Possible transposase for insertion sequence element IS6110 (fragment)	4	0.29	1	0.22	1	0.31	1	0.17	1	-0.17	1
Rv2508c	-	Probable conserved integral membrane leucine and alanine rich protein	17	0.55	1	0.34	1	0.31	1	0.16	1	-0.22	1
Rv2582	ppiB	Probable peptidyl-prolyl cis-trans isomerase B PpiB (cyclophilin) (PPIase) (rotamase) (peptidylprolyl isomerase)	18	-0.91	1	0.26	1	0.31	1	1.02	1	-0.34	1
Rv2637	dedA	Possible transmembrane protein DedA	10	-0.29	1	-0.13	1	0.31	1	-0.02	1	-0.14	1
Rv2994	-	Probable conserved integral membrane protein	20	0.19	1	0.17	1	0.31	1	0.18	1	0.25	1
Rv3124	moaR1	Transcriptional regulatory protein MoaR1	30	0.45	1	0.22	1	0.31	1	0.57	1	0.57	1
Rv3197A	whiB7	Probable transcriptional regulatory protein WhiB-like WhiB7	4	-0.23	1	0.22	1	0.31	1	0.1	1	0.15	1
Rv3310	sapM	Acid phosphatase (acid phosphomonoesterase) (phosphomonoesterase) (glycerophosphatase)	17	-0.03	1	0.18	1	0.31	1	0.28	1	0.3	1
Rv3422c	-	hypothetical protein	6	0.19	1	-0.27	1	0.31	1	-1.07	1	-0.9	1
Rv3480c	-	Possible triacylglycerol synthase (diacylglycerol acyltransferase)	30	0.26	1	0.29	1	0.31	1	0.4	1	0.25	1
Rv3701c	-	hypothetical protein	15	0.65	1	-0.09	1	0.31	1	0.29	1	0.13	1
Rv3915	-	Probable peptidoglycan hydrolase	24	0.7	1	0.36	1	0.31	1	-0.22	1	0.28	1
Rv0206c	mmpL3	Possible conserved transmembrane transport protein MmpL3	34	-1.05	1	-0.25	1	0.3	1	0.6	1	-0.49	1
Rv0294	tam	Probable trans-aconitate methyltransferase Tam	14	0.18	1	0.4	1	0.3	1	0.39	1	0.25	1
Rv0692	-	hypothetical protein	7	-0.33	1	-0.13	1	0.3	1	-0.01	1	0.25	1
Rv1044	-	hypothetical protein	13	-0.23	1	0.3	1	0.3	1	0.04	1	0.12	1
Rv1114	vapC32	Possible toxin VapC32 Contains PIN domain	3	0.28	1	0.61	1	0.3	1	0.62	1	0.4	1
Rv1473A	-	Possible transcriptional regulatory protein	4	-0.12	1	0.18	1	0.3	1	0.08	1	0.44	1
Rv1502	-	Hypothetical protein	33	0.29	1	0.39	1	0.3	1	0.17	1	0.4	1
Rv1948c	-	Hypothetical protein	17	0.05	1	0.19	1	0.3	1	0.06	1	0.33	1
Rv1990A	-	Possible dehydrogenase (fragment)	4	0.43	1	0.27	1	0.3	1	0.66	1	0.31	1
Rv2499c	-	Possible oxidase regulatory-related protein	6	0.44	1	-0.09	1	0.3	1	0.35	1	0.55	1
Rv3117	cysA3	Probable thiosulfate sulfurtransferase CysA3 (rhodanese-like protein) (thiosulfate cyanide transsulfurase) (thiosulfate thiotransferase)	15	0.13	1	0.34	1	0.3	1	0.26	1	0.31	1
Rv3169	-	hypothetical protein	19	-0.01	1	0.2	1	0.3	1	0.12	1	-0.15	1
Rv3170	aofH	Probable flavin-containing monoamine oxidase AofH (amine oxidase) (MAO)	18	0.15	1	-0.17	1	0.3	1	0.09	1	-0.03	1
Rv3218	-	hypothetical protein	18	0.19	1	0.37	1	0.3	1	0.37	1	0.09	1
Rv3291c	lrpA	Probable transcriptional regulatory protein LrpA (Lrp/AsnC-family)	11	-0.3	1	-0.02	1	0.3	1	-0.11	1	0.12	1
Rv0443	-	hypothetical protein	14	0.23	1	0.23	1	0.29	1	0.28	1	0.12	1
Rv0744c	-	Possible transcriptional regulatory protein	9	0.34	1	0.47	1	0.29	1	0.47	1	0.85	0.74567
Rv1534	-	Probable transcriptional regulator	17	0.44	1	0.33	1	0.29	1	0.24	1	0.19	1
Rv2291	sseB	Probable thiosulfate sulfurtransferase SseB	16	0.04	1	-0.21	1	0.29	1	0.2	1	-0.14	1
Rv2293c	-	hypothetical protein	14	0.19	1	0.3	1	0.29	1	0.42	1	0.76	0.65954
Rv2339	mmpL9	Probable conserved transmembrane transport protein MmpL9	82	0.37	1	0.24	1	0.29	1	0.37	1	0.45	1
Rv2434c	-	Probable conserved transmembrane protein	25	0.13	1	0.2	1	0.29	1	-0.09	1	0.21	1
Rv2477c	-	Probable macrolide-transport ATP-binding protein ABC transporter	27	-0.02	1	0.21	1	0.29	1	0.09	1	0.74	1
Rv2513	-	Hypothetical protein	8	0.15	1	0.05	1	0.29	1	0.27	1	0.21	1
Rv2876	-	Possible conserved transmembrane protein	1	-3.09	1	0.44	1	0.29	1	1.8	1	0.32	1
Rv2923c	-	hypothetical protein	5	0.45	1	0.01	1	0.29	1	0.22	1	0.24	1
Rv3005c	-	hypothetical protein	21	0.29	1	0.11	1	0.29	1	0.3	1	0	1
Rv3047c	-	Hypothetical protein	5	-0.31	1	0.33	1	0.29	1	0.09	1	-0.05	1
Rv3240c	secA1	Probable preprotein translocase SecA1 1 subunit	46	-0.08	1	0.13	1	0.29	1	0.36	1	-0.1	1
Rv3337	-	hypothetical protein	9	-0.44	1	0.02	1	0.29	1	0.18	1	0.21	1
Rv0033	acpA	Probable acyl carrier protein AcpA (ACP)	3	0.36	1	0.48	1	0.28	1	0.6	1	0.69	1
Rv0184	-	hypothetical protein	11	0.03	1	0.19	1	0.28	1	0.16	1	0.15	1
Rv0220	lipC	Probable esterase LipC	24	0.19	1	0.23	1	0.28	1	-0.05	1	0.19	1
Rv0351	grpE	Probable GrpE protein (HSP-70 cofactor)	9	0.76	1	1.3	1	0.28	1	0.59	1	0.51	1
Rv0413	mutT3	Possible mutator protein MutT3 (7,8-dihydro-8-oxoguanine-triphosphatase) (8-oxo-dGTPase) (dGTP pyrophosphohydrolase)	7	-0.19	1	0.09	1	0.28	1	0.14	1	0.12	1
Rv0856	-	hypothetical protein	5	-0.33	1	0.22	1	0.28	1	0.24	1	0.62	1
Rv1116	-	Hypothetical protein	3	-0.57	1	-0.91	1	0.28	1	0.27	1	0.34	1
Rv1501	-	hypothetical protein	33	-0.36	1	0.14	1	0.28	1	0.35	1	0.45	1
Rv1971	mce3F	Mce-family protein Mce3F	20	-0.27	1	0.15	1	0.28	1	0.07	1	0.15	1
Rv2055c	rpsR2	30S ribosomal protein S18 RpsR2	3	0.11	1	-0.67	1	0.28	1	0.32	1	0	1
Rv2144c	-	Probable transmembrane protein	4	0.26	1	0.49	1	0.28	1	0.83	1	0.43	1
Rv2227	-	hypothetical protein	19	0.25	1	0.15	1	0.28	1	0.21	1	0.17	1
Rv2781c	-	Possible alanine rich oxidoreductase	19	0.51	1	0.14	1	0.28	1	0.14	1	0.45	1
Rv2828c	-	hypothetical protein	5	0.1	1	-0.32	1	0.28	1	0.21	1	-0.06	1
Rv2958c	-	Possible glycosyl transferase	25	0.04	1	0.19	1	0.28	1	0.21	1	0.12	1
Rv2985	mutT1	Possible hydrolase MutT1	15	0.54	1	0.21	1	0.28	1	0.25	1	-0.06	1
Rv3141	fadB4	Probable NADPH quinone oxidoreductase FadB4 (NADPH:quinone reductase) (zeta-crystallin)	16	0.32	1	0.31	1	0.28	1	0.17	1	0.44	1
Rv3184	-	Probable transposase for insertion sequence element IS6110 (fragment)	4	0.3	1	0.28	1	0.28	1	0.26	1	-0.15	1
Rv3284	-	hypothetical protein	5	0.19	1	-0.11	1	0.28	1	0.28	1	-0.55	1
Rv3293	pcd	Probable piperideine-6-carboxilic acid dehydrogenase Pcd (piperideine-6-carboxylate dehydrogenase)	16	0.03	1	0.23	1	0.28	1	0.04	1	0.21	1
Rv3818	-	hypothetical protein	32	0.1	1	0.14	1	0.28	1	0.23	1	0.05	1
Rv0169	mce1A	Mce-family protein Mce1A	39	-0.12	1	0.38	1	0.27	1	0.17	1	0.51	1
Rv0406c	-	Beta lactamase like protein	14	-0.02	1	0.23	1	0.27	1	-0.02	1	0.08	1
Rv0446c	-	Possible conserved transmembrane protein	17	0.16	1	0.24	1	0.27	1	0.4	1	0.31	1
Rv0653c	-	Possible transcriptional regulatory protein (probably TetR-family)	11	0.17	1	0.13	1	0.27	1	0.14	1	0.17	1
Rv0950c	-	hypothetical protein	21	-0.26	1	0.37	1	0.27	1	0.25	1	0.26	1
Rv1506c	-	Hypothetical protein	20	0.19	1	0.09	1	0.27	1	0.29	1	0.02	1
Rv2105	-	Putative transposase for insertion sequence element IS6110 (fragment)	4	0.1	1	0.27	1	0.27	1	0.26	1	-0.1	1
Rv2183c	-	hypothetical protein	6	0.13	1	0.04	1	0.27	1	-0.21	1	0.12	1
Rv2297	-	hypothetical protein	8	0.14	1	0.25	1	0.27	1	0.2	1	0.24	1
Rv2389c	rpfD	Probable resuscitation-promoting factor RpfD	10	0.19	1	0.1	1	0.27	1	0.33	1	0.21	1
Rv2428	ahpC	Alkyl hydroperoxide reductase C protein AhpC (alkyl hydroperoxidase C)	9	-0.17	1	0.62	1	0.27	1	-0.1	1	-0.1	1
Rv2631	-	hypothetical protein	22	0.07	1	0.2	1	0.27	1	-0.03	1	0.12	1
Rv2745c	clgR	Transcriptional regulatory protein ClgR	2	-0.07	1	-0.28	1	0.27	1	0.22	1	0.2	1
Rv2858c	aldC	Probable aldehyde dehydrogenase AldC	14	0.49	1	-0.06	1	0.27	1	0.38	1	-0.08	1
Rv3248c	sahH	Probable adenosylhomocysteinase SahH (S-adenosyl-L-homocysteine hydrolase) (adohcyase)	24	0	1	0.5	1	0.27	1	0.75	1	0	1
Rv3328c	sigJ	Probable alternative RNA polymerase sigma factor (fragment) SigJ	12	0.06	1	0.11	1	0.27	1	-0.03	1	0.1	1
Rv3369	-	hypothetical protein	7	0.3	1	0.26	1	0.27	1	0.5	1	0.56	1
Rv0724A	-	hypothetical protein	5	0.51	1	-0.34	1	0.26	1	0.38	1	0.29	1
Rv0797	-	Putative transposase for insertion sequence element IS1547	13	0.13	1	0.08	1	0.26	1	0.19	1	0.24	1
Rv0839	-	hypothetical protein	14	0.14	1	0.24	1	0.26	1	0.17	1	0.09	1
Rv1003	-	hypothetical protein	8	0.47	1	0.55	1	0.26	1	0.29	1	0.74	0.60727
Rv1168c	PPE17	PPE family protein PPE17	16	0.18	1	0.08	1	0.26	1	0.23	1	0.27	1
Rv1384	carB	Probable carbamoyl-phosphate synthase large chain CarB (carbamoyl-phosphate synthetase ammonia chain)	46	0	1	0.15	1	0.26	1	0.21	1	0	1
Rv1397c	vapC10	Possible toxin VapC10	6	-0.14	1	0.15	1	0.26	1	0.43	1	0.39	1
Rv1492	mutA	Probable methylmalonyl-CoA mutase small subunit MutA (MCM)	16	0.46	1	0.14	1	0.26	1	0.18	1	0.03	1
Rv1507A	-	Hypothetical protein	18	0.53	1	0.5	1	0.26	1	0.62	1	0.81	1
Rv1515c	-	hypothetical protein	18	-0.16	1	0.25	1	0.26	1	-0.26	1	0.24	1
Rv1567c	-	Probable hypothetical membrane protein	9	0.03	1	0.21	1	0.26	1	0.12	1	0.45	1
Rv1660	pks10	Chalcone synthase Pks10	11	0.16	1	0.18	1	0.26	1	0.28	1	-0.21	1
Rv1732c	-	hypothetical protein	8	0.65	1	0.4	1	0.26	1	0.19	1	0.61	1
Rv1909c	furA	Ferric uptake regulation protein FurA (fur)	11	0.14	1	0.29	1	0.26	1	0.43	1	0.22	1
Rv2093c	tatC	Sec-independent protein translocase transmembrane protein TatC	12	0.36	1	-0.87	1	0.26	1	0.47	1	-1.3	1
Rv2304c	-	Hypothetical protein	1	0.65	1	0.84	1	0.26	1	0.65	1	0.2	1
Rv2307B	-	Hypothetical glycine rich protein	21	0.52	1	-0.36	1	0.26	1	0.06	1	0.46	1
Rv2367c	-	hypothetical protein	9	0.02	1	0.17	1	0.26	1	-0.14	1	-0.3	1
Rv2410c	-	hypothetical protein	11	-0.01	1	-0.07	1	0.26	1	-0.02	1	-0.12	1
Rv2431c	PE25	PE family protein PE25	6	0.04	1	-0.1	1	0.26	1	-0.02	1	0.06	1
Rv2592c	ruvB	Probable holliday junction DNA helicase RuvB	8	0.29	1	0.44	1	0.26	1	0.63	1	0.19	1
Rv2915c	-	hypothetical protein	13	0.03	1	-0.17	1	0.26	1	-0.37	1	-0.29	1
Rv3407	vapB47	Possible antitoxin VapB47	3	-0.09	1	0	1	0.26	1	0.2	1	0.1	1
Rv3491	-	hypothetical protein	11	-0.2	1	0.09	1	0.26	1	0.24	1	0.05	1
Rv3845	-	Hypothetical protein	5	-0.04	1	-0.01	1	0.26	1	-0.4	1	-0.2	1
Rv3858c	gltD	Probable NADH-dependent glutamate synthase (small subunit) GltD (L-glutamate synthase) (L-glutamate synthetase) (NADH-glutamate synthase) (glutamate synthase (NADH)) (GLTS beta chain) (NADPH-GOGAT)	14	0.29	1	-0.66	1	0.26	1	-0.55	1	-1.23	1
Rv0162c	adhE1	Probable zinc-type alcohol dehydrogenase (E subunit) AdhE1	16	0.49	1	0.35	1	0.25	1	0.17	1	0.45	1
Rv0293c	-	hypothetical protein	27	-0.09	1	0.24	1	0.25	1	-0.07	1	0.15	1
Rv0372c	-	hypothetical protein	6	0.08	1	-0.65	1	0.25	1	-0.09	1	-0.19	1
Rv0441c	-	Hypothetical protein	9	0.1	1	0.17	1	0.25	1	0.03	1	0.27	1
Rv0598c	vapC27	Possible toxin VapC27 Contains PIN domain	7	0.03	1	-0.28	1	0.25	1	-0.06	1	0.08	1
Rv0986	-	Probable adhesion component transport ATP-binding protein ABC transporter	25	0.4	1	-0.09	1	0.25	1	0.25	1	0.51	1
Rv1030	kdpB	Probable potassium-transporting P-type ATPase B chain KdpB (potassium-translocating ATPase B chain) (ATP phosphohydrolase [potassium-transporting] B chain) (potassium binding and translocating subunit B)	15	0.29	1	0.27	1	0.25	1	0.21	1	0.29	1
Rv1073	-	hypothetical protein	19	0.28	1	0.18	1	0.25	1	0.08	1	0.25	1
Rv1333	-	Probable hydrolase	13	-0.09	1	0.52	1	0.25	1	0.4	1	0.4	1
Rv1443c	-	hypothetical protein	2	-0.77	1	0.06	1	0.25	1	-0.25	1	-0.01	1
Rv1545	-	Hypothetical protein	3	0.31	1	0.27	1	0.25	1	0.38	1	0.48	1
Rv1618	tesB1	Probable acyl-CoA thioesterase II TesB1	18	0.14	1	0.03	1	0.25	1	0.16	1	-0.17	1
Rv1901	cinA	Probable CinA-like protein CinA	18	0.24	1	0.26	1	0.25	1	0.21	1	0.22	1
Rv1942c	mazF5	Possible toxin MazF5	2	0.66	1	0.4	1	0.25	1	0.05	1	-1.2	1
Rv2080	lppJ	Lipoprotein LppJ	10	0.55	1	0.72	1	0.25	1	0.26	1	0.61	1
Rv2185c	TB16.3	Conserved protein TB16.3	13	-0.28	1	0.46	1	0.25	1	0.25	1	0.22	1
Rv2203	-	Possible conserved membrane protein	14	0.1	1	0.09	1	0.25	1	0.15	1	-0.12	1
Rv2314c	-	hypothetical protein	16	0.42	1	0.11	1	0.25	1	0.03	1	0.22	1
Rv2541	-	Hypothetical alanine rich protein	3	0.18	1	-0.6	1	0.25	1	0.28	1	-0.21	1
Rv2691	ceoB	TRK system potassium uptake protein CeoB	14	0.43	1	0.59	1	0.25	1	0.3	1	0.56	1
Rv2738c	-	hypothetical protein	4	0.19	1	-0.08	1	0.25	1	0.49	1	-0.11	1
Rv3050c	-	Probable transcriptional regulatory protein (probably AsnC-family)	8	0.31	1	0.05	1	0.25	1	0.14	1	0.13	1
Rv3118	sseC1	Conserved hypothetical protein SseC1	2	0.03	1	0.2	1	0.25	1	0.19	1	-0.44	1
Rv3224B	-	hypothetical protein	3	-0.13	1	-0.26	1	0.25	1	0.06	1	0.08	1
Rv3264c	manB	D-alpha-D-mannose-1-phosphate guanylyltransferase ManB (D-alpha-D-heptose-1-phosphate guanylyltransferase)	17	0.13	1	0.34	1	0.25	1	-0.37	1	-0.41	1
Rv3307	deoD	Probable purine nucleoside phosphorylase DeoD (inosine phosphorylase) (PNP)	11	0.03	1	0.04	1	0.25	1	0.09	1	-0.08	1
Rv3411c	guaB2	Probable inosine-5'-monophosphate dehydrogenase GuaB2 (imp dehydrogenase) (inosinic acid dehydrogenase) (inosinate dehydrogenase) (imp oxidoreductase) (inosine-5'-monophosphate oxidoreductase) (IMPDH) (IMPD)	15	-0.02	1	-0.3	1	0.25	1	0.77	1	-0.22	1
Rv3768	-	hypothetical protein	12	0.08	1	0.03	1	0.25	1	0.06	1	0.12	1
Rv3857c	-	Possible membrane protein	3	0.02	1	0.04	1	0.25	1	0.21	1	0.19	1
Rv3921c	-	Probable conserved transmembrane protein	23	0	1	0.53	1	0.25	1	0.26	1	0.31	1
Rv0129c	fbpC	Secreted antigen 85-C FbpC (85C) (antigen 85 complex C) (AG58C) (mycolyl transferase 85C) (fibronectin-binding protein C)	28	0.2	1	0.55	1	0.24	1	0.95	0.16773	0.34	1
Rv0342	iniA	Isoniazid inductible gene protein IniA	27	0.07	1	0.35	1	0.24	1	0.21	1	0.28	1
Rv0538	-	Possible conserved membrane protein	15	0.29	1	0.19	1	0.24	1	0.18	1	0.14	1
Rv0609A	-	hypothetical protein	2	0.48	1	-0.09	1	0.24	1	0.1	1	-0.33	1
Rv0658c	-	Probable conserved integral membrane protein	17	0.12	1	0.34	1	0.24	1	0.07	1	0.12	1
Rv0735	sigL	Probable alternative RNA polymerase sigma factor SigL	7	-0.06	1	-0.24	1	0.24	1	0.05	1	-0.01	1
Rv0971c	echA7	Probable enoyl-CoA hydratase EchA7 (enoyl hydrase) (unsaturated acyl-CoA hydratase) (crotonase)	6	0.34	1	-0.04	1	0.24	1	0.26	1	0.06	1
Rv1033c	trcR	Two component transcriptional regulator TrcR	15	0.25	1	0.29	1	0.24	1	0.28	1	0.34	1
Rv1208	gpgS	Probable glucosyl-3-phosphoglycerate synthase GpgS	14	0.04	1	-0.19	1	0.24	1	1.04	0.13513	-1.35	0.61299
Rv1404	-	Probable transcriptional regulatory protein	7	0.05	1	-0.13	1	0.24	1	0.36	1	0.79	1
Rv1472	echA12	Possible enoyl-CoA hydratase EchA12 (enoyl hydrase) (unsaturated acyl-CoA hydratase) (crotonase)	15	0.17	1	0.06	1	0.24	1	0.19	1	0.02	1
Rv1508A	-	hypothetical protein	13	0.31	1	0.6	1	0.24	1	0.16	1	-0.04	1
Rv2002	fabG3	Possible 20-beta-hydroxysteroid dehydrogenase FabG3 (cortisone reductase) ((R)-20-hydroxysteroid dehydrogenase)	10	-0.08	1	-0.26	1	0.24	1	0.22	1	0	1
Rv2091c	-	Probable membrane protein	19	-0.11	1	0.14	1	0.24	1	0.2	1	0.04	1
Rv2175c	-	Conserved regulatory protein	7	0.26	1	0.16	1	0.24	1	0.09	1	0.21	1
Rv2218	lipA	Probable lipoate biosynthesis protein A LipA	14	0.39	1	0.97	1	0.24	1	0.44	1	0.75	1
Rv2321c	rocD2	Probable ornithine aminotransferase (C-terminus part) RocD2 (ornithine--oxo-acid aminotransferase)	9	-0.43	1	-0.37	1	0.24	1	-0.15	1	-0.34	1
Rv2401	-	Hypothetical protein	4	-0.41	1	0.04	1	0.24	1	0.33	1	0.11	1
Rv2420c	-	hypothetical protein	5	-0.2	1	-0.03	1	0.24	1	0.06	1	0.33	1
Rv2446c	-	Probable conserved integral membrane protein	7	-0.23	1	-0.05	1	0.24	1	0.29	1	0.06	1
Rv2466c	-	hypothetical protein	9	-0.11	1	0.19	1	0.24	1	-0.37	1	0.21	1
Rv2657c	-	Probable PhiRv2 prophage protein	5	0.05	1	0.7	1	0.24	1	0.42	1	0.37	1
Rv2663	-	Hypothetical protein	10	-0.23	1	-0.04	1	0.24	1	-0.14	1	0.05	1
Rv2761c	hsdS	Possible type I restriction/modification system specificity determinant HsdS (S protein)	25	0.23	1	-0.12	1	0.24	1	0.08	1	0.13	1
Rv2818c	-	Hypothetical protein	27	0.2	1	0.03	1	0.24	1	-0.27	1	-0.59	0.79279
Rv2824c	-	Hypothetical protein	18	-0.05	1	0.03	1	0.24	1	0.18	1	0.25	1
Rv3108	-	Hypothetical protein	7	0.09	1	0.14	1	0.24	1	0.33	1	0.15	1
Rv3285	accA3	Probable bifunctional protein acetyl-/propionyl-coenzyme A carboxylase (alpha chain) AccA3: biotin carboxylase + biotin carboxyl carrier protein (BCCP)	26	0	1	0	1	0.24	1	0	1	0	1
Rv3294c	-	hypothetical protein	20	0.22	1	0.5	1	0.24	1	0.43	1	0.6	1
Rv3368c	-	Possible oxidoreductase	8	0.63	1	0.25	1	0.24	1	0.01	1	0.14	1
Rv3643	-	Hypothetical protein	8	0.1	1	-0.06	1	0.24	1	0.16	1	0.11	1
Rv3687c	rsfB	Anti-anti-sigma factor RsfB (anti-sigma factor antagonist) (regulator of sigma F B)	5	0.66	1	-0.02	1	0.24	1	0.03	1	0.56	1
Rv3801c	fadD32	Fatty-acid-AMP ligase FadD32 (fatty-acid-AMP synthetase) (fatty-acid-AMP synthase) Also shown to have acyl-ACP ligase activity	24	0.34	1	0.28	1	0.24	1	0.68	1	0	1
Rv0156	pntAb	Probable NAD(P) transhydrogenase (subunit alpha) PntAb [second part; integral membrane protein] (pyridine nucleotide transhydrogenase subunit alpha) (nicotinamide nucleotide transhydrogenase subunit alpha)	1	0.53	1	0.35	1	0.23	1	0.22	1	1.1	1
Rv0337c	aspC	Probable aspartate aminotransferase AspC (transaminase A) (ASPAT)	22	-0.27	1	0.12	1	0.23	1	0.09	1	0.16	1
Rv0348	-	Possible transcriptional regulatory protein	18	-0.24	1	0.76	1	0.23	1	0.32	1	0.23	1
Rv0835	lpqQ	Possible lipoprotein LpqQ	14	0.02	1	-0.01	1	0.23	1	-0.08	1	0.26	1
Rv0837c	-	Hypothetical protein	23	0.22	1	0.16	1	0.23	1	0.16	1	0.09	1
Rv0879c	-	Possible conserved transmembrane protein	3	1.01	1	0.83	1	0.23	1	1.44	1	1.33	1
Rv1025	-	hypothetical protein	6	1.61	1	-0.87	1	0.23	1	0.63	1	0.06	1
Rv1049	-	Probable transcriptional repressor protein	4	0.07	1	0.05	1	0.23	1	0.2	1	-0.04	1
Rv1134	-	Hypothetical protein	5	-0.15	1	0.17	1	0.23	1	0.28	1	-0.26	1
Rv1136	-	Possible enoyl-CoA hydratase	3	0.15	1	0.16	1	0.23	1	-0.04	1	0.03	1
Rv1440	secG	Probable protein-export membrane protein (translocase subunit) SecG	5	-0.38	1	-0.37	1	0.23	1	0.33	1	-1.04	1
Rv1672c	-	Probable conserved integral membrane transport protein	21	0.2	1	-0.18	1	0.23	1	-0.02	1	0.09	1
Rv1714	-	Probable oxidoreductase	8	0.53	1	0.33	1	0.23	1	0.52	1	0.74	1
Rv1801	PPE29	PPE family protein PPE29	25	-0.03	1	0.15	1	0.23	1	0.2	1	0.09	1
Rv1879	-	hypothetical protein	19	0.2	1	0.47	1	0.23	1	0.21	1	0.28	1
Rv1900c	lipJ	Probable lignin peroxidase LipJ	24	0.15	1	0.19	1	0.23	1	0.09	1	-0.08	1
Rv2120c	-	Probable conserved integral membrane protein	8	-0.04	1	0.12	1	0.23	1	-0.06	1	-0.22	1
Rv2140c	TB18.6	Conserved protein TB18.6	11	-0.1	1	0.27	1	0.23	1	-0.11	1	0.34	1
Rv2151c	ftsQ	Possible cell division protein FtsQ	7	0.93	1	0.6	1	0.23	1	0.29	1	0.53	1
Rv2382c	mbtC	Polyketide synthetase MbtC (polyketide synthase)	17	-0.09	1	0.07	1	0.23	1	0.12	1	0.22	1
Rv2550c	vapB20	Possible antitoxin VapB20	7	0.05	1	0.16	1	0.23	1	0.06	1	0.21	1
Rv2590	fadD9	Probable fatty-acid-CoA ligase FadD9 (fatty-acid-CoA synthetase) (fatty-acid-CoA synthase)	62	0.07	1	0.15	1	0.23	1	0.18	1	0.25	1
Rv2815c	-	Probable transposase	4	0.2	1	0.3	1	0.23	1	0.04	1	-0.25	1
Rv2984	ppk1	Polyphosphate kinase PPK (polyphosphoric acid kinase) (ATP-polyphosphate phosphotransferase)	32	-0.3	1	-0.61	1	0.23	1	0.29	1	0.38	1
Rv3078	hab	Probable hydroxylaminobenzene mutase Hab	6	0.49	1	-0.2	1	0.23	1	0.03	1	0.69	1
Rv3099c	-	hypothetical protein	6	0.24	1	0.09	1	0.23	1	0.06	1	0.28	1
Rv3161c	-	Possible dioxygenase	24	0.19	1	0.35	1	0.23	1	0.08	1	0.2	1
Rv3217c	-	Probable conserved integral membrane protein	3	0.31	1	0.12	1	0.23	1	0.05	1	-0.01	1
Rv3329	-	Probable aminotransferase	21	0.07	1	0.08	1	0.23	1	0.02	1	-0.01	1
Rv3485c	-	Probable short-chain type dehydrogenase/reductase	10	0.39	1	0.39	1	0.23	1	0.4	1	0.42	1
Rv3516	echA19	Possible enoyl-CoA hydratase EchA19 (enoyl hydrase) (unsaturated acyl-CoA hydratase) (crotonase)	7	0.72	1	0.55	1	0.23	1	0.37	1	0.27	1
Rv3546	fadA5	Probable acetyl-CoA acetyltransferase FadA5 (acetoacetyl-CoA thiolase)	5	-0.3	1	-0.35	1	0.23	1	0.12	1	-0.35	1
Rv3705A	-	Conserved hypothetical proline rich protein	4	0.25	1	0.32	1	0.23	1	0.13	1	0.23	1
Rv3759c	proX	Possible osmoprotectant (glycine betaine/carnitine/choline/L-proline) binding lipoprotein ProX	13	0.1	1	0.06	1	0.23	1	0.22	1	0.45	1
Rv3807c	-	Possible conserved transmembrane protein	4	0.44	1	0.86	1	0.23	1	0.52	1	-0.11	1
Rv0150c	-	hypothetical protein	4	0.85	1	0.96	1	0.22	1	0.65	1	1.27	1
Rv0305c	PPE6	PPE family protein PPE6	60	0.03	1	0.12	1	0.22	1	0.19	1	0.28	1
Rv0392c	ndhA	Probable membrane NADH dehydrogenase NdhA	16	0.13	1	0.29	1	0.22	1	0.11	1	0.11	1
Rv0637	hadC	(3R)-hydroxyacyl-ACP dehydratase subunit HadC	7	-0.23	1	1.15	1	0.22	1	1.27	1	0.86	1
Rv0799c	-	hypothetical protein	10	-0.03	1	0.35	1	0.22	1	0.35	1	0.21	1
Rv0813c	-	hypothetical protein	13	0.19	1	-0.05	1	0.22	1	-0.01	1	0.16	1
Rv0858c	dapC	Probable N-succinyldiaminopimelate aminotransferase DapC (DAP-at)	21	0.1	1	0.29	1	0.22	1	-0.04	1	0.04	1
Rv0881	-	Possible rRNA methyltransferase (rRNA methylase)	15	0.06	1	0.18	1	0.22	1	0.03	1	0.34	1
Rv0900	-	Possible membrane protein	2	0.14	1	-0.42	1	0.22	1	0.1	1	0.44	1
Rv1069c	-	hypothetical protein	20	0.11	1	0.03	1	0.22	1	0.18	1	0.02	1
Rv1218c	-	Probable tetronasin-transport ATP-binding protein ABC transporter	6	0.33	1	-0.29	1	0.22	1	0.54	1	0.33	1
Rv1329c	dinG	Probable ATP-dependent helicase DinG	24	0.07	1	0.57	1	0.22	1	0.22	1	0.18	1
Rv1368	lprF	Probable conserved lipoprotein LprF	7	-0.19	1	-0.04	1	0.22	1	-0.01	1	0.24	1
Rv1407	fmu	Probable Fmu protein (sun protein)	21	0.27	1	0.19	1	0.22	1	0.3	1	0.23	1
Rv1526c	-	Probable glycosyltransferase	19	0.2	1	0.13	1	0.22	1	-0.26	1	-0.17	1
Rv1692	-	Probable phosphatase	12	0.21	1	0.4	1	0.22	1	0.24	1	-0.08	1
Rv1734c	-	hypothetical protein	3	0.6	1	1.2	1	0.22	1	0.52	1	-0.46	1
Rv1883c	-	hypothetical protein	7	0.19	1	0.21	1	0.22	1	0.08	1	0.15	1
Rv2110c	prcB	Proteasome beta subunit PrcB; assembles with alpha subunit PrcA	18	0.57	1	1.29	0.42752	0.22	1	1.59	0.0452	0.93	1
Rv2261c	-	hypothetical protein	6	0.16	1	0.26	1	0.22	1	0.58	0.67551	0.24	1
Rv2415c	-	hypothetical protein	14	0.19	1	-0.08	1	0.22	1	0.14	1	-0.22	1
Rv2730	-	Hypothetical protein	12	0.2	1	0.23	1	0.22	1	0.06	1	0.33	1
Rv3081	-	hypothetical protein	18	0.19	1	0.1	1	0.22	1	-0.22	1	-0.06	1
Rv3095	-	Hypothetical transcriptional regulatory protein	8	-0.09	1	0.12	1	0.22	1	-0.1	1	0.3	1
Rv3212	-	Conserved alanine valine rich protein	21	-0.19	1	1.18	0.52853	0.22	1	0.13	1	0.67	1
Rv3416	whiB3	Transcriptional regulatory protein WhiB-like WhiB3 Contains [4FE-4S] cluster	4	0	1	0.09	1	0.22	1	0.38	1	-0.03	1
Rv3576	lppH	Possible conserved lipoprotein LppH	13	0.17	1	0.08	1	0.22	1	-0.06	1	-0.18	1
Rv3689	-	Probable conserved transmembrane protein	33	0.18	1	0.05	1	0.22	1	0.24	1	0.21	1
Rv0045c	-	Possible hydrolase	7	0.16	1	0.13	1	0.21	1	0.2	1	0.39	1
Rv0095c	-	hypothetical protein	9	0.56	1	0.37	1	0.21	1	0.21	1	0.76	1
Rv0356c	-	hypothetical protein	9	0.38	1	0.54	1	0.21	1	0.19	1	0.39	1
Rv0540	-	hypothetical protein	11	0.26	1	-0.14	1	0.21	1	-0.22	1	-0.11	1
Rv1108c	xseA	Probable exodeoxyribonuclease VII (large subunit) XseA (exonuclease VII large subunit)	10	0.07	1	0.26	1	0.21	1	0.13	1	-0.35	1
Rv1346	mbtN	Acyl-CoA dehydrogenase MbtN	14	-0.03	1	0.03	1	0.21	1	-0.06	1	-0.16	1
Rv1361c	PPE19	PPE family protein PPE19	14	0.46	1	0	1	0.21	1	-0.09	1	0.16	1
Rv1496	-	Possible transport system kinase	8	-0.14	1	-0.08	1	0.21	1	-0.23	1	-0.05	1
Rv1568	bioA	Adenosylmethionine-8-amino-7-oxononanoate aminotransferase BioA	16	0.24	1	0.33	1	0.21	1	0.09	1	-0.3	1
Rv1721c	vapB12	Possible antitoxin VapB12	2	0.08	1	-0.39	1	0.21	1	-0.29	1	0.45	1
Rv1773c	-	Probable transcriptional regulatory protein	11	-0.21	1	-0.03	1	0.21	1	0.07	1	-0.1	1
Rv1857	modA	Probable molybdate-binding lipoprotein ModA	6	0.1	1	0.35	1	0.21	1	0.18	1	0.54	1
Rv1919c	-	hypothetical protein	7	0.22	1	0.18	1	0.21	1	0.16	1	0.23	1
Rv1985c	-	Probable transcriptional regulatory protein (probably LysR-family)	14	0.27	1	-0.05	1	0.21	1	0.08	1	0.04	1
Rv2199c	-	Possible conserved integral membrane protein	8	0.22	1	0.01	1	0.21	1	-0.29	1	0.11	1
Rv2275	-	hypothetical protein	19	0.36	1	0.18	1	0.21	1	0.15	1	0.05	1
Rv2317	uspB	Probable sugar-transport integral membrane protein ABC transporter UspB	14	0.68	1	-0.15	1	0.21	1	-0.01	1	0.02	1
Rv2658c	-	Possible prophage protein	12	0.04	1	0	1	0.21	1	0.03	1	0.13	1
Rv2766c	-	Probable short-chain type dehydrogenase/reductase	6	-0.15	1	0.08	1	0.21	1	0.19	1	-0.16	1
Rv2821c	-	hypothetical protein	13	0.03	1	0.15	1	0.21	1	0.07	1	0.31	1
Rv2998	-	Hypothetical protein	5	0.71	1	0.35	1	0.21	1	0.11	1	0.61	1
Rv3064c	-	Probable conserved integral membrane protein	9	-0.12	1	0.17	1	0.21	1	0.05	1	0.42	1
Rv3586	-	hypothetical protein	14	-0.06	1	0.26	1	0.21	1	-0.02	1	0.11	1
Rv3658c	-	Probable conserved transmembrane protein	10	0	1	0.31	1	0.21	1	0.49	1	0.21	1
Rv0131c	fadE1	Probable acyl-CoA dehydrogenase FadE1	18	0.19	1	0.19	1	0.2	1	0.17	1	0.11	1
Rv0174	mce1F	Mce-family protein Mce1F	31	-0.09	1	0.62	0.54275	0.2	1	0.33	1	0.62	0.65954
Rv0228	-	Probable integral membrane acyltransferase	14	0.68	1	-0.11	1	0.2	1	-1.67	1	-0.29	1
Rv0240	vapC24	Possible toxin VapC24 Contains PIN domain	9	0.42	1	0.28	1	0.2	1	0.21	1	0.33	1
Rv0315	-	Possible beta-1,3-glucanase precursor	10	0.05	1	0.09	1	0.2	1	0.04	1	-0.03	1
Rv0333	-	hypothetical protein	4	-0.07	1	-0.04	1	0.2	1	-0.08	1	-0.09	1
Rv0501	galE2	Possible UDP-glucose 4-epimerase GalE2 (galactowaldenase) (UDP-galactose 4-epimerase) (uridine diphosphate galactose 4-epimerase) (uridine diphospho-galactose 4-epimerase)	25	0.04	1	0.29	1	0.2	1	0.28	1	0.26	1
Rv0502	-	hypothetical protein	19	-0.03	1	0.26	1	0.2	1	0.24	1	0.34	1
Rv0514	-	Possible transmembrane protein	2	-0.06	1	-0.09	1	0.2	1	0.05	1	0.22	1
Rv0843	-	Probable dehydrogenase	18	0.07	1	0.3	1	0.2	1	0.08	1	0.29	1
Rv1031	kdpC	Probable potassium-transporting ATPase C chain KdpC (potassium-translocating ATPase C chain) (ATP phosphohydrolase [potassium-transporting] C chain) (potassium binding and translocating subunit C)	10	0.21	1	-0.02	1	0.2	1	0.31	1	-0.08	1
Rv1040c	PE8	PE family protein PE8	8	0.3	1	0.3	1	0.2	1	0.11	1	0.1	1
Rv1152	-	Probable transcriptional regulatory protein	5	-0.13	1	-0.26	1	0.2	1	-0.06	1	0.27	1
Rv1253	deaD	Probable cold-shock DeaD-box protein A homolog DeaD (ATP-dependent RNA helicase dead homolog)	35	0.05	1	0.04	1	0.2	1	0.03	1	-0.17	1
Rv1316c	ogt	Methylated-DNA--protein-cysteine methyltransferase Ogt (6-O-methylguanine-DNA methyltransferase) (O-6-methylguanine-DNA-alkyltransferase)	9	-0.22	1	0.26	1	0.2	1	0.27	1	0.38	1
Rv1398c	vapB10	Possible antitoxin VapB10	4	0.09	1	0.21	1	0.2	1	0.25	1	0.09	1
Rv1428c	-	hypothetical protein	18	0.35	1	0.46	1	0.2	1	0.37	1	0.27	1
Rv1535	-	hypothetical protein	4	-0.21	1	-0.04	1	0.2	1	0.13	1	0.37	1
Rv1622c	cydB	Probable integral membrane cytochrome D ubiquinol oxidase (subunit II) CydB (cytochrome BD-I oxidase subunit II)	22	0.19	1	0.05	1	0.2	1	0.05	1	0.09	1
Rv1749c	-	Possible integral membrane protein	16	-0.04	1	0.23	1	0.2	1	-0.04	1	0.26	1
Rv1813c	-	hypothetical protein	9	0.41	1	0.36	1	0.2	1	0.21	1	0.53	1
Rv1875	-	hypothetical protein	5	-0.16	1	0.17	1	0.2	1	0.07	1	-0.05	1
Rv2232	ptkA	Protein tyrosine kinase transcriptional regulatory protein PtkA	11	0.01	1	0.07	1	0.2	1	0.21	1	-0.35	1
Rv2429	ahpD	Alkyl hydroperoxide reductase D protein AhpD (alkyl hydroperoxidase D)	13	-0.22	1	0.41	1	0.2	1	0.1	1	0.37	1
Rv2569c	-	hypothetical protein	23	0.45	1	0.54	1	0.2	1	0.53	1	0.38	1
Rv2659c	-	Probable PhiRv2 prophage integrase	21	-0.22	1	0.18	1	0.2	1	-0.02	1	0.27	1
Rv2768c	PPE43	PPE family protein PPE43	18	-0.07	1	0.08	1	0.2	1	0	1	0.39	1
Rv2779c	-	Possible transcriptional regulatory protein (probably Lrp/AsnC-family)	8	0.33	1	0.2	1	0.2	1	0.09	1	0.12	1
Rv2893	-	Possible oxidoreductase	10	0.09	1	0.17	1	0.2	1	-0.04	1	0.05	1
Rv3040c	-	hypothetical protein	13	0.42	1	0.33	1	0.2	1	0.47	1	0.38	1
Rv3191c	-	Probable transposase	19	-0.03	1	0.18	1	0.2	1	0.19	1	0.3	1
Rv3421c	-	hypothetical protein	12	-0.49	1	0.24	1	0.2	1	-0.62	0.91611	-0.02	1
Rv3424c	-	Hypothetical protein	10	0.08	1	0.11	1	0.2	1	0.21	1	0.03	1
Rv3472	-	hypothetical protein	11	0.1	1	-0.19	1	0.2	1	0.12	1	0.1	1
Rv3618	-	Possible monooxygenase	22	0.22	1	0.52	0.86995	0.2	1	0.4	0.9519	0.39	1
Rv0001	dnaA	Chromosomal replication initiator protein DnaA	31	0	1	0	1	0.19	1	0.2	1	0	1
Rv0275c	-	Possible transcriptional regulatory protein (possibly TetR-family)	9	0.27	1	0.17	1	0.19	1	-0.01	1	0.23	1
Rv0339c	-	Possible transcriptional regulatory protein	30	0.21	1	0.28	1	0.19	1	0.29	1	0.16	1
Rv0494	-	Probable transcriptional regulatory protein (probably GntR-family)	7	-0.07	1	-0.08	1	0.19	1	-0.11	1	-0.03	1
Rv0855	far	Probable fatty-acid-CoA racemase Far	13	0.01	1	-0.05	1	0.19	1	-0.22	1	0.24	1
Rv0863	-	hypothetical protein	6	-0.19	1	-0.06	1	0.19	1	-0.05	1	0.4	1
Rv0936	pstA2	Phosphate-transport integral membrane ABC transporter PstA2	20	-0.02	1	0.16	1	0.19	1	-0.01	1	0.15	1
Rv0987	-	Probable adhesion component transport transmembrane protein ABC transporter	94	0.17	1	-0.18	1	0.19	1	0.06	1	0.29	1
Rv1071c	echA9	Possible enoyl-CoA hydratase EchA9 (enoyl hydrase) (unsaturated acyl-CoA hydratase) (crotonase)	12	0.16	1	0.18	1	0.19	1	0.08	1	-0.27	1
Rv1148c	-	hypothetical protein	23	0.1	1	-0.02	1	0.19	1	0.07	1	0.07	1
Rv1172c	PE12	PE family protein PE12	15	0.25	1	0.11	1	0.19	1	0.19	1	0.11	1
Rv1244	lpqZ	Probable lipoprotein LpqZ	8	-0.27	1	0.38	1	0.19	1	-0.03	1	-0.47	1
Rv1262c	-	Hypothetical hit-like protein	4	0.09	1	0.49	1	0.19	1	0.43	1	-0.11	1
Rv1325c	PE_PGRS24	PE-PGRS family protein PE_PGRS24	10	-0.14	1	-0.18	1	0.19	1	-0.04	1	-0.4	1
Rv1356c	-	Hypothetical protein	28	-0.02	1	-0.01	1	0.19	1	0.09	1	0	1
Rv1362c	-	Possible membrane protein	14	-0.12	1	0.24	1	0.19	1	0.22	1	0.36	1
Rv1394c	cyp132	Probable cytochrome P450 132 Cyp132	19	-0.12	1	0.27	1	0.19	1	0.11	1	0.17	1
Rv1439c	-	hypothetical protein	7	0.16	1	0.33	1	0.19	1	-0.07	1	-0.05	1
Rv1448c	tal	Probable transaldolase Tal	13	0.26	1	0.24	1	0.19	1	-0.15	1	-0.13	1
Rv1505c	-	hypothetical protein	27	-0.05	1	-0.09	1	0.19	1	0.12	1	0.06	1
Rv1728c	-	hypothetical protein	20	0.38	1	0.08	1	0.19	1	0.38	1	0.21	1
Rv1865c	-	Probable short-chain type dehydrogenase	13	0.23	1	-0.05	1	0.19	1	0.17	1	0.06	1
Rv1866	-	hypothetical protein	34	0.06	1	-0.08	1	0.19	1	0.11	1	0.01	1
Rv1876	bfrA	Probable bacterioferritin BfrA	10	0	1	0.13	1	0.19	1	0.12	1	0.29	1
Rv1934c	fadE17	Probable acyl-CoA dehydrogenase FadE17	12	0.01	1	0.07	1	0.19	1	0.05	1	0.01	1
Rv1963c	mce3R	Probable transcriptional repressor (probably TetR-family) Mce3R	18	0.42	1	0.41	1	0.19	1	0.16	1	0.38	1
Rv1991c	mazF6	Toxin MazF6	6	0.04	1	0.19	1	0.19	1	-0.11	1	0.19	1
Rv2065	cobH	Precorrin-8X methylmutase CobH (aka precorrin isomerase)	8	0.06	1	0.02	1	0.19	1	0.15	1	0.06	1
Rv2300c	-	hypothetical protein	17	0.06	1	0.49	1	0.19	1	0.13	1	0.09	1
Rv2330c	lppP	Probable lipoprotein LppP	7	0.09	1	0.13	1	0.19	1	0.18	1	0.62	1
Rv2383c	mbtB	Phenyloxazoline synthase MbtB (phenyloxazoline synthetase)	50	0.11	1	0.19	1	0.19	1	0.11	1	0.05	1
Rv2471	aglA	Probable alpha-glucosidase AglA (maltase) (glucoinvertase) (glucosidosucrase) (maltase-glucoamylase) (lysosomal alpha-glucosidase) (acid maltase)	16	0.06	1	0.08	1	0.19	1	0.12	1	0.26	1
Rv2498c	citE	Probable citrate (pro-3S)-lyase (beta subunit) CitE (citrase) (citratase) (citritase) (citridesmolase) (citrase aldolase)	9	0.37	1	0.03	1	0.19	1	0.06	1	-0.4	1
Rv2518c	ldtB	Probable L,D-transpeptidase LdtB	21	-0.09	1	0.35	1	0.19	1	0.66	0.98658	0.12	1
Rv2607	pdxH	Probable pyridoxamine 5'-phosphate oxidase PdxH (PNP/PMP oxidase) (pyridoxinephosphate oxidase) (PNPOX) (pyridoxine 5'-phosphate oxidase)	13	0.13	1	-0.05	1	0.19	1	0.1	1	0.12	1
Rv2690c	-	Probable conserved integral membrane alanine and valine and leucine rich protein	32	-0.38	1	0.19	1	0.19	1	0.66	0.15141	0.12	1
Rv2800	-	Possible hydrolase	20	0.32	1	0.31	1	0.19	1	-0.02	1	0.14	1
Rv2810c	-	Probable transposase	12	0.04	1	0	1	0.19	1	0.08	1	0	1
Rv3187	-	Probable transposase	25	0.29	1	0.12	1	0.19	1	0.04	1	0.08	1
Rv3234c	tgs3	Putative triacylglycerol synthase (diacylglycerol acyltransferase) Tgs3	18	0.07	1	0.2	1	0.19	1	0.05	1	0.11	1
Rv3241c	-	hypothetical protein	12	-0.07	1	0.21	1	0.19	1	0.12	1	0.09	1
Rv3327	-	Probable transposase fusion protein	20	0.13	1	0.29	1	0.19	1	0.17	1	0.33	1
Rv3352c	-	Possible oxidoreductase	2	-0.03	1	0.02	1	0.19	1	-0.14	1	-0.15	1
Rv3436c	glmS	Probable glucosamine--fructose-6-phosphate aminotransferase [isomerizing] GlmS (hexosephosphate aminotransferase) (D-fructose-6-phosphate amidotransferase) (GFAT) (L-glutamine-D-fructose-6-phosphate amidotransferase) (glucosamine-6-phosphate synthase)	30	0.79	1	0	1	0.19	1	0	1	0	1
Rv3810	pirG	Exported repetitive protein precursor PirG (cell surface protein) (EXP53)	13	-0.04	1	0.39	1	0.19	1	1.03	0.71785	-0.04	1
Rv3823c	mmpL8	Conserved integral membrane transport protein MmpL8	78	0.05	1	0.22	1	0.19	1	0.14	1	0.04	1
Rv3862c	whiB6	Possible transcriptional regulatory protein WhiB-like WhiB6	7	-0.32	1	0.13	1	0.19	1	0.28	1	0.04	1
Rv0080	-	hypothetical protein	4	-0.13	1	-0.05	1	0.18	1	-0.67	1	0.5	1
Rv0488	-	Probable conserved integral membrane protein	9	0.12	1	0.14	1	0.18	1	0.08	1	-0.06	1
Rv0500	proC	Probable pyrroline-5-carboxylate reductase ProC (P5CR) (P5C reductase)	13	-0.13	1	-0.1	1	0.18	1	0.17	1	0.39	1
Rv0768	aldA	Probable aldehyde dehydrogenase NAD dependent AldA (aldehyde dehydrogenase [NAD+])	27	0.23	1	0.09	1	0.18	1	0.01	1	-0.04	1
Rv0842	-	Probable conserved integral membrane protein	24	0.05	1	0.31	1	0.18	1	0.18	1	0.24	1
Rv1062	-	hypothetical protein	6	0.15	1	0.04	1	0.18	1	0.36	1	0.45	1
Rv1154c	-	Hypothetical protein	16	0.2	1	0.07	1	0.18	1	0.1	1	0.25	1
Rv1295	thrC	Threonine synthase ThrC (ts)	20	0.18	1	0.36	1	0.18	1	0.54	1	-0.68	1
Rv1427c	fadD12	Possible long-chain-fatty-acid--CoA ligase FadD12 (fatty-acid-CoA synthetase) (fatty-acid-CoA synthase)	19	0.06	1	0.23	1	0.18	1	-0.16	1	-0.09	1
Rv1512	epiA	Probable nucleotide-sugar epimerase EpiA	13	-0.01	1	0.61	1	0.18	1	0.67	1	-0.57	1
Rv1517	-	hypothetical protein	15	-0.14	1	-0.3	1	0.18	1	0.19	1	0.14	1
Rv1553	frdB	Probable fumarate reductase [iron-sulfur subunit] FrdB (fumarate dehydrogenase) (fumaric hydrogenase)	14	0.04	1	0.06	1	0.18	1	-0.07	1	0.14	1
Rv1768	PE_PGRS31	PE-PGRS family protein PE_PGRS31	21	0.29	1	-0.05	1	0.18	1	0.29	1	0.15	1
Rv1805c	-	Hypothetical protein	6	-0.41	1	-0.21	1	0.18	1	0.1	1	-0.7	1
Rv1884c	rpfC	Probable resuscitation-promoting factor RpfC	6	-0.01	1	0.24	1	0.18	1	0.22	1	0.69	1
Rv1916	aceAb	Probable isocitrate lyase AceAb [second part] (isocitrase) (isocitratase) (Icl)	17	0.5	1	0.2	1	0.18	1	0.13	1	0.53	1
Rv1928c	-	Probable short-chain type dehydrogenase/reductase	18	0.04	1	0.24	1	0.18	1	0.03	1	0.32	1
Rv2014	-	Transposase	4	0.19	1	-0.35	1	0.18	1	0.32	1	-0.12	1
Rv2023c	-	Hypothetical protein	2	0.21	1	0.09	1	0.18	1	0.31	1	0.48	1
Rv2138	lppL	Probable conserved lipoprotein LppL	20	-0.1	1	0.58	1	0.18	1	0.66	1	0.37	1
Rv2181	-	Alpha(1->2)mannosyltransferase	20	0.04	1	-0.12	1	0.18	1	0.1	1	-0.29	1
Rv2479c	-	Probable transposase	26	0.19	1	0.08	1	0.18	1	0.04	1	0.12	1
Rv2551c	-	hypothetical protein	2	0.4	1	0.54	1	0.18	1	0.17	1	-0.56	1
Rv2728c	-	Conserved alanine rich protein	11	0.3	1	0.08	1	0.18	1	0.12	1	0.19	1
Rv2838c	rbfA	Probable ribosome-binding factor a RbfA (P15B protein)	8	-0.31	1	0.4	1	0.18	1	0.22	1	-0.52	1
Rv2891	-	hypothetical protein	13	0.25	1	0.27	1	0.18	1	0.38	1	0.32	1
Rv3113	-	Possible phosphatase	8	0.08	1	0.51	1	0.18	1	0.4	1	0.16	1
Rv3119	moaE1	Probable molybdenum cofactor biosynthesis protein E MoaE1 (molybdopterin converting factor large subunit) (molybdopterin [MPT] converting factor, subunit 2)	12	0.17	1	0.11	1	0.18	1	0.23	1	0.22	1
Rv3445c	esxU	ESAT-6 like protein EsxU	3	0.14	1	0.02	1	0.18	1	0.07	1	0.3	1
Rv3660c	-	hypothetical protein	9	0.14	1	0.2	1	0.18	1	-0.07	1	0.67	1
Rv3724B	cut5b	Probable cutinase [second part] Cut5b	18	-0.06	1	0.09	1	0.18	1	-0.1	1	0.03	1
Rv3767c	-	Possible S-adenosylmethionine-dependent methyltransferase	16	0.15	1	0.04	1	0.18	1	0.18	1	0.45	1
Rv3866	espG1	ESX-1 secretion-associated protein EspG1	12	0.41	1	0.48	1	0.18	1	0.35	1	0.53	1
Rv0013	trpG	Possible anthranilate synthase component II TrpG (glutamine amidotransferase)	15	0.73	1	0.02	1	0.17	1	0.55	1	-0.82	1
Rv0119	fadD7	Probable fatty-acid-CoA ligase FadD7 (fatty-acid-CoA synthetase) (fatty-acid-CoA synthase)	13	-0.11	1	0.23	1	0.17	1	0.18	1	-0.43	1
Rv0209	-	Hypothetical protein	15	0.13	1	0.07	1	0.17	1	-0.11	1	-0.04	1
Rv0245	-	Possible oxidoreductase	4	-0.27	1	1.03	1	0.17	1	0.39	1	0.8	1
Rv0378	-	Conserved hypothetical glycine rich protein	3	-0.24	1	0.35	1	0.17	1	-0.37	1	0.2	1
Rv0804	-	hypothetical protein	7	0.01	1	0.19	1	0.17	1	0.11	1	-0.19	1
Rv0955	-	Probable conserved integral membrane protein	18	0.05	1	0.22	1	0.17	1	0.43	1	0.27	1
Rv1087A	-	hypothetical protein	7	0.21	1	-0.09	1	0.17	1	0.01	1	0.18	1
Rv1371	-	Probable conserved membrane protein	30	0.31	1	0.12	1	0.17	1	-0.23	1	0.22	1
Rv1420	uvrC	Probable excinuclease ABC (subunit C-nuclease) UvrC	29	-0.06	1	0.06	1	0.17	1	0.19	1	-0.02	1
Rv1596	nadC	Probable nicotinate-nucleotide pyrophosphatase NadC	14	0.07	1	-0.23	1	0.17	1	0.33	1	-0.14	1
Rv1669	-	Hypothetical protein	9	0.21	1	-0.07	1	0.17	1	0.01	1	0.29	1
Rv1670	-	hypothetical protein	10	0.14	1	0.26	1	0.17	1	0.43	1	0.52	1
Rv1679	fadE16	Possible acyl-CoA dehydrogenase FadE16	10	0.57	1	0.05	1	0.17	1	0.29	1	-0.64	1
Rv1804c	-	hypothetical protein	10	0.01	1	0.05	1	0.17	1	-0.14	1	0.21	1
Rv1915	aceAa	Probable isocitrate lyase AceAa [first part] (isocitrase) (isocitratase) (Icl)	21	0.11	1	0.08	1	0.17	1	0.03	1	-0.03	1
Rv1967	mce3B	Mce-family protein Mce3B	13	-0.12	1	0.25	1	0.17	1	-0.18	1	-0.02	1
Rv1995	-	hypothetical protein	8	0.1	1	-0.04	1	0.17	1	0.03	1	0.03	1
Rv2307c	-	hypothetical protein	20	0.07	1	0.07	1	0.17	1	0.15	1	0.2	1
Rv2375	-	hypothetical protein	9	0.11	1	0.24	1	0.17	1	0.4	1	0.45	1
Rv2660c	-	Hypothetical protein	4	-0.45	1	-0.1	1	0.17	1	0.12	1	0.27	1
Rv2793c	truB	Probable tRNA pseudouridine synthase B TruB (tRNA pseudouridine 55 synthase) (PSI55 synthase) (pseudouridylate synthase) (uracil hydrolyase)	10	0.4	1	-0.13	1	0.17	1	-0.73	1	-0.24	1
Rv2947c	pks15	Probable polyketide synthase Pks15	22	-0.05	1	0.15	1	0.17	1	0.1	1	0.19	1
Rv3366	spoU	Probable tRNA/rRNA methylase SpoU (tRNA/rRNA methyltransferase)	6	0.34	1	-0.08	1	0.17	1	0.15	1	0.15	1
Rv3695	-	Possible conserved membrane protein	10	-0.37	1	-0.18	1	0.17	1	-0.1	1	-0.31	1
Rv0176	-	Probable conserved Mce associated transmembrane protein	15	-0.11	1	0.28	1	0.16	1	0.15	1	0.36	1
Rv0451c	mmpS4	Probable conserved membrane protein MmpS4	15	-0.33	1	-0.33	1	0.16	1	0.9	1	0.48	1
Rv0662c	vapB7	Possible antitoxin VapB7	1	0.33	1	0.32	1	0.16	1	0.61	1	0.23	1
Rv0672	fadE8	Probable acyl-CoA dehydrogenase FadE8	27	0.19	1	0.1	1	0.16	1	0.27	1	0	1
Rv0832	PE_PGRS12	PE-PGRS family protein PE_PGRS12	4	-0.27	1	0.15	1	0.16	1	-0.02	1	-0.28	1
Rv1081c	-	Probable conserved membrane protein	7	-0.6	1	0.7	1	0.16	1	0.13	1	0.51	1
Rv1176c	-	hypothetical protein	15	0.14	1	0.02	1	0.16	1	0.02	1	-0.1	1
Rv1213	glgC	Glucose-1-phosphate adenylyltransferase GlgC (ADP-glucose synthase) (ADP-glucose pyrophosphorylase)	30	-0.27	1	-0.03	1	0.16	1	0.14	1	0.04	1
Rv1246c	relE	Toxin RelE	7	-0.12	1	-0.05	1	0.16	1	0.01	1	0.15	1
Rv1359	-	Probable transcriptional regulatory protein	17	0.33	1	0.12	1	0.16	1	0.25	1	0.04	1
Rv1556	-	Possible regulatory protein	14	0.07	1	0.32	1	0.16	1	0.19	1	0.14	1
Rv1563c	treY	Maltooligosyltrehalose synthase TreY	36	0.4	1	-0.14	1	0.16	1	0.24	1	-0.02	1
Rv1616	-	hypothetical protein	11	0.31	1	0.13	1	0.16	1	0.19	1	0.38	1
Rv1661	pks7	Probable polyketide synthase Pks7	81	0.09	1	-0.28	1	0.16	1	-0.04	1	-0.26	1
Rv1718	-	hypothetical protein	7	0.45	1	0.39	1	0.16	1	0.17	1	-0.05	1
Rv1811	mgtC	Possible Mg2+ transport P-type ATPase C MgtC	16	0.12	1	0.17	1	0.16	1	0.04	1	0.17	1
Rv1853	ureD	Probable urease accessory protein UreD	6	-0.19	1	-0.54	1	0.16	1	-0.11	1	-0.19	1
Rv1855c	-	Possible oxidoreductase	14	0.04	1	0.08	1	0.16	1	0.18	1	0.23	1
Rv1856c	-	Possible oxidoreductase	5	-0.77	1	0	1	0.16	1	-0.04	1	-0.16	1
Rv1881c	lppE	Possible conserved lipoprotein LppE	8	-0.22	1	0.21	1	0.16	1	-0.03	1	0.32	1
Rv1946c	lppG	Possible lipoprotein	7	-0.2	1	0.09	1	0.16	1	0.19	1	0.4	1
Rv2205c	-	hypothetical protein	13	0.04	1	-0.01	1	0.16	1	0.14	1	-0.04	1
Rv2264c	-	Conserved hypothetical proline rich protein	32	-0.03	1	0.15	1	0.16	1	-0.04	1	0.14	1
Rv2408	PE24	Possible PE family-related protein PE24	16	-0.08	1	0.17	1	0.16	1	0.28	1	0.18	1
Rv2512c	-	Transposase for insertion sequence element IS1081	16	0.13	1	0.05	1	0.16	1	0.1	1	0.07	1
Rv2514c	-	hypothetical protein	7	-0.12	1	0.06	1	0.16	1	0.12	1	0.25	1
Rv2555c	alaS	Probable alanyl-tRNA synthetase AlaS (alanine--tRNA ligase) (alanine translase) (ALARS)	42	0	1	0	1	0.16	1	0	1	0	1
Rv2746c	pgsA3	Probable PGP synthase PgsA3 (CDP-diacylglycerol--glycerol-3-phosphate 3-phosphatidyltransferase) (phosphatidylglycerophosphate synthase)	14	-1	1	0.28	1	0.16	1	0.98	1	-0.28	1
Rv2751	-	hypothetical protein	23	0.13	1	-0.22	1	0.16	1	-0.07	1	-0.12	1
Rv2772c	-	Probable conserved transmembrane protein	11	-0.03	1	0.27	1	0.16	1	0.22	1	-0.14	1
Rv2814c	-	Probable transposase	26	0.17	1	0.07	1	0.16	1	0.06	1	0.07	1
Rv2921c	ftsY	Probable cell division protein FtsY (SRP receptor) (signal recognition particle receptor)	13	-0.38	1	-0.38	1	0.16	1	-0.38	1	-0.38	1
Rv2943	-	Probable transposase for insertion sequence element IS1533	11	-0.02	1	-0.14	1	0.16	1	0.11	1	-0.1	1
Rv2966c	-	Possible methyltransferase (methylase)	7	0.03	1	0.16	1	0.16	1	0.1	1	-0.24	1
Rv3007c	-	Possible oxidoreductase	9	0.18	1	0.21	1	0.16	1	0.31	1	0.47	1
Rv3739c	PPE67	PPE family protein PPE67	7	-0.16	1	-0.03	1	0.16	1	0.1	1	0.19	1
Rv3751	-	Probable integrase (fragment)	1	0.26	1	-0.02	1	0.16	1	-0.11	1	-0.04	1
Rv0044c	-	Possible oxidoreductase	20	0.14	1	0.11	1	0.15	1	0.11	1	0.11	1
Rv0418	lpqL	Probable lipoprotein aminopeptidase LpqL	28	0.29	1	0.19	1	0.15	1	0.22	1	0.06	1
Rv0466	-	hypothetical protein	8	0.25	1	0.58	1	0.15	1	0.12	1	0.29	1
Rv0535	pnp	Probable 5'-methylthioadenosine phosphorylase Pnp (MTA phosphorylase)	9	0.02	1	0.07	1	0.15	1	-0.23	1	-0.13	1
Rv0659c	mazF2	Toxin MazF2	4	0.13	1	0.13	1	0.15	1	0.03	1	0.36	1
Rv0739	-	hypothetical protein	18	0.21	1	0.34	1	0.15	1	0.25	1	0.36	1
Rv0752c	fadE9	Probable acyl-CoA dehydrogenase FadE9	15	0.24	1	0.09	1	0.15	1	0.21	1	0.11	1
Rv0921	-	Possible resolvase	7	-0.25	1	0	1	0.15	1	-0.06	1	-0.15	1
Rv1013	pks16	Putative polyketide synthase Pks16	21	-0.04	1	0.94	0	0.15	1	0.4	1	0.59	0.85886
Rv1043c	-	hypothetical protein	14	0.3	1	0.14	1	0.15	1	0.24	1	0.35	1
Rv1066	-	hypothetical protein	4	0.64	1	0.15	1	0.15	1	-0.1	1	0.05	1
Rv1115	-	Possible exported protein	18	-0.27	1	-0.03	1	0.15	1	-0.05	1	-0.31	1
Rv1125	-	hypothetical protein	23	0.28	1	0.01	1	0.15	1	-0.07	1	-0.48	1
Rv1140	-	Probable integral membrane protein	11	-0.06	1	-0.25	1	0.15	1	0.02	1	-0.3	1
Rv1165	typA	Possible GTP-binding translation elongation factor TypA (tyrosine phosphorylated protein A) (GTP-binding protein)	15	0.13	1	0.17	1	0.15	1	0.34	1	0.31	1
Rv1265	-	hypothetical protein	11	-0.08	1	-0.16	1	0.15	1	0.11	1	-0.24	1
Rv1421	-	hypothetical protein	20	-0.37	1	-0.02	1	0.15	1	-0.02	1	0.01	1
Rv1552	frdA	Probable fumarate reductase [flavoprotein subunit] FrdA (fumarate dehydrogenase) (fumaric hydrogenase)	40	0.06	1	0.33	1	0.15	1	0.11	1	0.2	1
Rv1648	-	Probable transmembrane protein	14	-0.09	1	-0.18	1	0.15	1	-0.06	1	-0.15	1
Rv1700	-	NUDIX hydrolase	11	0.45	1	0.85	1	0.15	1	0.41	1	0.44	1
Rv1747	-	Probable conserved transmembrane ATP-binding protein ABC transporter	33	0.1	1	0.19	1	0.15	1	0.43	1	0.04	1
Rv1765c	-	hypothetical protein	7	-0.06	1	0.42	1	0.15	1	-0.08	1	0.23	1
Rv1867	-	hypothetical protein	20	0.27	1	-0.04	1	0.15	1	0.22	1	0.24	1
Rv1959c	parE1	Possible toxin ParE1	7	0.34	1	0.04	1	0.15	1	0.11	1	0.2	1
Rv2076c	-	hypothetical protein	5	0.12	1	0.05	1	0.15	1	0.32	1	0.19	1
Rv2313c	-	Hypothetical protein	10	-0.05	1	-0.02	1	0.15	1	0.11	1	0.04	1
Rv2355	-	Probable transposase	25	0.18	1	0	1	0.15	1	0.04	1	0.06	1
Rv2695	-	Conserved hypothetical alanine rich protein	10	0.04	1	0.06	1	0.15	1	0.08	1	0.03	1
Rv2744c	35kd_ag	Conserved 35 kDa alanine rich protein	9	0.12	1	0.12	1	0.15	1	0.56	1	0.3	1
Rv2922A	acyP	Probable acylphosphatase AcyP (acylphosphate phosphohydrolase)	1	-0.43	1	-5.7	1	0.15	1	-5.7	1	0.49	1
Rv2944	-	Possible transposase for insertion sequence element IS1533	10	-0.34	1	-0.1	1	0.15	1	-0.39	1	-0.29	1
Rv3032A	-	hypothetical protein	7	0.31	1	-0.02	1	0.15	1	0.16	1	0.35	1
Rv3054c	-	hypothetical protein	6	0.4	1	0.1	1	0.15	1	0.12	1	0.36	1
Rv3086	adhD	Probable zinc-type alcohol dehydrogenase AdhD (aldehyde reductase)	11	0.23	1	0.27	1	0.15	1	0.17	1	0.25	1
Rv3110	moaB1	Probable pterin-4-alpha-carbinolamine dehydratase MoaB1 (PHS) (4-alpha-hydroxy-tetrahydropterin dehydratase) (pterin-4-a-carbinolamine dehydratase) (phenylalanine hydroxylase-stimulating protein) (PHS) (pterin carbinolamine dehydratase) (PCD)	9	-0.02	1	-0.04	1	0.15	1	0.18	1	0.18	1
Rv3120	-	hypothetical protein	9	0.18	1	0.13	1	0.15	1	-0.06	1	0.36	1
Rv3176c	mesT	Probable epoxide hydrolase MesT (epoxide hydratase) (arene-oxide hydratase)	14	-0.04	1	0.22	1	0.15	1	0.16	1	-0.03	1
Rv3565	aspB	Possible aspartate aminotransferase AspB (transaminase A) (ASPAT) (glutamic--oxaloacetic transaminase) (glutamic--aspartic transaminase)	18	0.66	1	0.52	1	0.15	1	0.54	1	-0.1	1
Rv3572	-	hypothetical protein	8	-0.05	1	0.26	1	0.15	1	0.42	1	0.07	1
Rv3577	-	hypothetical protein	14	-0.1	1	-0.12	1	0.15	1	-0.2	1	0.22	1
Rv0132c	fgd2	Putative F420-dependent glucose-6-phosphate dehydrogenase Fgd2	15	0.04	1	0.05	1	0.14	1	-0.12	1	0.08	1
Rv0168	yrbE1B	Conserved integral membrane protein YrbE1B	14	-0.53	1	0.18	1	0.14	1	-0.04	1	0.23	1
Rv0262c	aac	Aminoglycoside 2'-N-acetyltransferase Aac (Aac(2')-IC)	7	0.06	1	-0.06	1	0.14	1	-0.04	1	-0.1	1
Rv0401	-	Probable conserved transmembrane protein	3	0.58	1	0.36	1	0.14	1	0.31	1	-0.24	1
Rv0633c	-	Possible exported protein	13	0.06	1	0.08	1	0.14	1	0.09	1	0.09	1
Rv0737	-	Possible transcriptional regulatory protein	5	0.01	1	-0.1	1	0.14	1	0.27	1	0.38	1
Rv0751c	mmsB	Probable 3-hydroxyisobutyrate dehydrogenase MmsB (hibadh)	7	-0.21	1	-0.03	1	0.14	1	0.22	1	-0.16	1
Rv0792c	-	Probable transcriptional regulatory protein (probably GntR-family)	19	-0.11	1	0.37	1	0.14	1	0	1	0.23	1
Rv0815c	cysA2	Probable thiosulfate sulfurtransferase CysA2 (rhodanese-like protein) (thiosulfate cyanide transsulfurase) (thiosulfate thiotransferase)	15	0.09	1	0.09	1	0.14	1	0.16	1	0.14	1
Rv0892	-	Probable monooxygenase	43	0.24	1	0.07	1	0.14	1	-0.18	1	0.05	1
Rv0942	-	Hypothetical protein	7	-0.42	1	0.01	1	0.14	1	0.24	1	0.21	1
Rv0963c	-	hypothetical protein	10	0.07	1	-0.04	1	0.14	1	0.12	1	-0.09	1
Rv1001	arcA	Probable arginine deiminase ArcA (adi) (ad) (arginine dihydrolase)	20	0.13	1	0.08	1	0.14	1	0.05	1	-0.01	1
Rv1111c	-	hypothetical protein	24	-0.02	1	-0.17	1	0.14	1	0.03	1	-0.2	1
Rv1137c	-	Hypothetical protein	2	0.13	1	-0.36	1	0.14	1	-0.41	1	-0.38	1
Rv1278	-	Hypothetical protein	28	0.07	1	-0.01	1	0.14	1	0.16	1	0.06	1
Rv1377c	-	Putative transferase	13	0.23	1	0.14	1	0.14	1	0.31	1	0.3	1
Rv1471	trxB1	Probable thioredoxin TrxB1	3	0.39	1	0.3	1	0.14	1	-0.46	1	-0.2	1
Rv1590	-	hypothetical protein	3	0.05	1	-0.42	1	0.14	1	-0.09	1	-0.33	1
Rv1645c	-	hypothetical protein	23	-0.03	1	0.26	1	0.14	1	0.07	1	0.22	1
Rv1770	-	hypothetical protein	17	-0.06	1	-0.11	1	0.14	1	0.15	1	0.16	1
Rv1955	higB	Possible toxin HigB	7	0.17	1	-0.45	1	0.14	1	-0.2	1	0.08	1
Rv1964	yrbE3A	Conserved hypothetical integral membrane protein YrbE3A	7	0.15	1	0.07	1	0.14	1	0.12	1	0.23	1
Rv1973	-	Possible conserved Mce associated membrane protein	4	-0.38	1	-0.46	1	0.14	1	-0.57	1	-0.57	1
Rv2020c	-	hypothetical protein	4	-0.08	1	-0.15	1	0.14	1	0.01	1	-0.21	1
Rv2184c	-	hypothetical protein	18	-0.09	1	0.11	1	0.14	1	0.01	1	-0.14	1
Rv2213	pepB	Probable aminopeptidase PepB	15	0.22	1	-0.01	1	0.14	1	0.09	1	-0.06	1
Rv2341	lppQ	Probable conserved lipoprotein LppQ	4	0.16	1	-0.05	1	0.14	1	-0.1	1	-0.09	1
Rv2487c	PE_PGRS42	PE-PGRS family protein PE_PGRS42	25	0.07	1	-0.03	1	0.14	1	-0.09	1	-0.25	1
Rv2496c	bkdB	Probable branched-chain keto acid dehydrogenase E1 component, beta subunit BkdB	24	-0.11	1	0.02	1	0.14	1	0.29	1	-0.28	1
Rv2588c	yajC	Probable conserved membrane protein secretion factor YajC	2	0.19	1	0.84	1	0.14	1	0.4	1	1.08	1
Rv2633c	-	Hypothetical protein	13	-0.14	1	0.19	1	0.14	1	-0.28	1	0.38	1
Rv2784c	lppU	Probable lipoprotein LppU	6	0.29	1	0.29	1	0.14	1	0.15	1	0.46	1
Rv2790c	ltp1	Probable lipid-transfer protein Ltp1	23	0.25	1	-0.07	1	0.14	1	0.12	1	0.08	1
Rv2807	-	hypothetical protein	11	0.08	1	0.12	1	0.14	1	0.08	1	0.08	1
Rv2884	-	Probable transcriptional regulatory protein	15	-0.07	1	0.08	1	0.14	1	0	1	-0.08	1
Rv3085	-	Probable short-chain type dehydrogenase/reductase	4	0.5	1	0.04	1	0.14	1	-0.65	1	0.43	1
Rv3339c	icd1	Probable isocitrate dehydrogenase [NADP] Icd1 (oxalosuccinate decarboxylase) (IDH) (NADP+-specific ICDH) (IDP)	26	-0.18	1	0.35	1	0.14	1	0.2	1	0.32	1
Rv3351c	-	hypothetical protein	15	-0.03	1	0.07	1	0.14	1	-0.02	1	-0.1	1
Rv3362c	-	Probable ATP/GTP-binding protein	7	0.5	1	-0.25	1	0.14	1	0.16	1	0.38	1
Rv3481c	-	Probable integral membrane protein	10	-0.2	1	-0.04	1	0.14	1	-0.1	1	0.05	1
Rv3523	ltp3	Probable lipid carrier protein or keto acyl-CoA thiolase Ltp3	18	0.11	1	0.12	1	0.14	1	-0.04	1	0.05	1
Rv3590c	PE_PGRS58	PE-PGRS family protein PE_PGRS58	21	0.21	1	0.04	1	0.14	1	0.17	1	0.11	1
Rv3595c	PE_PGRS59	PE-PGRS family protein PE_PGRS59	15	0.05	1	0.22	1	0.14	1	0.02	1	0.09	1
Rv3649	-	Probable helicase	33	-0.09	1	0.07	1	0.14	1	-0.14	1	-0.3	1
Rv3691	-	hypothetical protein	15	0.08	1	-0.09	1	0.14	1	0.12	1	-0.2	1
Rv3758c	proV	Possible osmoprotectant (glycine betaine/carnitine/choline/L-proline) transport ATP-binding protein ABC transporter ProV	17	-0.05	1	0.35	1	0.14	1	0.02	1	0.13	1
Rv3773c	-	hypothetical protein	8	0.09	1	0.33	1	0.14	1	0.22	1	0.5	1
Rv3814c	-	Possible acyltransferase	11	0.23	1	0.26	1	0.14	1	0.04	1	0.07	1
Rv0172	mce1D	Mce-family protein Mce1D	33	-0.09	1	0.39	1	0.13	1	0.21	1	0.55	0.74567
Rv0366c	-	hypothetical protein	6	0.41	1	0.17	1	0.13	1	0.03	1	0.23	1
Rv0425c	ctpH	Possible metal cation transporting P-type ATPase CtpH	41	0.07	1	0.02	1	0.13	1	0.07	1	-0.21	1
Rv0560c	-	Possible benzoquinone methyltransferase (methylase)	15	0.12	1	0.27	1	0.13	1	0.42	1	0.13	1
Rv0578c	PE_PGRS7	PE-PGRS family protein PE_PGRS7	27	0	1	0.28	1	0.13	1	-0.02	1	0.08	1
Rv0616c	-	Hypothetical protein	6	0.21	1	-0.04	1	0.13	1	-0.47	1	-0.16	1
Rv0690c	-	hypothetical protein	17	0.32	1	-0.03	1	0.13	1	0.32	1	0.14	1
Rv0713	-	Probable conserved transmembrane protein	19	0.15	1	-0.01	1	0.13	1	-0.01	1	0.1	1
Rv1106c	-	3-beta-hydroxysteroid dehydrogenase	18	0.16	1	0.13	1	0.13	1	0.13	1	0.24	1
Rv1130	prpD	Possible methylcitrate dehydratase PrpD	27	0.15	1	-0.54	0.88727	0.13	1	-0.11	1	-0.67	0.60727
Rv1199c	-	Possible transposase	16	0.11	1	0.04	1	0.13	1	-0.13	1	0.03	1
Rv1369c	-	Probable transposase	26	0.1	1	0.06	1	0.13	1	0.01	1	0.01	1
Rv1458c	-	Probable unidentified antibiotic-transport ATP-binding protein ABC transporter	14	-0.26	1	0.09	1	0.13	1	-0.12	1	0.13	1
Rv1508c	-	Probable membrane protein	43	-0.09	1	0.04	1	0.13	1	0.08	1	0.19	1
Rv1522c	mmpL12	Probable conserved transmembrane transport protein MmpL12	52	-0.1	1	0.12	1	0.13	1	0.06	1	0.14	1
Rv1574	-	Probable PhiRv1 phage related protein	3	0.19	1	-0.06	1	0.13	1	0.38	1	0.3	1
Rv1646	PE17	PE family protein PE17	18	-0.11	1	0.16	1	0.13	1	0.06	1	0.04	1
Rv1861	-	Probable conserved transmembrane protein	7	0.42	1	-0.01	1	0.13	1	0.15	1	0.55	1
Rv1882c	-	Probable short-chain type dehydrogenase/reductase	15	0.14	1	0.1	1	0.13	1	0.07	1	0.07	1
Rv1968	mce3C	Mce-family protein Mce3C	12	0.18	1	0.17	1	0.13	1	-0.06	1	0.08	1
Rv2084	-	Hypothetical protein	25	0	1	-0.01	1	0.13	1	0.15	1	0.01	1
Rv2104c	vapB37	Possible antitoxin VapB37	1	-0.21	1	-0.24	1	0.13	1	0.19	1	0.24	1
Rv2106	-	Probable transposase	25	0.2	1	0.05	1	0.13	1	0	1	0.07	1
Rv2310	-	Possible excisionase	3	-0.25	1	-0.46	1	0.13	1	-0.3	1	-0.95	1
Rv2325c	-	hypothetical protein	9	0.19	1	0.66	1	0.13	1	0.47	1	-0.08	1
Rv2462c	tig	Probable trigger factor (TF) protein Tig	19	-0.11	1	-0.09	1	0.13	1	0.12	1	0.03	1
Rv2486	echA14	Probable enoyl-CoA hydratase EchA14 (enoyl hydrase) (unsaturated acyl-CoA hydratase) (crotonase)	10	0.21	1	0.17	1	0.13	1	0.05	1	-0.07	1
Rv2672	-	Possible secreted protease	19	-0.21	1	-0.26	1	0.13	1	0.11	1	-0.18	1
Rv2735c	-	hypothetical protein	31	0.19	1	0.12	1	0.13	1	0.18	1	0.17	1
Rv2801c	mazF9	Toxin MazF9	5	0.31	1	0.16	1	0.13	1	0.13	1	0.29	1
Rv2865	relF	Antitoxin RelF	3	-0.18	1	0.24	1	0.13	1	-0.14	1	0.15	1
Rv2881c	cdsA	Probable integral membrane phosphatidate cytidylyltransferase CdsA (CDP-diglyceride synthetase) (CDP-diglyceride pyrophosphorylase) (CDP-diacylglycerol synthase) (CDS) (CTP:phosphatidate cytidylyltransferase) (CDP-DAG synthase) (CDP-DG synthetase)	12	0.21	1	0.35	1	0.13	1	0.31	1	-0.12	1
Rv2943A	-	Possible transposase	7	-0.41	1	-0.1	1	0.13	1	-0.44	1	-0.44	1
Rv3106	fprA	NADPH:adrenodoxin oxidoreductase FprA (NADPH-ferredoxin reductase)	18	0.1	1	0.11	1	0.13	1	0.16	1	-0.05	1
Rv3156	nuoL	Probable NADH dehydrogenase I (chain L) NuoL (NADH-ubiquinone oxidoreductase chain L)	35	0.12	1	0.16	1	0.13	1	0.01	1	-0.03	1
Rv3232c	ppk2	Polyphosphate kinase Ppk2 (polyphosphoric acid kinase)	24	0.01	1	0.12	1	0.13	1	0.08	1	0.12	1
Rv3475	-	Possible transposase for insertion element IS6110 [second part]	25	0.18	1	0.06	1	0.13	1	0.02	1	0.06	1
Rv3519	-	hypothetical protein	11	0.15	1	-0.05	1	0.13	1	0.15	1	0.21	1
Rv3531c	-	Hypothetical protein	24	0.07	1	0.32	1	0.13	1	0.03	1	0.19	1
Rv3745c	-	hypothetical protein	2	0.6	1	0.14	1	0.13	1	-0.02	1	0.16	1
Rv0308	-	Probable conserved integral membrane protein	15	0.21	1	0.29	1	0.12	1	0.21	1	0.3	1
Rv0326	-	Hypothetical protein	9	0.16	1	-0.01	1	0.12	1	0.22	1	0.05	1
Rv0375c	-	Probable carbon monoxyde dehydrogenase (medium chain)	8	0.36	1	-0.52	1	0.12	1	0	1	0.01	1
Rv0574c	-	hypothetical protein	20	-0.12	1	0.19	1	0.12	1	-0.03	1	-0.15	1
Rv0595c	vapC4	Possible toxin VapC4	8	-0.12	1	0.03	1	0.12	1	0.05	1	0.28	1
Rv0773c	ggtA	Probable bifunctional acylase GgtA: cephalosporin acylase (GL-7ACA acylase) + gamma-glutamyltranspeptidase (GGT)	20	0.43	1	0.12	1	0.12	1	0.16	1	0.32	1
Rv0793	-	Possible monooxygenase	8	0.06	1	0.02	1	0.12	1	-0.05	1	-0.04	1
Rv0796	-	Putative transposase for insertion sequence element IS6110	25	0.18	1	0.09	1	0.12	1	-0.03	1	0.04	1
Rv0958	-	Possible magnesium chelatase	15	0.12	1	0.33	1	0.12	1	0.04	1	-0.21	1
Rv1064c	lpqV	Possible lipoprotein LpqV	6	0.39	1	0.23	1	0.12	1	0.17	1	0.5	1
Rv1145	mmpL13a	Probable conserved transmembrane transport protein MmpL13a	11	0.28	1	0.31	1	0.12	1	0.03	1	0.16	1
Rv1188	-	Probable proline dehydrogenase	22	-0.01	1	-0.01	1	0.12	1	0.21	1	0.24	1
Rv1230c	-	Possible membrane protein	20	0.27	1	0.12	1	0.12	1	0.11	1	0.08	1
Rv1403c	-	Putative methyltransferase	16	-0.6	1	-0.09	1	0.12	1	0.29	1	-0.02	1
Rv1459c	-	Possible conserved integral membrane protein	26	-0.07	1	0.18	1	0.12	1	0.1	1	0.13	1
Rv1468c	PE_PGRS29	PE-PGRS family protein PE_PGRS29	10	-0.12	1	-0.07	1	0.12	1	0.38	1	-0.08	1
Rv1470	trxA	Probable thioredoxin TrxA	5	0.01	1	0.27	1	0.12	1	-0.11	1	0.2	1
Rv1551	plsB1	Possible acyltransferase PlsB1	33	0.09	1	0.24	1	0.12	1	0.01	1	0.02	1
Rv1675c	cmr	Probable transcriptional regulatory protein Cmr	11	0.35	1	0.22	1	0.12	1	0.43	1	0.01	1
Rv1769	-	hypothetical protein	22	-0.02	1	-0.09	1	0.12	1	0.08	1	-0.17	1
Rv1819c	bacA	Probable drug-transport transmembrane ATP-binding protein ABC transporter BacA	33	-0.1	1	-0.06	1	0.12	1	0.02	1	0.01	1
Rv1896c	-	hypothetical protein	24	-0.01	1	-0.14	1	0.12	1	-0.2	1	-0.15	1
Rv1945	-	hypothetical protein	21	0.23	1	-0.07	1	0.12	1	0.03	1	0.01	1
Rv1984c	cfp21	Probable cutinase precursor CFP21	13	-0.05	1	0.17	1	0.12	1	0.12	1	0.36	1
Rv2113	-	Probable integral membrane protein	11	0.26	1	0.14	1	0.12	1	0.44	1	-0.03	1
Rv2142A	parD2	Possible antitoxin ParD2	2	-0.14	1	-0.1	1	0.12	1	0.08	1	0.32	1
Rv2346c	esxO	Putative ESAT-6 like protein EsxO (ESAT-6 like protein 6)	3	0.36	1	0.5	1	0.12	1	0.12	1	0.39	1
Rv2467	pepN	Probable aminopeptidase N PepN (Lysyl aminopeptidase) (LYS-AP) (alanine aminopeptidase)	38	-0.03	1	0.09	1	0.12	1	0.17	1	-0.17	1
Rv2525c	-	Conserved hypothetical protein Secreted; predicted to be a substrate of the twin arginine translocation (tat) export system	13	0.19	1	0.23	1	0.12	1	0	1	0.07	1
Rv2571c	-	Probable transmembrane alanine and valine and leucine rich protein	9	-0.17	1	0.01	1	0.12	1	0.07	1	-0.17	1
Rv2608	PPE42	PPE family protein PPE42	32	0.05	1	0.18	1	0.12	1	0.1	1	0.2	1
Rv2649	-	Probable transposase for insertion sequence element IS6110	25	0.17	1	0.04	1	0.12	1	0.04	1	0.12	1
Rv2775	-	GCN5-related N-acetyltransferase	12	-0.16	1	0.17	1	0.12	1	0.09	1	0.39	1
Rv2826c	-	Hypothetical protein	11	-0.02	1	0.13	1	0.12	1	0.06	1	0.11	1
Rv2919c	glnB	Probable nitrogen regulatory protein P-II GlnB	6	0.76	1	-0.31	1	0.12	1	-1.44	1	0.34	1
Rv3134c	-	Universal stress protein family protein	9	-0.1	1	-0.21	1	0.12	1	-0.01	1	0.12	1
Rv3250c	rubB	Probable rubredoxin RubB	3	0.16	1	0.19	1	0.12	1	-0.11	1	-0.02	1
Rv3330	dacB1	Probable penicillin-binding protein DacB1 (D-alanyl-D-alanine carboxypeptidase) (DD-peptidase) (DD-carboxypeptidase) (PBP) (DD-transpeptidase) (serine-type D-ala-D-ala carboxypeptidase) (D-amino acid hydrolase)	19	0.12	1	0.09	1	0.12	1	0.45	1	0.41	1
Rv3346c	-	Conserved transmembrane protein	3	-0.08	1	-0.1	1	0.12	1	0.16	1	0.19	1
Rv3349c	-	Probable transposase	3	0.02	1	-0.08	1	0.12	1	0.03	1	0.07	1
Rv3381c	-	Probable transposase for insertion sequence element IS6110 (fragment)	4	0.15	1	0.16	1	0.12	1	0.11	1	-0.35	1
Rv3400	-	Probable hydrolase	14	0.14	1	0.17	1	0.12	1	0.25	1	0.16	1
Rv3452	cut4	Probable cutinase precursor Cut4	7	0.12	1	-0.02	1	0.12	1	-0.24	1	0.09	1
Rv3692	moxR2	Probable methanol dehydrogenase transcriptional regulatory protein MoxR2	15	-0.02	1	-0.32	1	0.12	1	0.03	1	0.04	1
Rv3770A	-	Probable remnant of a transposase	2	-0.04	1	-0.02	1	0.12	1	-0.05	1	-0.79	1
Rv0096	PPE1	PPE family protein PPE1	34	0.11	1	-0.02	1	0.11	1	-0.06	1	-0.02	1
Rv0155	pntAa	Probable NAD(P) transhydrogenase (subunit alpha) PntAa [first part; catalytic part] (pyridine nucleotide transhydrogenase subunit alpha) (nicotinamide nucleotide transhydrogenase subunit alpha)	10	0.04	1	0.01	1	0.11	1	0.05	1	-0.37	1
Rv0257	-	hypothetical protein	3	-0.1	1	0.13	1	0.11	1	0.07	1	-0.43	1
Rv0373c	-	Probable carbon monoxyde dehydrogenase (large chain)	38	0.2	1	0.03	1	0.11	1	-0.07	1	0.12	1
Rv0549c	vapC3	Possible toxin VapC3	4	-0.28	1	-0.12	1	0.11	1	-0.41	1	-0.21	1
Rv0558	menH	Probable ubiquinone/menaquinone biosynthesis methyltransferase MenH (2-heptaprenyl-1,4-naphthoquinone methyltransferase)	14	-0.02	1	1.77	0.02227	0.11	1	1.47	0.12974	0.06	1
Rv0790c	-	Hypothetical protein	21	-0.21	1	-0.22	1	0.11	1	-0.05	1	-0.09	1
Rv0795	-	Putative transposase for insertion sequence element IS6110 (fragment)	4	-0.12	1	0.04	1	0.11	1	-0.04	1	-0.41	1
Rv0814c	sseC2	Conserved protein SseC2	3	0.43	1	0.01	1	0.11	1	0	1	-0.27	1
Rv0919	-	GCN5-related N-acetyltransferase	10	-0.05	1	0.04	1	0.11	1	0.1	1	0.01	1
Rv1048c	-	Hypothetical protein	24	-0.07	1	0.22	1	0.11	1	0.06	1	0.13	1
Rv1159	pimE	Mannosyltransferase PimE	28	-0.48	1	0.17	1	0.11	1	0.45	0.49078	0.3	1
Rv1200	-	Probable conserved integral membrane transport protein	29	-0.13	1	0.05	1	0.11	1	0.08	1	-0.01	1
Rv1236	sugA	Probable sugar-transport integral membrane protein ABC transporter SugA	19	0.07	1	-0.07	1	0.11	1	0.03	1	0.12	1
Rv1258c	-	Probable conserved integral membrane transport protein	22	-0.01	1	-0.03	1	0.11	1	-0.02	1	0.07	1
Rv1266c	pknH	Probable transmembrane serine/threonine-protein kinase H PknH (protein kinase H) (STPK H)	29	0.11	1	0.15	1	0.11	1	0.15	1	0.06	1
Rv1537	dinX	Probable DNA polymerase IV DinX (pol IV 1) (DNA nucleotidyltransferase (DNA-directed))	14	0.24	1	0.38	1	0.11	1	0.04	1	0.5	1
Rv1598c	-	hypothetical protein	9	0.17	1	0.3	1	0.11	1	0.19	1	0.38	1
Rv1627c	-	Probable nonspecific lipid-transfer protein	19	0.35	1	0.02	1	0.11	1	0.09	1	0.08	1
Rv1629	polA	Probable DNA polymerase I PolA	42	0.31	1	0.32	1	0.11	1	0.62	1	0.32	1
Rv1632c	-	Hypothetical protein	11	-0.17	1	-0.07	1	0.11	1	-0.05	1	0.23	1
Rv1760	-	Possible triacylglycerol synthase (diacylglycerol acyltransferase)	28	0.34	1	0.08	1	0.11	1	0.08	1	0.22	1
Rv1765A	-	Putative transposase (fragment)	3	0.34	1	0.39	1	0.11	1	-0.04	1	0.2	1
Rv1786	-	Probable ferredoxin	1	-0.14	1	-0.29	1	0.11	1	0.19	1	0.09	1
Rv1849	ureB	Urease beta subunit UreB (urea amidohydrolase)	6	0.33	1	0.15	1	0.11	1	0.06	1	-0.14	1
Rv2061c	-	hypothetical protein	6	0.31	1	0.49	1	0.11	1	-0.05	1	0.24	1
Rv2068c	blaC	Class a beta-lactamase BlaC	14	0.06	1	-0.13	1	0.11	1	-0.11	1	-0.09	1
Rv2229c	-	hypothetical protein	5	0.15	1	-0.89	1	0.11	1	-0.84	1	-1.24	1
Rv2309A	-	Hypothetical protein	13	-0.05	1	0.14	1	0.11	1	0.16	1	0.26	1
Rv2655c	-	Possible PhiRv2 prophage protein	22	0.25	1	0.1	1	0.11	1	0.05	1	0.19	1
Rv3070	-	Probable conserved integral membrane protein	9	0.1	1	-0.1	1	0.11	1	-0.07	1	-0.39	1
Rv3145	nuoA	Probable NADH dehydrogenase I (chain A) NuoA (NADH-ubiquinone oxidoreductase chain A)	12	0.03	1	-0.06	1	0.11	1	-0.09	1	-0.2	1
Rv3152	nuoH	Probable NADH dehydrogenase I (chain H) NuoH (NADH-ubiquinone oxidoreductase chain H)	27	-0.02	1	-0.01	1	0.11	1	0.1	1	0.13	1
Rv3167c	-	Probable transcriptional regulatory protein (probably TetR-family)	10	-0.06	1	0.21	1	0.11	1	0.05	1	-0.12	1
Rv3179	-	hypothetical protein	14	0.06	1	0.16	1	0.11	1	0.12	1	0.18	1
Rv3292	-	hypothetical protein	20	-0.15	1	0.06	1	0.11	1	0.04	1	-0.1	1
Rv3326	-	Probable transposase	25	0.17	1	0.01	1	0.11	1	0.09	1	0.13	1
Rv3390	lpqD	Probable conserved lipoprotein LpqD	12	-0.01	1	-0.04	1	0.11	1	0.03	1	0.04	1
Rv3484	cpsA	Possible conserved protein CpsA	27	-0.09	1	0.04	1	0.11	1	0.14	1	0.03	1
Rv3617	ephA	Probable epoxide hydrolase EphA (epoxide hydratase) (arene-oxide hydratase)	19	0.02	1	0.04	1	0.11	1	0.15	1	0.12	1
Rv3672c	-	hypothetical protein	10	-0.03	1	-0.2	1	0.11	1	0.26	1	0.36	1
Rv3674c	nth	Probable endonuclease III Nth (DNA-(apurinic or apyrimidinic site)lyase) (AP lyase) (AP endonuclease class I) (endodeoxyribonuclease (apurinic or apyrimidinic)) (deoxyribonuclease (apurinic or apyrimidinic))	11	-0.21	1	-0.03	1	0.11	1	0.19	1	0	1
Rv3697A	vapB48	Possible antitoxin VapB48	4	0.28	1	0.07	1	0.11	1	-0.32	1	-0.21	1
Rv3725	-	Possible oxidoreductase	13	-0.08	1	0.08	1	0.11	1	0.15	1	0.31	1
Rv3911	sigM	Possible alternative RNA polymerase sigma factor SigM	12	0.22	1	-0.02	1	0.11	1	0	1	0.22	1
Rv0071	-	Possible maturase	8	0.33	1	0.12	1	0.1	1	-0.02	1	0.64	1
Rv0082	-	Probable oxidoreductase	7	0.09	1	0.08	1	0.1	1	-0.07	1	-0.19	1
Rv0086	hycQ	Possible hydrogenase HycQ	15	0.14	1	0.07	1	0.1	1	-0.06	1	-0.06	1
Rv0252	nirB	Probable nitrite reductase [NAD(P)H] large subunit [FAD flavoprotein] NirB	41	0.1	1	0.03	1	0.1	1	0.11	1	-0.13	1
Rv0324	-	Possible transcriptional regulatory protein (possibly ArsR-family)	12	0	1	-0.05	1	0.1	1	0.09	1	-0.21	1
Rv0327c	cyp135A1	Possible cytochrome P450 135A1 Cyp135A1	24	0.11	1	0.09	1	0.1	1	0.25	1	0.29	1
Rv0457c	-	Probable peptidase	38	0.03	1	0.12	1	0.1	1	0.06	1	0.03	1
Rv0498	-	hypothetical protein	12	-0.12	1	0.16	1	0.1	1	-0.05	1	0.04	1
Rv0602c	tcrA	Two component DNA binding transcriptional regulatory protein TcrA	11	0.14	1	-0.06	1	0.1	1	-0.19	1	-0.2	1
Rv0859	fadA	Possible acyl-CoA thiolase FadA	8	-0.12	1	-0.07	1	0.1	1	-0.07	1	-0.28	1
Rv0939	-	Possible bifunctional enzyme: 2-hydroxyhepta-2,4-diene-1,7-dioate isomerase (HHDD isomerase) + cyclase/dehydrase	31	-0.05	1	-0.3	1	0.1	1	0.23	1	0.1	1
Rv1101c	-	hypothetical protein	18	-0.1	1	0.18	1	0.1	1	0.07	1	0.18	1
Rv1105	-	Possible para-nitrobenzyl esterase (fragment)	11	-0.53	1	-0.13	1	0.1	1	0.11	1	-0.12	1
Rv1117	-	hypothetical protein	3	-0.38	1	0.19	1	0.1	1	-0.26	1	0.27	1
Rv1123c	bpoB	Possible peroxidase BpoB (non-haem peroxidase)	9	0	1	0.12	1	0.1	1	-0.09	1	-0.14	1
Rv1231c	-	Probable membrane protein	7	0.1	1	-0.3	1	0.1	1	0.08	1	-0.16	1
Rv1257c	-	Probable oxidoreductase	16	-0.12	1	-0.17	1	0.1	1	-0.42	1	-0.06	1
Rv1267c	embR	Probable transcriptional regulatory protein EmbR	20	0.13	1	0.19	1	0.1	1	0.09	1	0.11	1
Rv1370c	-	Putative transposase for insertion sequence element IS6110 (fragment)	4	0.06	1	0.06	1	0.1	1	0.19	1	-0.29	1
Rv1375	-	hypothetical protein	22	0.06	1	0.11	1	0.1	1	0.11	1	0.06	1
Rv1395	-	Transcriptional regulatory protein	17	-0.16	1	-0.07	1	0.1	1	-0.05	1	0.06	1
Rv1422	-	hypothetical protein	11	0.33	1	0.1	1	0.1	1	0.16	1	-0.32	1
Rv1521	fadD25	Probable fatty-acid-AMP ligase FadD25 (fatty-acid-AMP synthetase) (fatty-acid-AMP synthase)	38	-0.02	1	0.23	1	0.1	1	0.15	1	0.39	1
Rv1530	adh	Probable alcohol dehydrogenase Adh	25	0.08	1	0.27	1	0.1	1	0.17	1	0.03	1
Rv1606	hisI	Probable phosphoribosyl-AMP 1,6 cyclohydrolase HisI	8	-1.07	1	0.2	1	0.1	1	-1.41	1	-1.29	1
Rv1608c	bcpB	Probable peroxidoxin BcpB	8	0.42	1	0.19	1	0.1	1	0.43	1	0.35	1
Rv1705c	PPE22	PPE family protein PPE22	26	-0.02	1	0.05	1	0.1	1	0.28	1	0.15	1
Rv1874	-	hypothetical protein	12	-0.02	1	0.08	1	0.1	1	0.06	1	0.04	1
Rv2124c	metH	5-methyltetrahydrofolate--homocystein methyltransferase MetH (methionine synthase, vitamin-B12 dependent isozyme) (ms)	44	0.01	1	0.07	1	0.1	1	-0.01	1	0.13	1
Rv2167c	-	Probable transposase	26	0.15	1	0.06	1	0.1	1	0.11	1	0.1	1
Rv2268c	cyp128	Probable cytochrome P450 128 Cyp128	28	0.25	1	0.01	1	0.1	1	-0.11	1	-0.3	1
Rv2279	-	Probable transposase	25	0.17	1	0.05	1	0.1	1	0.04	1	0.1	1
Rv2388c	hemN	Probable oxygen-independent coproporphyrinogen III oxidase HemN (coproporphyrinogenase) (coprogen oxidase)	20	0	1	0.08	1	0.1	1	-0.02	1	0.19	1
Rv2402	-	hypothetical protein	28	0.04	1	-0.07	1	0.1	1	0.06	1	-0.06	1
Rv2497c	bkdA	Probable branched-chain keto acid dehydrogenase E1 component, alpha subunit BkdA	23	-0.2	1	-0.08	1	0.1	1	-0.09	1	-0.32	1
Rv2602	vapC41	Possible toxin VapC41 Contains PIN domain	7	-0.04	1	0.05	1	0.1	1	0.08	1	0.21	1
Rv2629	-	hypothetical protein	24	0.08	1	-0.28	1	0.1	1	-0.13	1	-0.19	1
Rv2643	arsC	Probable arsenic-transport integral membrane protein ArsC	30	-0.17	1	0.03	1	0.1	1	0	1	0.07	1
Rv2708c	-	hypothetical protein	7	-0.21	1	-0.07	1	0.1	1	0.23	1	0.35	1
Rv2715	-	Possible hydrolase	19	0.27	1	0.13	1	0.1	1	0.18	1	0.26	1
Rv3061c	fadE22	Probable acyl-CoA dehydrogenase FadE22	23	0.14	1	0	1	0.1	1	0.06	1	-0.05	1
Rv3129	-	hypothetical protein	4	-0.18	1	-1.34	1	0.1	1	0.45	1	-0.51	1
Rv3290c	lat	Probable L-lysine-epsilon aminotransferase Lat (L-lysine aminotransferase) (lysine 6-aminotransferase)	25	0.07	1	-0.02	1	0.1	1	0.15	1	-0.03	1
Rv3376	-	hypothetical protein	9	0.16	1	0.13	1	0.1	1	-0.1	1	0	1
Rv3380c	-	Probable transposase	26	0.15	1	0.08	1	0.1	1	0.02	1	0.03	1
Rv3387	-	Possible transposase	7	-0.07	1	-0.21	1	0.1	1	-0.2	1	-0.44	1
Rv3632	-	Possible conserved membrane protein	7	-0.09	1	0.1	1	0.1	1	0.08	1	0.05	1
Rv3638	-	Possible transposase	13	0.37	1	0.12	1	0.1	1	0.24	1	0.31	1
Rv3650	PE33	PE family protein PE33	3	-0.61	1	0.08	1	0.1	1	-1.08	1	-0.68	1
Rv3652	PE_PGRS60	PE-PGRS family-related protein PE_PGRS60	6	-0.07	1	-0.05	1	0.1	1	-0.23	1	-0.23	1
Rv3726	-	Possible dehydrogenase	16	-0.18	1	-0.33	1	0.1	1	0	1	-0.14	1
Rv3770c	-	Hypothetical leucine rich protein	8	-0.14	1	-0.06	1	0.1	1	-0.19	1	-0.18	1
Rv3780	-	hypothetical protein	8	-0.12	1	0.82	1	0.1	1	0.25	1	0.45	1
Rv0367c	-	Hypothetical protein	2	0.12	1	0.21	1	0.09	1	0.03	1	-1.13	1
Rv0393	-	Conserved 13E12 repeat family protein	10	0.05	1	-0.1	1	0.09	1	0.18	1	-0.07	1
Rv0452	-	Possible transcriptional regulatory protein	10	-0.08	1	0.08	1	0.09	1	0.14	1	0.12	1
Rv0698	-	hypothetical protein	12	0.35	1	-0.13	1	0.09	1	-0.14	1	-0.23	1
Rv0789c	-	Hypothetical protein	7	0.15	1	0.07	1	0.09	1	-0.27	1	0.02	1
Rv0911	-	hypothetical protein	15	-0.24	1	-0.15	1	0.09	1	-0.34	1	-0.17	1
Rv1051c	-	hypothetical protein	8	0.22	1	0.2	1	0.09	1	0.22	1	0.22	1
Rv1056	-	hypothetical protein	22	0	1	0.03	1	0.09	1	-0.09	1	-0.08	1
Rv1251c	-	hypothetical protein	61	-0.09	1	0.05	1	0.09	1	-0.04	1	-0.23	1
Rv1255c	-	Probable transcriptional regulatory protein	10	0.47	1	0.15	1	0.09	1	0.11	1	-0.31	1
Rv1322	-	hypothetical protein	5	0.3	1	0.26	1	0.09	1	0.06	1	0.04	1
Rv1396c	PE_PGRS25	PE-PGRS family protein PE_PGRS25	12	0.21	1	-0.12	1	0.09	1	0.1	1	-0.08	1
Rv1418	lprH	Probable lipoprotein LprH	14	0.11	1	0.03	1	0.09	1	-0.03	1	0.13	1
Rv1429	-	hypothetical protein	22	0.08	1	0	1	0.09	1	-0.04	1	-0.09	1
Rv1504c	-	hypothetical protein	12	0.07	1	-0.2	1	0.09	1	0.02	1	-0.02	1
Rv1536	ileS	Isoleucyl-tRNA synthetase IleS	79	0	1	0	1	0.09	1	0	1	0	1
Rv1562c	treZ	Maltooligosyltrehalose trehalohydrolase TreZ	37	0.05	1	-0.09	1	0.09	1	-0.05	1	-0.01	1
Rv1751	-	Probable oxidoreductase	19	0.2	1	-0.22	1	0.09	1	0.18	1	0.09	1
Rv1776c	-	Possible transcriptional regulatory protein	12	0.25	1	-0.11	1	0.09	1	0.05	1	-0.1	1
Rv1847	-	hypothetical protein	5	0.04	1	-0.04	1	0.09	1	-0.14	1	0.22	1
Rv2054	-	hypothetical protein	16	0.15	1	-0.12	1	0.09	1	0.21	1	0.17	1
Rv2057c	rpmG1	50S ribosomal protein L33 RpmG1	4	0.01	1	-0.01	1	0.09	1	-0.06	1	-0.15	1
Rv2067c	-	hypothetical protein	34	0.02	1	0.15	1	0.09	1	-0.2	1	0.04	1
Rv2177c	-	Possible transposase	7	-0.01	1	-0.32	1	0.09	1	-0.18	1	-0.07	1
Rv2224c	caeA	Probable carboxylesterase CaeA	29	-0.15	1	-0.05	1	0.09	1	0.11	1	-0.19	1
Rv2234	ptpA	Phosphotyrosine protein phosphatase PtpA (protein-tyrosine-phosphatase) (PTPase) (LMW phosphatase)	7	-0.54	1	-0.32	1	0.09	1	0.01	1	-0.17	1
Rv2274A	mazE8	Possible antitoxin MazE8	4	0.4	1	-0.03	1	0.09	1	0.17	1	-0.16	1
Rv2344c	dgt	Probable deoxyguanosine triphosphate triphosphohydrolase Dgt (dGTPase) (dGTP triphosphohydrolase)	27	0.01	1	0.33	1	0.09	1	0.18	1	0.18	1
Rv2584c	apt	Adenine phosphoribosyltransferase Apt (APRT) (AMP diphosphorylase) (AMP pyrophosphorylase) (transphosphoribosidase)	12	0.16	1	0.07	1	0.09	1	0.01	1	0.09	1
Rv2585c	-	Possible conserved lipoprotein	27	-0.14	1	-0.14	1	0.09	1	0.06	1	-0.11	1
Rv2604c	snoP	Probable glutamine amidotransferase SnoP	4	0.31	1	-0.19	1	0.09	1	0.01	1	-0.24	1
Rv2623	TB31.7	Universal stress protein family protein TB31.7	8	0.37	1	0.02	1	0.09	1	0.1	1	0.17	1
Rv2853	PE_PGRS48	PE-PGRS family protein PE_PGRS48	35	0.09	1	0.21	1	0.09	1	0.17	1	0.09	1
Rv2912c	-	Probable transcriptional regulatory protein (probably TetR-family)	9	0.06	1	0.27	1	0.09	1	-0.03	1	0.26	1
Rv2989	-	Probable transcriptional regulatory protein	8	0.19	1	0.21	1	0.09	1	-0.3	1	0.48	1
Rv3056	dinP	Possible DNA-damage-inducible protein P DinP (DNA polymerase V) (pol IV 2) (DNA nucleotidyltransferase (DNA-directed))	20	0.08	1	0.08	1	0.09	1	0.01	1	-0.1	1
Rv3090	-	Unknown alanine and valine rich protein	9	-0.2	1	0.02	1	0.09	1	0.06	1	0.24	1
Rv3146	nuoB	Probable NADH dehydrogenase I (chain B) NuoB (NADH-ubiquinone oxidoreductase chain B)	9	-0.39	1	-0.1	1	0.09	1	-0.09	1	-0.22	1
Rv3200c	-	Possible transmembrane cation transporter	16	-0.1	1	0.34	1	0.09	1	0.29	1	0.14	1
Rv3247c	tmk	Thymidylate kinase Tmk (dTMP kinase) (thymidylic acid kinase) (TMPK)	10	-0.8	1	-0.83	1	0.09	1	-0.11	1	-1.28	1
Rv3354	-	hypothetical protein	6	0.29	1	0.1	1	0.09	1	-0.07	1	-0.16	1
Rv3408	vapC47	Possible toxin VapC47 Contains PIN domain	9	-0.04	1	-0.04	1	0.09	1	0.03	1	0.03	1
Rv3439c	-	Conserved hypothetical alanine and proline rich protein	10	0.09	1	0.1	1	0.09	1	0.27	1	0.03	1
Rv3487c	lipF	Probable esterase/lipase LipF	14	0.06	1	0.09	1	0.09	1	0.09	1	0.09	1
Rv3525c	-	Possible siderophore-binding protein	8	-0.14	1	-0.27	1	0.09	1	0.14	1	0.26	1
Rv3589	mutY	Probable adenine glycosylase MutY	15	0.12	1	0.02	1	0.09	1	0.13	1	-0.26	1
Rv3716c	-	hypothetical protein	4	-0.39	1	-0.44	1	0.09	1	-0.2	1	-0.79	1
Rv0061c	-	Hypothetical protein	6	0.67	1	0.02	1	0.08	1	0.15	1	-0.05	1
Rv0062	celA1	Possible cellulase CelA1 (endoglucanase) (endo-1,4-beta-glucanase) (FI-cmcase) (carboxymethyl cellulase)	21	-0.09	1	0	1	0.08	1	-0.08	1	-0.12	1
Rv0181c	-	hypothetical protein	15	0.06	1	0.14	1	0.08	1	0.07	1	0.06	1
Rv0265c	-	Probable periplasmic iron-transport lipoprotein	9	-0.24	1	0.2	1	0.08	1	0.07	1	0.06	1
Rv0309	-	Possible conserved exported protein	12	0.26	1	0.25	1	0.08	1	0.24	1	0.24	1
Rv0405	pks6	Probable membrane bound polyketide synthase Pks6	123	0.11	1	0.29	1	0.08	1	0.13	1	0.14	1
Rv0420c	-	Possible transmembrane protein	9	-0.07	1	0.02	1	0.08	1	-0.12	1	-0.05	1
Rv0499	-	hypothetical protein	5	0.1	1	-0.07	1	0.08	1	-0.06	1	-0.19	1
Rv0500A	-	hypothetical protein	4	0.23	1	0.39	1	0.08	1	0.47	1	0.42	1
Rv0565c	-	Probable monooxygenase	36	-0.11	1	0.1	1	0.08	1	0.1	1	0.04	1
Rv1008	tatD	Probable deoxyribonuclease TatD (YJJV protein)	13	0.03	1	0.04	1	0.08	1	0.06	1	-0.06	1
Rv1045	-	Hypothetical protein	12	0.14	1	-0.06	1	0.08	1	0.15	1	0.1	1
Rv1047	-	Probable transposase	16	0.18	1	0.07	1	0.08	1	0.12	1	0.04	1
Rv1070c	echA8	Probable enoyl-CoA hydratase EchA8 (enoyl hydrase) (unsaturated acyl-CoA hydratase) (crotonase)	8	-0.15	1	-0.2	1	0.08	1	-0.18	1	-0.55	1
Rv1119c	-	Hypothetical protein	3	-1.22	1	-0.31	1	0.08	1	-0.02	1	0.77	1
Rv1129c	-	Probable transcriptional regulator protein	27	0.14	1	-0.77	0.64279	0.08	1	0.16	1	-0.61	1
Rv1205	-	hypothetical protein	13	0	1	-0.3	1	0.08	1	-0.06	1	0.09	1
Rv1373	-	Glycolipid sulfotransferase	19	0.2	1	0.2	1	0.08	1	0.16	1	-0.01	1
Rv1433	-	Possible conserved exported protein	17	0.07	1	0.08	1	0.08	1	-0.24	1	-0.04	1
Rv1489	-	hypothetical protein	6	0.1	1	0.03	1	0.08	1	0.08	1	0.04	1
Rv1511	gmdA	GDP-D-mannose dehydratase GmdA (GDP-mannose 4,6 dehydratase) (GMD)	20	-0.06	1	0.18	1	0.08	1	0.09	1	-0.02	1
Rv1756c	-	Putative transposase	26	0.08	1	0.03	1	0.08	1	-0.05	1	0.02	1
Rv1757c	-	Putative transposase for insertion sequence element IS6110 (fragment)	4	-0.07	1	0.07	1	0.08	1	0.03	1	-0.43	1
Rv1772	-	Hypothetical protein	4	-0.07	1	0.72	1	0.08	1	0.93	1	0.57	1
Rv2362c	recO	Possible DNA repair protein RecO	11	-0.08	1	-0.16	1	0.08	1	0.12	1	-0.21	1
Rv2516c	-	Hypothetical protein	13	0.15	1	0.35	1	0.08	1	0.32	1	-0.23	1
Rv2531c	-	Probable amino acid decarboxylase	50	0.16	1	0.08	1	0.08	1	0.18	1	0.24	1
Rv2556c	-	hypothetical protein	5	0.18	1	0.56	1	0.08	1	0.57	1	-0.45	1
Rv2558	-	hypothetical protein	7	0.14	1	0.1	1	0.08	1	0	1	0.14	1
Rv2636	-	hypothetical protein	18	0.08	1	0.15	1	0.08	1	-0.02	1	0.02	1
Rv2641	cadI	Cadmium inducible protein CadI	7	-0.1	1	0.32	1	0.08	1	0	1	0.06	1
Rv2721c	-	Possible conserved transmembrane alanine and glycine rich protein	29	-0.03	1	0.03	1	0.08	1	0.01	1	0.37	1
Rv2729c	-	Probable conserved integral membrane alanine valine and leucine rich protein	12	0.12	1	0.26	1	0.08	1	0.1	1	0.27	1
Rv2913c	-	Possible D-amino acid aminohydrolase (D-amino acid hydrolase)	30	0.19	1	0.11	1	0.08	1	0.25	1	0.25	1
Rv3115	-	Probable transposase	16	0.16	1	0.01	1	0.08	1	-0.05	1	-0.07	1
Rv3185	-	Probable transposase	25	0.14	1	0.04	1	0.08	1	0.05	1	0.05	1
Rv3199c	nudC	Probable NADH pyrophosphatase NudC (NAD+ diphosphatase) (NAD+ pyrophosphatase) (NADP pyrophosphatase)	8	0.03	1	0.24	1	0.08	1	-0.17	1	-0.22	1
Rv3319	sdhB	Probable succinate dehydrogenase (iron-sulphur protein subunit) SdhB (succinic dehydrogenase) (fumarate reductase) (fumarate dehydrogenase) (fumaric hydrogenase)	8	-0.02	1	-0.07	1	0.08	1	0.04	1	-0.13	1
Rv3355c	-	Probable integral membrane protein	4	0.32	1	0.4	1	0.08	1	0.22	1	0.47	1
Rv3668c	-	Possible protease	9	0.12	1	0.18	1	0.08	1	0.36	1	0.01	1
Rv3711c	dnaQ	Probable DNA polymerase III (epsilon subunit) DnaQ	15	-0.2	1	-0.03	1	0.08	1	0.18	1	0.22	1
Rv3809c	glf	UDP-galactopyranose mutase Glf (UDP-GALP mutase) (NAD+-flavin adenine dinucleotide-requiring enzyme)	34	-0.41	1	0.15	1	0.08	1	0.14	1	0.02	1
Rv3815c	-	Possible acyltransferase	14	0.08	1	0.04	1	0.08	1	0.07	1	0.01	1
Rv3819	-	hypothetical protein	8	0.4	1	-0.07	1	0.08	1	-0.33	1	-0.36	1
Rv3827c	-	Possible transposase	18	-0.03	1	-0.02	1	0.08	1	-0.03	1	-0.13	1
Rv3842c	glpQ1	Probable glycerophosphoryl diester phosphodiesterase GlpQ1 (glycerophosphodiester phosphodiesterase)	13	0.29	1	0	1	0.08	1	0.25	1	0.25	1
Rv3854c	ethA	Monooxygenase EthA	30	-0.24	1	0.04	1	0.08	1	0.02	1	-0.05	1
Rv3891c	esxD	Possible ESAT-6 like protein EsxD	9	0.4	1	-0.08	1	0.08	1	0.11	1	0.3	1
Rv0060	-	hypothetical protein	23	0.15	1	0.32	1	0.07	1	0.56	1	-0.12	1
Rv0355c	PPE8	PPE family protein PPE8	172	-0.05	1	0.16	1	0.07	1	0.08	1	0.15	1
Rv0456A	mazF1	Possible toxin MazF1	4	0.11	1	0.14	1	0.07	1	0.12	1	0.22	1
Rv0523c	-	hypothetical protein	9	-0.02	1	-0.26	1	0.07	1	0.04	1	0.19	1
Rv0573c	pncB2	Nicotinic acid phosphoribosyltransferase PncB2	16	-0.2	1	-0.16	1	0.07	1	0.01	1	-0.25	1
Rv0880	-	Possible transcriptional regulatory protein (possibly MarR-family)	1	0.1	1	-0.05	1	0.07	1	0.18	1	-0.37	1
Rv0946c	pgi	Probable glucose-6-phosphate isomerase Pgi (GPI) (phosphoglucose isomerase) (phosphohexose isomerase) (phi)	19	-0.03	1	-0.01	1	0.07	1	0.11	1	-0.34	1
Rv0954	-	Probable conserved transmembrane protein	28	0.02	1	0.2	1	0.07	1	0.11	1	-0.12	1
Rv1243c	PE_PGRS23	PE-PGRS family protein PE_PGRS23	19	-0.14	1	-0.08	1	0.07	1	-0.12	1	-0.22	1
Rv1486c	-	hypothetical protein	8	0.14	1	0.08	1	0.07	1	0.16	1	0.13	1
Rv1823	-	hypothetical protein	15	0	1	0.39	1	0.07	1	0.17	1	0.03	1
Rv1922	-	Probable conserved lipoprotein	20	0.04	1	-0.1	1	0.07	1	0.13	1	0.14	1
Rv1965	yrbE3B	Conserved hypothetical integral membrane protein YrbE3B	15	0.16	1	0.18	1	0.07	1	0.05	1	0.05	1
Rv2008c	-	hypothetical protein	29	0.08	1	-0.18	1	0.07	1	-0.23	1	0.07	1
Rv2027c	dosT	Two component sensor histidine kinase DosT	15	-0.08	1	0.17	1	0.07	1	0.07	1	-0.12	1
Rv2087	-	hypothetical protein	5	-2.51	1	0.63	1	0.07	1	0.43	1	0.35	1
Rv2267c	-	hypothetical protein	37	-0.28	1	0.02	1	0.07	1	0.15	1	0.17	1
Rv2326c	-	Possible transmembrane ATP-binding protein ABC transporter	23	-0.14	1	-0.06	1	0.07	1	0.13	1	0.14	1
Rv2329c	narK1	Probable nitrite extrusion protein 1 NarK1 (nitrite facilitator 1)	28	0.03	1	0.06	1	0.07	1	0.13	1	0.01	1
Rv2416c	eis	Enhanced intracellular survival protein Eis,GCN5-related N-acetyltransferase	28	0.17	1	-0.12	1	0.07	1	-0.09	1	-0.22	1
Rv2495c	bkdC	Probable branched-chain keto acid dehydrogenase E2 component BkdC	14	-0.18	1	-0.52	1	0.07	1	-0.54	1	-0.73	1
Rv2634c	PE_PGRS46	PE-PGRS family protein PE_PGRS46	33	-0.07	1	-0.02	1	0.07	1	-0.03	1	-0.08	1
Rv2661c	-	Hypothetical protein	2	-0.16	1	0.15	1	0.07	1	0	1	0.07	1
Rv2716	-	hypothetical protein	10	0.02	1	-0.13	1	0.07	1	0.07	1	0.07	1
Rv2787	-	Conserved hypothetical alanine rich protein	27	0.05	1	0.07	1	0.07	1	0.13	1	0.19	1
Rv2791c	-	Probable transposase	17	0.43	1	-0.18	1	0.07	1	0.09	1	-0.18	1
Rv3060c	-	Probable transcriptional regulatory protein (probably GntR-family)	24	0	1	0.02	1	0.07	1	0.11	1	0.1	1
Rv3091	-	hypothetical protein	15	0.03	1	-0.2	1	0.07	1	-0.07	1	-0.05	1
Rv3194c	-	Possible conserved secreted protein	15	-0.13	1	-0.2	1	0.07	1	-0.14	1	-0.14	1
Rv3235	-	Hypothetical alanine arginine proline rich protein	6	0.09	1	-0.08	1	0.07	1	0.12	1	-0.07	1
Rv3363c	-	hypothetical protein	8	-0.04	1	-0.03	1	0.07	1	0.07	1	0.37	1
Rv3386	-	Possible transposase	11	-0.24	1	0.06	1	0.07	1	0.01	1	-0.11	1
Rv3518c	cyp142	Probable cytochrome P450 monooxygenase 142 Cyp142	13	0.06	1	-0.25	1	0.07	1	-0.17	1	0.13	1
Rv3763	lpqH	19 kDa lipoprotein antigen precursor LpqH	8	-0.27	1	0.13	1	0.07	1	-0.33	1	0.09	1
Rv3871	eccCb1	ESX conserved component EccCb1 ESX-1 type VII secretion system protein	25	0.1	1	0.1	1	0.07	1	0.07	1	-0.05	1
Rv0003	recF	DNA replication and repair protein RecF (single-strand DNA binding protein)	35	0.06	1	-0.07	1	0.06	1	-0.12	1	0.09	1
Rv0015c	pknA	Transmembrane serine/threonine-protein kinase A PknA (protein kinase A) (STPK A)	16	0.32	1	-0.15	1	0.06	1	-0.09	1	0.65	1
Rv0032	bioF2	Possible 8-amino-7-oxononanoate synthase BioF2 (AONS) (8-amino-7-ketopelargonate synthase) (7-keto-8-amino-pelargonic acid synthetase) (7-KAP synthetase) (L-alanine--pimelyl CoA ligase)	57	0.02	1	-0.01	1	0.06	1	0.06	1	0.18	1
Rv0072	-	Probable glutamine-transport transmembrane protein ABC transporter	16	0	1	0.22	1	0.06	1	0.12	1	0.14	1
Rv0078A	-	Hypothetical protein	10	-0.02	1	0.09	1	0.06	1	-0.12	1	0.17	1
Rv0123	-	hypothetical protein	8	0.45	1	0.34	1	0.06	1	-0.14	1	-0.3	1
Rv0171	mce1C	Mce-family protein Mce1C	25	-0.22	1	0.45	0.91091	0.06	1	0.27	1	0.37	1
Rv0173	lprK	Possible Mce-family lipoprotein LprK (Mce-family lipoprotein Mce1E)	16	-0.19	1	0.1	1	0.06	1	0	1	0.32	1
Rv0215c	fadE3	Probable acyl-CoA dehydrogenase FadE3	18	0.01	1	-0.09	1	0.06	1	0.04	1	0.14	1
Rv0298	-	Hypothetical protein	5	-0.18	1	-0.06	1	0.06	1	0	1	-0.26	1
Rv0394c	-	Possible secreted protein	10	0.15	1	0.16	1	0.06	1	0.06	1	0.16	1
Rv0399c	lpqK	Possible conserved lipoprotein LpqK	24	0.11	1	0.29	1	0.06	1	0.29	1	0.08	1
Rv0445c	sigK	Alternative RNA polymerase sigma factor SigK	10	-0.07	1	0.01	1	0.06	1	0.25	1	0.18	1
Rv0661c	vapC7	Possible toxin VapC7	5	-0.21	1	-0.39	1	0.06	1	-0.26	1	-0.2	1
Rv0669c	-	Possible hydrolase	37	0.13	1	0.03	1	0.06	1	-0.11	1	0.05	1
Rv0825c	-	hypothetical protein	10	-0.01	1	0.07	1	0.06	1	-0.14	1	-0.06	1
Rv0829	-	Possible transposase (fragment)	4	0.18	1	0.23	1	0.06	1	0.12	1	0.11	1
Rv0830	-	Possible S-adenosylmethionine-dependent methyltransferase	20	-0.07	1	-0.15	1	0.06	1	-0.06	1	0.05	1
Rv0891c	-	Possible transcriptional regulatory protein	25	0.13	1	-0.09	1	0.06	1	0.05	1	0.06	1
Rv0907	-	hypothetical protein	40	0.27	1	0.1	1	0.06	1	0.1	1	0	1
Rv1020	mfd	Probable transcription-repair coupling factor Mfd (TRCF)	40	-0.03	1	-0.01	1	0.06	1	-0.04	1	-0.18	1
Rv1128c	-	hypothetical protein	29	0.21	1	-0.37	1	0.06	1	-0.46	1	-0.54	1
Rv1143	mcr	Probable alpha-methylacyl-CoA racemase Mcr (2-methylacyl-CoA racemase) (2-arylpropionyl-CoA epimerase )	15	0.13	1	-0.02	1	0.06	1	0.02	1	-0.01	1
Rv1167c	-	Probable transcriptional regulatory protein	9	-0.12	1	0.31	1	0.06	1	-0.14	1	-0.16	1
Rv1320c	-	Possible adenylate cyclase (ATP pyrophosphate-lyase) (adenylyl cyclase)	29	-0.04	1	0.16	1	0.06	1	0.11	1	0.12	1
Rv1424c	-	Possible membrane protein	19	-0.23	1	0.2	1	0.06	1	0.26	1	0.01	1
Rv1425	-	Possible triacylglycerol synthase (diacylglycerol acyltransferase)	18	0.02	1	0.12	1	0.06	1	0.07	1	-0.08	1
Rv1442	bisC	Probable biotin sulfoxide reductase BisC (BDS reductase) (BSO reductase)	37	0.09	1	-0.07	1	0.06	1	-0.01	1	-0.01	1
Rv1482c	-	hypothetical protein	14	-0.06	1	0.12	1	0.06	1	-0.03	1	-0.16	1
Rv1491c	-	hypothetical protein	15	-0.18	1	-0.04	1	0.06	1	0.02	1	0.05	1
Rv1664	pks9	Probable polyketide synthase Pks9	47	0.27	1	0.03	1	0.06	1	-0.18	1	-0.12	1
Rv1702c	-	hypothetical protein	24	-0.07	1	-0.11	1	0.06	1	-0.08	1	0.05	1
Rv1755c	plcD	Probable phospholipase C 4 (fragment) PlcD	19	-0.25	1	-0.58	1	0.06	1	-0.2	1	-0.66	1
Rv1777	cyp144	Probable cytochrome P450 144 Cyp144	27	0.2	1	-0.05	1	0.06	1	-0.05	1	-0.25	1
Rv1910c	-	Probable exported protein	13	-0.03	1	-0.15	1	0.06	1	-0.31	1	-0.29	1
Rv1993c	-	hypothetical protein	5	-0.03	1	-0.09	1	0.06	1	-0.12	1	0.18	1
Rv2025c	-	hypothetical protein	11	0.4	1	0.28	1	0.06	1	0.08	1	0.22	1
Rv2352c	PPE38	PPE family protein PPE38	16	-0.05	1	-0.15	1	0.06	1	0.04	1	-0.11	1
Rv2384	mbtA	Bifunctional enzyme MbtA: salicyl-AMP ligase (SAL-AMP ligase) + salicyl-S-ArCP synthetase	21	-0.15	1	0.17	1	0.06	1	0.06	1	0.02	1
Rv2485c	lipQ	Probable carboxylesterase LipQ	21	0.19	1	0.04	1	0.06	1	0.06	1	0.02	1
Rv2510c	-	hypothetical protein	17	-0.03	1	-0.26	1	0.06	1	0.11	1	-0.41	1
Rv2542	-	hypothetical protein	13	0.37	1	0.23	1	0.06	1	0.06	1	0.03	1
Rv2562	-	hypothetical protein	8	-0.25	1	-0.17	1	0.06	1	0.09	1	0.06	1
Rv2740	ephG	Epoxide hydrolase	5	0	1	-0.14	1	0.06	1	-0.18	1	0.27	1
Rv2898c	-	hypothetical protein	4	0.95	1	-0.19	1	0.06	1	0.2	1	0.34	1
Rv2920c	amt	Probable ammonium-transport integral membrane protein Amt	20	-0.07	1	0.19	1	0.06	1	-0.12	1	0.17	1
Rv3027c	-	GCN5-related N-acetyltransferase	22	-0.02	1	-0.06	1	0.06	1	-0.14	1	-0.04	1
Rv3074	-	hypothetical protein	15	0.18	1	0.11	1	0.06	1	-0.1	1	-0.1	1
Rv3162c	-	Possible integral membrane protein	6	-0.27	1	0.09	1	0.06	1	0.13	1	0.35	1
Rv3172c	-	Hypothetical protein	17	0.04	1	0.41	1	0.06	1	-0.08	1	0.28	1
Rv3188	-	hypothetical protein	7	0.33	1	0.66	1	0.06	1	0.29	1	0.31	1
Rv3350c	PPE56	PPE family protein PPE56	129	-0.01	1	0.04	1	0.06	1	-0.04	1	0.07	1
Rv3503c	fdxD	Probable ferredoxin FdxD	2	-0.35	1	-0.81	1	0.06	1	0.52	1	0.61	1
Rv3727	-	Possible oxidoreductase	38	-0.03	1	0.17	1	0.06	1	0.09	1	0.12	1
Rv3811	-	hypothetical protein	26	0.1	1	0.2	1	0.06	1	0.13	1	-0.03	1
Rv0035	fadD34	Probable fatty-acid-CoA ligase FadD34 (fatty-acid-CoA synthetase) (fatty-acid-CoA synthase)	25	0.05	1	-0.05	1	0.05	1	-0.08	1	-0.03	1
Rv0075	-	Probable aminotransferase	24	0	1	-0.04	1	0.05	1	-0.12	1	-0.1	1
Rv0097	-	Possible oxidoreductase	26	0.09	1	0.16	1	0.05	1	0.09	1	0.32	1
Rv0271c	fadE6	Probable acyl-CoA dehydrogenase FadE6	34	0.05	1	0.08	1	0.05	1	0.04	1	0.05	1
Rv0300	vapB2	Possible antitoxin VapB2	5	0.13	1	0.24	1	0.05	1	-0.05	1	0.07	1
Rv0395	-	Hypothetical protein	7	0.03	1	0.29	1	0.05	1	-0.26	1	-0.37	1
Rv0447c	ufaA1	Probable cyclopropane-fatty-acyl-phospholipid synthase UfaA1 (cyclopropane fatty acid synthase) (CFA synthase)	27	0.02	1	0.17	1	0.05	1	0.03	1	-0.06	1
Rv0517	-	Possible membrane acyltransferase	21	0.05	1	0.11	1	0.05	1	0.02	1	0.05	1
Rv0617	vapC29	Possible toxin VapC29 Contains PIN domain	3	-0.02	1	0.04	1	0.05	1	-0.44	1	-0.52	1
Rv0620	galK	Probable galactokinase GalK (galactose kinase)	9	0.31	1	-0.27	1	0.05	1	-0.29	1	-0.19	1
Rv0625c	-	Probable conserved transmembrane protein	10	-0.06	1	-0.24	1	0.05	1	-0.26	1	-0.46	1
Rv0748	vapB31	Possible antitoxin VapB31	2	0.23	1	0.39	1	0.05	1	0.1	1	0.29	1
Rv0778	cyp126	Possible cytochrome P450 126 Cyp126	21	-0.14	1	0.04	1	0.05	1	0.11	1	0.01	1
Rv0782	ptrBb	Probable protease II PtrBb [second part] (oligopeptidase B)	45	0.16	1	-0.39	1	0.05	1	0.01	1	-0.25	1
Rv0866	moaE2	Probable molybdenum cofactor biosynthesis protein E2 MoaE2 (molybdopterin converting factor large subunit) (molybdopterin [MPT] converting factor, subunit 2)	3	0.09	1	-0.4	1	0.05	1	-0.12	1	0.02	1
Rv0885	-	hypothetical protein	14	0.15	1	-0.05	1	0.05	1	0.22	1	0.03	1
Rv0914c	-	Possible lipid carrier protein or keto acyl-CoA thiolase	17	-0.27	1	0.02	1	0.05	1	-0.17	1	-0.15	1
Rv1039c	PPE15	PPE family protein PPE15	24	-0.06	1	0.21	1	0.05	1	0.12	1	0.25	1
Rv1075c	-	Conserved exported protein	18	0.03	1	-0.02	1	0.05	1	-0.03	1	-0.16	1
Rv1217c	-	Probable tetronasin-transport integral membrane protein ABC transporter	20	-0.16	1	-0.16	1	0.05	1	0.15	1	-0.04	1
Rv1607	chaA	Probable ionic transporter integral membrane protein ChaA	10	0.07	1	0	1	0.05	1	0.11	1	0.17	1
Rv1725c	-	hypothetical protein	13	-0.02	1	-0.08	1	0.05	1	0.07	1	0.19	1
Rv1764	-	Putative transposase	25	0.1	1	0	1	0.05	1	0.01	1	0	1
Rv1774	-	Probable oxidoreductase	30	0.09	1	0.19	1	0.05	1	0.19	1	0.21	1
Rv1791	PE19	PE family protein PE19	6	-0.06	1	-0.1	1	0.05	1	0.43	1	-0.18	1
Rv1851	ureF	Urease accessory protein UreF	2	0.48	1	-0.32	1	0.05	1	0.4	1	0.1	1
Rv1962c	vapC35	Possible toxin VapC35 Contains PIN domain	14	0.04	1	0.28	1	0.05	1	0.09	1	0.21	1
Rv1980c	mpt64	Immunogenic protein Mpt64 (antigen Mpt64/MPB64)	19	0.01	1	0.02	1	0.05	1	-0.07	1	0.31	1
Rv2146c	-	Possible conserved transmembrane protein	1	0.11	1	0.57	1	0.05	1	0.21	1	0.25	1
Rv2225	panB	3-methyl-2-oxobutanoate hydroxymethyltransferase PanB	15	0.06	1	0.1	1	0.05	1	0.04	1	0.35	1
Rv2296	-	Probable haloalkane dehalogenase	16	-0.26	1	0.03	1	0.05	1	-0.09	1	0.04	1
Rv2411c	-	hypothetical protein	24	-0.21	1	-0.14	1	0.05	1	0.2	1	-0.1	1
Rv2443	dctA	Probable C4-dicarboxylate-transport transmembrane protein DctA	21	-0.1	1	0.06	1	0.05	1	0.06	1	0.1	1
Rv2504c	scoA	Probable succinyl-CoA:3-ketoacid-coenzyme A transferase (alpha subunit) ScoA (3-oxo acid:CoA transferase) (OXCT A) (succinyl-CoA:3-oxoacid-coenzyme A transferase)	13	-0.03	1	-0.16	1	0.05	1	0.06	1	0.06	1
Rv2515c	-	hypothetical protein	21	0.08	1	0.06	1	0.05	1	0.01	1	0.05	1
Rv2577	-	hypothetical protein	40	0.09	1	0.15	1	0.05	1	0.07	1	-0.05	1
Rv2667	clpC2	Possible ATP-dependent protease ATP-binding subunit ClpC2	6	-0.16	1	0.55	1	0.05	1	0.3	1	0.38	1
Rv2737c	recA	RecA protein (recombinase A) [contains: endonuclease PI-MTUI (MTU RecA intein)]	29	0.05	1	0.18	1	0.05	1	0.01	1	0.09	1
Rv2750	-	Probable dehydrogenase	12	0.22	1	-0.35	1	0.05	1	0.11	1	0.29	1
Rv2760c	vapB42	Possible antitoxin VapB42	2	-0.23	1	-0.18	1	0.05	1	0.3	1	0.02	1
Rv2827c	-	Hypothetical protein	14	-0.45	1	0.34	1	0.05	1	0.47	1	1.05	1
Rv2877c	-	Probable conserved integral membrane protein	20	-0.11	1	-0.13	1	0.05	1	-0.17	1	-0.21	1
Rv2926c	-	hypothetical protein	6	0.03	1	-0.08	1	0.05	1	0.17	1	-0.06	1
Rv3122	-	Hypothetical protein	7	-0.08	1	-0.2	1	0.05	1	-0.09	1	-0.09	1
Rv3173c	-	Probable transcriptional regulatory protein (probably TetR/AcrR-family)	8	0.1	1	0.02	1	0.05	1	0	1	-0.16	1
Rv3201c	-	Probable ATP-dependent DNA helicase	48	-0.21	1	-0.27	1	0.05	1	-0.13	1	-0.09	1
Rv3268	-	hypothetical protein	13	0.21	1	0.03	1	0.05	1	-0.22	1	-0.12	1
Rv3344c	PE_PGRS49	PE-PGRS family protein PE_PGRS49	6	0.16	1	-0.18	1	0.05	1	-0.16	1	-0.13	1
Rv3357	relJ	Antitoxin RelJ	5	0.15	1	0.41	1	0.05	1	-0.07	1	0.2	1
Rv3359	-	Possible oxidoreductase	18	-0.04	1	0.05	1	0.05	1	0.01	1	-0.01	1
Rv3510c	-	hypothetical protein	16	0.06	1	0.05	1	0.05	1	-0.18	1	0.18	1
Rv3545c	cyp125	Probable cytochrome P450 125 Cyp125	24	0.28	1	0.08	1	0.05	1	0.06	1	-0.1	1
Rv3594	-	hypothetical protein	15	0.07	1	0.03	1	0.05	1	0	1	0.18	1
Rv3637	-	Possible transposase	5	0.48	1	-0.18	1	0.05	1	0.45	1	0.4	1
Rv3661	-	hypothetical protein	16	0.03	1	-0.02	1	0.05	1	0.18	1	0.02	1
Rv3700c	-	hypothetical protein	13	-0.18	1	-0.04	1	0.05	1	-0.23	1	-0.27	1
Rv3746c	PE34	Probable PE family protein PE34 (PE family-related protein)	5	-0.07	1	0.12	1	0.05	1	0.08	1	0.01	1
Rv3757c	proW	Possible osmoprotectant (glycine betaine/carnitine/choline/L-proline) transport integral membrane protein ABC transporter ProW	13	0.05	1	0.19	1	0.05	1	-0.01	1	-0.07	1
Rv0030	-	hypothetical protein	5	0.32	1	0.16	1	0.04	1	0.27	1	0.03	1
Rv0094c	-	hypothetical protein	14	0.11	1	0	1	0.04	1	-0.05	1	0.13	1
Rv0103c	ctpB	Probable cation-transporter P-type ATPase B CtpB	30	0.07	1	-0.08	1	0.04	1	-0.05	1	-0.23	1
Rv0193c	-	Hypothetical protein	34	0.03	1	0.11	1	0.04	1	0.06	1	0.12	1
Rv0296c	-	Probable sulfatase	42	-0.1	1	-0.08	1	0.04	1	-0.01	1	0	1
Rv0319	pcp	Probable pyrrolidone-carboxylate peptidase Pcp (5-oxoprolyl-peptidase) (pyroglutamyl-peptidase I) (PGP-I) (pyrase)	8	-0.34	1	-0.02	1	0.04	1	-0.25	1	0.05	1
Rv0515	-	Conserved 13E12 repeat family protein	18	-0.07	1	0.01	1	0.04	1	-0.15	1	-0.12	1
Rv0612	-	hypothetical protein	6	0.01	1	-0.3	1	0.04	1	-0.14	1	-0.13	1
Rv0624	vapC30	Possible toxin VapC30 Contains PIN domain	6	0.04	1	0.06	1	0.04	1	0.15	1	0.2	1
Rv0834c	PE_PGRS14	PE-PGRS family protein PE_PGRS14	27	0.04	1	0.27	1	0.04	1	-0.08	1	-0.03	1
Rv0861c	ercc3	DNA helicase Ercc3	26	0.18	1	-0.23	1	0.04	1	0.01	1	0.07	1
Rv0920c	-	Probable transposase	22	0.03	1	-0.02	1	0.04	1	0.03	1	-0.11	1
Rv0935	pstC1	Phosphate-transport integral membrane ABC transporter PstC1	12	-0.07	1	-0.27	1	0.04	1	-0.11	1	-0.33	1
Rv0944	-	Possible formamidopyrimidine-DNA glycosylase (FAPY-DNA glycosylase)	8	-0.26	1	0.24	1	0.04	1	0.04	1	-0.05	1
Rv1057	-	hypothetical protein	19	0.03	1	-0.02	1	0.04	1	0.02	1	-0.02	1
Rv1138c	-	Possible oxidoreductase	17	0.09	1	-0.06	1	0.04	1	-0.35	1	0.08	1
Rv1174c	TB8.4	Low molecular weight T-cell antigen TB8.4	8	-0.06	1	0.01	1	0.04	1	0.06	1	-0.17	1
Rv1186c	-	hypothetical protein	18	0.19	1	-0.08	1	0.04	1	0.04	1	0.01	1
Rv1274	lprB	Possible lipoprotein LprB	4	0.21	1	0.48	1	0.04	1	0.2	1	-0.99	1
Rv1290c	-	hypothetical protein	34	-0.04	1	0.08	1	0.04	1	0.06	1	-0.07	1
Rv1318c	-	Possible adenylate cyclase (ATP pyrophosphate-lyase) (adenylyl cyclase)	19	-0.11	1	0.05	1	0.04	1	0.01	1	-0.08	1
Rv1354c	-	hypothetical protein	44	-0.05	1	-0.09	1	0.04	1	-0.21	1	-0.19	1
Rv1372	-	hypothetical protein	18	0.11	1	0.38	1	0.04	1	-0.13	1	0.11	1
Rv1447c	zwf2	Probable glucose-6-phosphate 1-dehydrogenase Zwf2 (G6PD)	19	0.31	1	0.06	1	0.04	1	0.02	1	-0.07	1
Rv1473	-	Probable macrolide-transport ATP-binding protein ABC transporter	25	-0.07	1	0.16	1	0.04	1	0.23	1	0.06	1
Rv1500	-	Probable glycosyltransferase	36	0.01	1	-0.14	1	0.04	1	-0.15	1	-0.02	1
Rv1509	-	Hypothetical protein	20	-0.74	1	-0.29	1	0.04	1	0.07	1	-0.23	1
Rv1740	vapB34	Possible antitoxin VapB34	4	-0.19	1	-0.02	1	0.04	1	-0.06	1	-0.53	1
Rv1745c	idi	Probable isopentenyl-diphosphate delta-isomerase Idi (IPP isomerase) (isopentenyl pyrophosphate isomerase)	14	-0.07	1	0.02	1	0.04	1	-0.02	1	0.21	1
Rv1936	-	Possible monooxygenase	17	-0.03	1	0.02	1	0.04	1	0.04	1	-0.09	1
Rv2053c	fxsA	Probable transmembrane protein FxsA	4	0.09	1	0.34	1	0.04	1	0.12	1	0.6	1
Rv2278	-	Putative transposase for insertion sequence element IS6110 (fragment)	4	-0.08	1	0.06	1	0.04	1	-0.07	1	-0.49	1
Rv2281	pitB	Putative phosphate-transport permease PitB	26	0.47	1	0.45	1	0.04	1	0.2	1	0.34	1
Rv2502c	accD1	Probable acetyl-/propionyl-CoA carboxylase (beta subunit) AccD1	29	0.03	1	-0.16	1	0.04	1	-0.02	1	-0.39	1
Rv2546	vapC18	Possible toxin VapC18	9	-0.02	1	0.4	1	0.04	1	0	1	0.06	1
Rv2622	-	Possible methyltransferase (methylase)	8	-0.18	1	-0.02	1	0.04	1	-0.17	1	0.11	1
Rv2734	-	hypothetical protein	22	-0.28	1	-0.03	1	0.04	1	0.47	1	-0.14	1
Rv2748c	ftsK	Possible cell division transmembrane protein FtsK	30	-0.11	1	0.25	1	0.04	1	-0.24	1	-0.02	1
Rv2770c	PPE44	PPE family protein PPE44	16	0.03	1	-0.09	1	0.04	1	-0.02	1	-0.1	1
Rv2801A	mazE9	Possible antitoxin MazE9	4	-0.12	1	0.12	1	0.04	1	0.2	1	0.44	1
Rv2878c	mpt53	Soluble secreted antigen Mpt53 precursor	7	-0.06	1	-0.2	1	0.04	1	0.04	1	-0.15	1
Rv2914c	pknI	Probable transmembrane serine/threonine-protein kinase I PknI (protein kinase I) (STPK I) (phosphorylase B kinase kinase) (hydroxyalkyl-protein kinase)	27	0.1	1	-0.03	1	0.04	1	-0.02	1	0.03	1
Rv2963	-	Probable integral membrane protein	24	0.09	1	0.03	1	0.04	1	0.24	1	0.25	1
Rv2973c	recG	Probable ATP-dependent DNA helicase RecG	30	0.1	1	0.2	1	0.04	1	0.01	1	0.22	1
Rv3116	moeB2	Probable molybdenum cofactor biosynthesis protein MoeB2 (MPT-synthase sulfurylase) (molybdopterin synthase sulphurylase)	28	-0.04	1	0.13	1	0.04	1	-0.09	1	0.23	1
Rv3198c	uvrD2	Probable ATP-dependent DNA helicase II UvrD2	35	-0.32	1	0.39	1	0.04	1	0.37	1	0.09	1
Rv3203	lipV	Possible lipase LipV	12	-0.26	1	0.26	1	0.04	1	0	1	0.22	1
Rv3259	-	hypothetical protein	2	0.55	0.72526	0.15	1	0.04	1	0.03	1	0.04	1
Rv3425	PPE57	PPE family protein PPE57	22	-0.15	1	0.22	1	0.04	1	0.31	1	0.26	1
Rv3535c	hsaG	Probable acetaldehyde dehydrogenase (acetaldehyde dehydrogenase [acetylating])	12	0.15	1	0.37	1	0.04	1	0.42	1	0.27	1
Rv3630	-	Probable conserved integral membrane protein	24	-0.1	1	-0.07	1	0.04	1	0.44	0.91388	-0.46	1
Rv3684	-	Probable lyase	18	0.22	1	0.23	1	0.04	1	0.22	1	-0.08	1
Rv3776	-	hypothetical protein	23	0.13	1	0.05	1	0.04	1	0.06	1	-0.02	1
Rv0040c	mtc28	Secreted proline rich protein Mtc28 (proline rich 28 kDa antigen)	9	-0.35	1	0.11	1	0.03	1	0.09	1	-0.1	1
Rv0051	-	Probable conserved transmembrane protein	34	0.03	1	-0.15	1	0.03	1	0.05	1	-0.16	1
Rv0276	-	hypothetical protein	17	-0.2	1	0.02	1	0.03	1	0.1	1	0.23	1
Rv0281	-	Possible S-adenosylmethionine-dependent methyltransferase	14	0.04	1	0.08	1	0.03	1	-0.06	1	0.05	1
Rv0322	udgA	Probable UDP-glucose 6-dehydrogenase UdgA (UDP-GLC dehydrogenase) (UDP-GLCDH) (UDPGDH)	24	-0.11	1	0.02	1	0.03	1	0.1	1	0.1	1
Rv0336	-	Conserved 13E12 repeat family protein	18	0	1	-0.05	1	0.03	1	-0.05	1	-0.11	1
Rv0388c	PPE9	PPE family protein PPE9	10	-0.13	1	-0.4	1	0.03	1	0.07	1	0.04	1
Rv0391	metZ	Probable O-succinylhomoserine sulfhydrylase MetZ (OSH sulfhydrylase)	21	-0.14	1	0.06	1	0.03	1	-0.04	1	0.11	1
Rv0605	-	Possible resolvase	10	0	1	-0.07	1	0.03	1	0.11	1	-0.06	1
Rv0846c	-	Probable oxidase	31	0.24	1	0.25	1	0.03	1	0.15	1	0.29	1
Rv0926c	-	hypothetical protein	21	0.14	1	0.1	1	0.03	1	0.19	1	-0.06	1
Rv0953c	-	Possible oxidoreductase	13	0.02	1	0.1	1	0.03	1	0.25	1	0.07	1
Rv1021	-	hypothetical protein	13	0.01	1	-0.06	1	0.03	1	-0.36	1	-0.04	1
Rv1099c	glpX	Fructose 1,6-bisphosphatase GlpX	13	0.04	1	0.03	1	0.03	1	0.12	1	-0.04	1
Rv1104	-	Possible para-nitrobenzyl esterase (fragment)	11	0.03	1	-0.05	1	0.03	1	-0.06	1	-0.1	1
Rv1256c	cyp130	Probable cytochrome P450 130 Cyp130	16	0.22	1	0.03	1	0.03	1	0.11	1	-0.01	1
Rv1279	-	Probable dehydrogenase FAD flavoprotein GMC oxidoreductase	30	-0.02	1	-0.18	1	0.03	1	0.03	1	0.02	1
Rv1357c	-	hypothetical protein	13	0.48	1	0.32	1	0.03	1	0.15	1	0.33	1
Rv1430	PE16	PE family protein PE16	39	-0.03	1	-0.19	1	0.03	1	0.04	1	0.01	1
Rv1633	uvrB	Probable excinuclease ABC (subunit B-helicase) UvrB	38	0.05	1	-0.06	1	0.03	1	0.07	1	0.03	1
Rv1634	-	Possible drug efflux membrane protein	33	-0.14	1	-0.17	1	0.03	1	-0.02	1	-0.29	1
Rv1680	-	Hypothetical protein	15	0.01	1	0.26	1	0.03	1	0.15	1	-0.08	1
Rv1779c	-	Possible integral membrane protein	14	0.31	1	0.19	1	0.03	1	0.35	1	0.16	1
Rv1923	lipD	Probable lipase LipD	34	-0.09	1	0.13	1	0.03	1	0.09	1	0.41	1
Rv1989c	-	Hypothetical protein	11	-0.12	1	0.05	1	0.03	1	-0.23	1	0.04	1
Rv2019	-	hypothetical protein	6	0.16	1	0.17	1	0.03	1	-0.17	1	0.11	1
Rv2135c	-	hypothetical protein	5	-0.3	1	-0.11	1	0.03	1	0.56	1	0.27	1
Rv2290	lppO	Probable conserved lipoprotein LppO	13	0.16	1	0.12	1	0.03	1	-0.01	1	0.11	1
Rv2387	-	hypothetical protein	24	-0.12	1	0.02	1	0.03	1	0.01	1	0	1
Rv2553c	-	Probable conserved membrane protein	18	0.02	1	0.71	0.30617	0.03	1	0.76	0.01684	0.09	1
Rv2886c	-	Probable resolvase	21	-0.31	1	-0.06	1	0.03	1	0.03	1	0.01	1
Rv2967c	pca	Probable pyruvate carboxylase Pca (pyruvic carboxylase)	63	0.02	1	0.05	1	0.03	1	-0.3	1	0.06	1
Rv2970c	lipN	Probable lipase/esterase LipN	17	0.14	1	0.19	1	0.03	1	0.08	1	-0.07	1
Rv3008	-	Hypothetical protein	18	0.06	1	0.28	1	0.03	1	0.13	1	0.22	1
Rv3033	-	hypothetical protein	3	-0.37	1	-0.03	1	0.03	1	-0.26	1	0.1	1
Rv3069	-	Probable conserved transmembrane protein	6	-0.3	1	-0.78	1	0.03	1	-0.21	1	-0.3	1
Rv3102c	ftsE	Putative cell division ATP-binding protein FtsE (septation component-transport ATP-binding protein ABC transporter)	8	0.26	1	0.18	1	0.03	1	0.43	1	-0.12	1
Rv3123	-	Hypothetical protein	4	-0.08	1	0.31	1	0.03	1	-0.29	1	-0.29	1
Rv3144c	PPE52	PPE family protein PPE52	17	-0.17	1	-0.04	1	0.03	1	-0.1	1	-0.16	1
Rv3242c	-	hypothetical protein	4	-0.24	1	0.18	1	0.03	1	0.13	1	-0.22	1
Rv3361c	-	hypothetical protein	5	-0.09	1	-0.27	1	0.03	1	0.53	1	0.23	1
Rv3451	cut3	Probable cutinase precursor Cut3	15	0.05	1	-0.23	1	0.03	1	-0.15	1	-0.14	1
Rv3515c	fadD19	Fatty-acid-CoA ligase FadD19 (fatty-acid-CoA synthetase) (fatty-acid-CoA synthase)	30	-0.02	1	-0.06	1	0.03	1	0.05	1	0.11	1
Rv3729	-	Possible transferase	29	0	1	0.06	1	0.03	1	-0.04	1	0.03	1
Rv3736	-	Transcriptional regulatory protein (probably AraC/XylS-family)	23	-0.01	1	0.08	1	0.03	1	0.1	1	0.28	1
Rv0022c	whiB5	Probable transcriptional regulatory protein WhiB-like WhiB5	8	0.15	1	0.07	1	0.02	1	-0.21	1	-0.26	1
Rv0133	-	GCN5-related N-acetyltransferase	7	-0.26	1	-0.22	1	0.02	1	-0.06	1	-0.19	1
Rv0141c	-	hypothetical protein	9	0.14	1	0.13	1	0.02	1	0	1	-0.09	1
Rv0152c	PE2	PE family protein PE2	40	-0.03	1	-0.01	1	0.02	1	-0.01	1	0.14	1
Rv0250c	-	hypothetical protein	4	-0.49	1	0.11	1	0.02	1	0.12	1	0.57	1
Rv0304c	PPE5	PPE family protein PPE5	136	-0.12	1	0.07	1	0.02	1	0.12	1	0.2	1
Rv0491	regX3	Two component sensory transduction protein RegX3 (transcriptional regulatory protein) (probably LuxR-family)	9	0.06	1	-0.06	1	0.02	1	-0.16	1	-0.04	1
Rv0519c	-	Possible conserved membrane protein	9	-0.11	1	-0.12	1	0.02	1	-0.22	1	-0.15	1
Rv0520	-	Possible methyltransferase/methylase (fragment)	5	-0.07	1	0.11	1	0.02	1	0.08	1	0.43	1
Rv0579	-	hypothetical protein	15	0.05	1	-0.2	1	0.02	1	-0.05	1	-0.01	1
Rv0592	mce2D	Mce-family protein Mce2D	29	0.07	1	-0.32	1	0.02	1	-0.12	1	-0.14	1
Rv0610c	-	Hypothetical protein	11	0.22	1	0.41	1	0.02	1	0.17	1	-0.03	1
Rv0632c	echA3	Probable enoyl-CoA hydratase EchA3 (enoyl hydrase) (unsaturated acyl-CoA hydratase) (crotonase)	13	-0.19	1	-0.26	1	0.02	1	0.04	1	0.09	1
Rv0663	atsD	Possible arylsulfatase AtsD (aryl-sulfate sulphohydrolase) (arylsulphatase)	46	0.05	1	-0.14	1	0.02	1	0.02	1	-0.25	1
Rv0686	-	Probable membrane protein	12	-0.02	1	-0.04	1	0.02	1	-0.02	1	-0.13	1
Rv0848	cysK2	Possible cysteine synthase a CysK2 (O-acetylserine sulfhydrylase) (O-acetylserine (thiol)-lyase) (CSASE)	28	0.21	1	-0.12	1	0.02	1	0.09	1	-0.05	1
Rv0931c	pknD	Transmembrane serine/threonine-protein kinase D PknD (protein kinase D) (STPK D)	45	-0.02	1	0.08	1	0.02	1	0.04	1	-0.02	1
Rv1077	cbs	Probable cystathionine beta-synthase Cbs (serine sulfhydrase) (beta-thionase) (hemoprotein H-450)	27	0.09	1	-0.06	1	0.02	1	-0.12	1	0.01	1
Rv1182	papA3	Probable conserved polyketide synthase associated protein PapA3	40	0.22	1	-0.04	1	0.02	1	-0.12	1	-0.28	1
Rv1355c	moeY	Possible molybdopterin biosynthesis protein MoeY	40	0.13	1	0.21	1	0.02	1	0.25	1	0.05	1
Rv1358	-	Probable transcriptional regulatory protein	73	-0.04	1	-0.04	1	0.02	1	0.01	1	-0.01	1
Rv1651c	PE_PGRS30	PE-PGRS family protein PE_PGRS30	54	0.02	1	-0.03	1	0.02	1	-0.01	1	-0.14	1
Rv1665	pks11	Chalcone synthase Pks11	13	-0.02	1	0.24	1	0.02	1	0.2	1	0	1
Rv1666c	cyp139	Probable cytochrome P450 139 Cyp139	20	-0.14	1	-0.09	1	0.02	1	0.18	1	-0.01	1
Rv1704c	cycA	Probable D-serine/alanine/glycine transporter protein CycA	22	-0.02	1	-0.01	1	0.02	1	0.02	1	0.15	1
Rv1724c	-	Hypothetical protein	13	0.11	1	0.13	1	0.02	1	0.09	1	0.16	1
Rv1748	-	hypothetical protein	12	0.21	1	0.3	1	0.02	1	-0.12	1	0.23	1
Rv1944c	-	hypothetical protein	8	0.51	1	-0.23	1	0.02	1	-0.17	1	0	1
Rv2024c	-	hypothetical protein	15	-0.16	1	0.08	1	0.02	1	-0.05	1	0.06	1
Rv2117	-	hypothetical protein	2	0.14	1	-1	1	0.02	1	0.04	1	0.16	1
Rv2285	-	Possible triacylglycerol synthase (diacylglycerol acyltransferase)	22	-0.1	1	0.04	1	0.02	1	0.08	1	0.01	1
Rv2306A	-	Possible conserved membrane protein	8	-0.06	1	-0.1	1	0.02	1	-0.15	1	-0.13	1
Rv2340c	PE_PGRS39	PE-PGRS family protein PE_PGRS39	16	0.04	1	0.15	1	0.02	1	0.06	1	0.05	1
Rv2424c	-	Probable transposase	7	-0.04	1	-0.26	1	0.02	1	-0.18	1	-0.2	1
Rv2475c	-	hypothetical protein	8	-0.11	1	0.06	1	0.02	1	0.59	1	0.49	1
Rv2567	-	Conserved hypothetical alanine and leucine rich protein	39	0.13	1	-0.01	1	0.02	1	-0.01	1	-0.21	1
Rv2579	dhaA	Possible haloalkane dehalogenase DhaA (1-chlorohexane halidohydrolase)	15	0	1	0.1	1	0.02	1	-0.24	1	-0.12	1
Rv2712c	-	Hypothetical protein	15	-0.18	1	-0.1	1	0.02	1	-0.32	1	-0.46	1
Rv2896c	-	hypothetical protein	20	-0.02	1	-0.18	1	0.02	1	0.04	1	-0.06	1
Rv2962c	-	Possible glycosyl transferase	21	-0.27	1	0.02	1	0.02	1	-0.11	1	-0.03	1
Rv3071	-	hypothetical protein	16	0.21	1	0.06	1	0.02	1	-0.29	1	0.09	1
Rv3103c	-	Hypothetical proline-rich protein	7	0.1	1	-0.07	1	0.02	1	0.22	1	0.18	1
Rv3132c	devS	Two component sensor histidine kinase DevS	31	0.25	1	-0.22	1	0.02	1	-0.16	1	-0.34	1
Rv3271c	-	Probable conserved integral membrane protein	6	-0.34	1	0.47	1	0.02	1	-0.06	1	0.4	1
Rv3312A	-	Secreted protein antigen	5	0.51	1	0.4	1	0.02	1	0.35	1	0.29	1
Rv3374	echA18.1	Probable enoyl-CoA hydratase (fragment) EchA18.1 (enoyl hydrase) (unsaturated acyl-CoA hydratase) (crotonase)	2	0.07	1	0.5	1	0.02	1	0.07	1	0.29	1
Rv3402c	-	hypothetical protein	28	0.07	1	0.05	1	0.02	1	0.09	1	0.06	1
Rv3473c	bpoA	Possible peroxidase BpoA (non-haem peroxidase)	9	-0.02	1	0.38	1	0.02	1	0.11	1	0.2	1
Rv3534c	hsaF	Probable 4-hydroxy-2-oxovalerate aldolase (HOA)	10	0.09	1	0.13	1	0.02	1	0.18	1	0.04	1
Rv3538	-	Probable dehydrogenase Possible 2-enoyl acyl-CoA hydratase	13	-0.04	1	-0.24	1	0.02	1	-0.01	1	-0.37	1
Rv3567c	hsaB	Possible oxidoreductase Possible 3-hydroxy-9,10-seconandrost-1,3,5(10)-triene-9,17-dione hydroxylase	8	0.11	1	0.2	1	0.02	1	0.18	1	0.23	1
Rv3573c	fadE34	Probable acyl-CoA dehydrogenase FadE34	24	0.18	1	0.09	1	0.02	1	0.03	1	-0.07	1
Rv3600c	-	hypothetical protein	13	-0.01	1	0.16	1	0.02	1	-0.03	1	0.15	1
Rv3629c	-	Probable conserved integral membrane protein	17	-0.05	1	0.02	1	0.02	1	-0.1	1	0.02	1
Rv3703c	-	hypothetical protein	18	0.14	1	-0.03	1	0.02	1	-0.15	1	-0.04	1
Rv3772	hisC2	Probable histidinol-phosphate aminotransferase HisC2 (imidazole acetol-phosphate transaminase) (imidazolylacetolphosphate aminotransferase)	18	0	1	0.09	1	0.02	1	-0.01	1	-0.08	1
Rv3843c	-	Probable conserved transmembrane protein	17	-0.45	1	-0.28	1	0.02	1	0.35	1	-0.52	1
Rv3922c	-	Possible hemolysin	12	0.26	1	0.51	1	0.02	1	0.42	1	0.55	1
Rv0120c	fusA2	Probable elongation factor G FusA2 (EF-G)	27	0.25	1	-0.11	1	0.01	1	-0.04	1	0.02	1
Rv0272c	-	hypothetical protein	16	0.16	1	0.2	1	0.01	1	-0.02	1	0.19	1
Rv0335c	PE6	PE family protein PE6	2	0.5	1	0.52	1	0.01	1	0.6	1	-0.66	1
Rv0397	-	Conserved 13E12 repeat family protein	3	0.05	1	0.11	1	0.01	1	0.35	1	-0.04	1
Rv0454	-	hypothetical protein	6	-0.23	1	0.03	1	0.01	1	0.1	1	-0.05	1
Rv0656c	vapC6	Possible toxin VapC6	4	0.14	1	0.14	1	0.01	1	0.32	1	0.19	1
Rv0745	-	hypothetical protein	7	-0.07	1	-0.11	1	0.01	1	0.05	1	0.07	1
Rv0760c	-	hypothetical protein	6	-0.02	1	-0.06	1	0.01	1	0.36	1	0.79	1
Rv0827c	kmtR	Metal sensor transcriptional regulator KmtR (ArsR-SmtB family)	7	0.15	1	-0.03	1	0.01	1	-0.22	1	0.38	1
Rv0868c	moaD2	Probable molybdenum cofactor biosynthesis protein D 2 MoaD2 (molybdopterin converting factor small subunit) (molybdopterin [MPT] converting factor, subunit 1)	6	-0.12	1	0.37	1	0.01	1	-0.04	1	0.3	1
Rv0898c	-	hypothetical protein	1	0.38	1	-0.51	1	0.01	1	0.28	1	-0.23	1
Rv1004c	-	Probable membrane protein	12	-0.06	1	-0.04	1	0.01	1	-0.04	1	-0.19	1
Rv1121	zwf1	Probable glucose-6-phosphate 1-dehydrogenase Zwf1 (G6PD)	24	-0.05	1	-0.06	1	0.01	1	-0.01	1	0.17	1
Rv1261c	-	hypothetical protein	11	0.18	1	0.06	1	0.01	1	-0.23	1	0	1
Rv1269c	-	Conserved probable secreted protein	8	-0.06	1	0.08	1	0.01	1	0.05	1	0.06	1
Rv1319c	-	Possible adenylate cyclase (ATP pyrophosphate-lyase) (adenylyl cyclase)	28	-0.08	1	-0.04	1	0.01	1	0.09	1	0.11	1
Rv1322A	-	hypothetical protein	6	-0.08	1	-0.27	1	0.01	1	-0.1	1	-0.2	1
Rv1455	-	hypothetical protein	12	-0.16	1	-0.06	1	0.01	1	-0.03	1	-0.07	1
Rv1498c	-	Probable methyltransferase	16	-0.06	1	0.28	1	0.01	1	0.11	1	0.56	1
Rv1593c	-	hypothetical protein	12	0.26	1	-0.23	1	0.01	1	0.07	1	-0.18	1
Rv1673c	-	hypothetical protein	15	-0.07	1	-0.28	1	0.01	1	-0.03	1	-0.18	1
Rv1690	lprJ	Probable lipoprotein LprJ	8	0.65	1	0.55	1	0.01	1	0.07	1	-0.31	1
Rv1862	adhA	Probable alcohol dehydrogenase AdhA	15	0.12	1	-0.08	1	0.01	1	-0.05	1	-0.14	1
Rv1897c	-	hypothetical protein	5	0.15	1	-0.78	1	0.01	1	-0.05	1	-0.2	1
Rv1898	-	hypothetical protein	3	-0.08	1	-0.1	1	0.01	1	-0.12	1	-0.24	1
Rv1914c	-	hypothetical protein	7	0.3	1	0.17	1	0.01	1	0.19	1	0.4	1
Rv1950c	-	hypothetical protein	6	-0.03	1	0.06	1	0.01	1	0.01	1	-0.24	1
Rv1975	-	hypothetical protein	13	-0.25	1	-0.16	1	0.01	1	-0.04	1	0.05	1
Rv2022c	-	hypothetical protein	13	-0.16	1	-0.15	1	0.01	1	0.12	1	0.1	1
Rv2031c	hspX	Heat shock protein HspX (alpha-crystallin homolog) (14 kDa antigen) (HSP16.3)	8	-0.29	1	0.17	1	0.01	1	-0.18	1	-0.35	1
Rv2137c	-	hypothetical protein	6	-0.11	1	-0.35	1	0.01	1	-0.33	1	-0.23	1
Rv2149c	yfiH	Conserved protein YfiH	7	0.1	1	-0.33	1	0.01	1	0.03	1	0.08	1
Rv2337c	-	Hypothetical protein	10	0.18	1	0.27	1	0.01	1	-0.05	1	-0.09	1
Rv2366c	-	Probable conserved transmembrane protein	22	-0.21	1	0.13	1	0.01	1	0	1	-0.14	1
Rv2390c	-	hypothetical protein	6	-0.08	1	-0.21	1	0.01	1	0.23	1	0.12	1
Rv2392	cysH	Probable 3'-phosphoadenosine 5'-phosphosulfate reductase CysH (PAPS reductase, thioredoxin DEP.) (padops reductase) (3'-phosphoadenylylsulfate reductase) (PAPS sulfotransferase)	13	-0.13	1	-1.43	0.82131	0.01	1	-0.13	1	-1.73	0.49591
Rv2414c	-	hypothetical protein	12	-0.1	1	-0.35	1	0.01	1	-0.16	1	-0.34	1
Rv2456c	-	Probable conserved integral membrane transport protein	20	-0.16	1	0.05	1	0.01	1	-0.01	1	-0.28	1
Rv2563	-	Probable glutamine-transport transmembrane protein ABC transporter	9	0.07	1	-0.17	1	0.01	1	0.1	1	0.33	1
Rv2620c	-	Probable conserved transmembrane protein	6	-0.41	1	0.19	1	0.01	1	0.25	1	0.54	1
Rv2632c	-	hypothetical protein	3	-0.9	1	0.22	1	0.01	1	0.14	1	0.19	1
Rv2689c	-	Conserved alanine and valine and glycine rich protein	22	0	1	-0.36	1	0.01	1	-0.09	1	-0.24	1
Rv2771c	-	hypothetical protein	9	0.07	1	-0.14	1	0.01	1	-0.02	1	0.15	1
Rv2905	lppW	Probable conserved alanine rich lipoprotein LppW	16	-0.22	1	-0.22	1	0.01	1	0.01	1	-0.12	1
Rv2951c	-	Possible oxidoreductase	24	0.06	1	0.12	1	0.01	1	0.05	1	0.07	1
Rv3149	nuoE	Probable NADH dehydrogenase I (chain E) NuoE (NADH-ubiquinone oxidoreductase chain E)	9	0.12	1	-0.09	1	0.01	1	-0.23	1	-0.43	1
Rv3151	nuoG	Probable NADH dehydrogenase I (chain G) NuoG (NADH-ubiquinone oxidoreductase chain G)	30	0.06	1	-0.43	1	0.01	1	-0.06	1	-0.27	1
Rv3202c	-	Possible ATP-dependent DNA helicase	30	-0.09	1	-0.01	1	0.01	1	0	1	-0.11	1
Rv3313c	add	Probable adenosine deaminase Add (adenosine aminohydrolase)	12	-0.28	1	-0.25	1	0.01	1	-0.52	1	-0.12	1
Rv3320c	vapC44	Possible toxin VapC44 Contains PIN domain	5	-0.05	1	0.15	1	0.01	1	0	1	-0.19	1
Rv3403c	-	Hypothetical protein	26	0.03	1	0.01	1	0.01	1	0.04	1	-0.07	1
Rv3467	-	hypothetical protein	14	0.15	1	-0.01	1	0.01	1	-0.06	1	0.05	1
Rv3591c	-	Possible hydrolase	16	-0.13	1	0.01	1	0.01	1	0.1	1	-0.23	1
Rv3677c	-	Possible hydrolase	11	0.26	1	0.22	1	0.01	1	0.09	1	0.12	1
Rv3731	ligC	Possible ATP-dependent DNA ligase LigC (polydeoxyribonucleotide synthase [ATP]) (polynucleotide ligase [ATP]) (sealase) (DNA repair protein) (DNA joinase)	18	0.01	1	0.03	1	0.01	1	-0.06	1	0.14	1
Rv3870	eccCa1	ESX conserved component EccCa1 ESX-1 type VII secretion system protein Possible transmembrane protein	38	0.04	1	-0.05	1	0.01	1	0.1	1	0.19	1
Rv0002	dnaN	DNA polymerase III (beta chain) DnaN (DNA nucleotidyltransferase)	31	0	1	0	1	0	1	0	1	0	1
Rv0012	-	Probable conserved membrane protein	16	0.18	1	0.61	0.84722	0	1	-0.09	1	0.02	1
Rv0014c	pknB	Transmembrane serine/threonine-protein kinase B PknB (protein kinase B) (STPK B)	24	0	1	0	1	0	1	0	1	0	1
Rv0031	-	Possible remnant of a transposase	1	4.04	1	4.96	1	0	1	6.7	1	5.71	1
Rv0036c	-	hypothetical protein	4	-0.07	1	0.15	1	0	1	0	1	-0.05	1
Rv0041	leuS	Probable leucyl-tRNA synthetase LeuS (leucine--tRNA ligase) (LEURS)	72	0	1	0	1	0	1	0	1	0	1
Rv0046c	ino1	myo-inositol-1-phosphate synthase Ino1 (inositol 1-phosphate synthetase) (D-glucose 6-phosphate cycloaldolase) (glucose 6-phosphate cyclase) (glucocycloaldolase)	16	0	1	0	1	0	1	0	1	0	1
Rv0053	rpsF	30S ribosomal protein S6 RpsF	6	0	1	0	1	0	1	0	1	0	1
Rv0054	ssb	Single-strand binding protein Ssb (helix-destabilizing protein)	5	0	1	0	1	0	1	0	1	0	1
Rv0058	dnaB	Probable replicative DNA helicase DnaB	39	0	1	0	1	0	1	0.16	1	0	1
Rv0070c	glyA2	Serine hydroxymethyltransferase GlyA2 (serine methylase 2) (SHMT 2)	18	0.13	1	0.05	1	0	1	-0.07	1	-0.29	1
Rv0180c	-	Probable conserved transmembrane protein	28	-0.13	1	0.07	1	0	1	0.26	1	0.14	1
Rv0225	-	Possible conserved protein	20	0.83	1	0	1	0	1	0	1	0	1
Rv0227c	-	Probable conserved membrane protein	23	0	1	0	1	0	1	0.7	1	0	1
Rv0233	nrdB	Ribonucleoside-diphosphate reductase (beta chain) NrdB (ribonucleotide reductase small chain)	11	-0.02	1	-0.08	1	0	1	0.13	1	0.14	1
Rv0236A	-	Small secreted protein	3	0	1	2.14	1	0	1	0	1	0	1
Rv0236c	aftD	Possible arabinofuranosyltransferase AftD	39	0	1	0	1	0	1	0	1	0	1
Rv0285	PE5	PE family protein PE5	5	0	1	0	1	0	1	0	1	1.6	1
Rv0321	dcd	Probable deoxycytidine triphosphate deaminase Dcd (dCTP deaminase)	6	-0.05	1	0.25	1	0	1	-0.2	1	-0.3	1
Rv0329c	-	hypothetical protein	9	-0.02	1	0.15	1	0	1	-0.21	1	-0.02	1
Rv0357c	purA	Probable adenylosuccinate synthetase PurA (imp--aspartate ligase) (ADSS) (ampsase)	24	0	1	0	1	0	1	0	1	0	1
Rv0363c	fba	Probable fructose-bisphosphate aldolase Fba	17	0.39	1	0.15	1	0	1	0.84	0.84522	-0.11	1
Rv0382c	pyrE	Probable orotate phosphoribosyltransferase PyrE (OPRT) (oprtase)	12	0	1	0	1	0	1	0	1	0	1
Rv0389	purT	Probable phosphoribosylglycinamide formyltransferase 2 PurT (GART 2) (gar transformylase 2) (5'-phosphoribosylglycinamide transformylase 2) (formate-dependent gar transformylase)	9	0.22	1	0.09	1	0	1	-0.16	1	0.12	1
Rv0404	fadD30	Fatty-acid-AMP ligase FadD30 (fatty-acid-AMP synthetase) (fatty-acid-AMP synthase)	87	0.2	1	0.22	1	0	1	0.07	1	0.38	1
Rv0415	thiO	Possible thiamine biosynthesis oxidoreductase ThiO	12	0	1	0	1	0	1	0	1	0	1
Rv0416	thiS	Possible protein ThiS	4	0	1	0	1	0	1	0	1	0	1
Rv0417	thiG	Probable thiamin biosynthesis protein ThiG (thiazole biosynthesis protein)	15	0	1	0	1	0	1	0	1	0	1
Rv0440	groEL2	60 kDa chaperonin 2 GroEL2 (protein CPN60-2) (GroEL protein 2) (65 kDa antigen) (heat shock protein 65) (cell wall protein A) (antigen A)	13	0	1	0	1	0	1	0	1	0	1
Rv0444c	rskA	Anti-sigma factor RskA (regulator of sigma K)	9	-0.19	1	0.03	1	0	1	-0.1	1	-0.21	1
Rv0474	-	Probable transcriptional regulatory protein	7	-0.12	1	0.03	1	0	1	-0.03	1	0.07	1
Rv0480c	-	Possible amidohydrolase	16	0.04	1	0.03	1	0	1	-0.18	1	0	1
Rv0511	hemD	Probable uroporphyrin-III C-methyltransferase HemD (uroporphyrinogen III methylase) (urogen III methylase) (SUMT) (urogen III methylase) (UROM)	18	0	1	0	1	0	1	0	1	0	1
Rv0543c	-	hypothetical protein	2	0	1	1.85	1	0	1	2.21	1	0	1
Rv0562	grcC1	Probable polyprenyl-diphosphate synthase GrcC1 (polyprenyl pyrophosphate synthetase)	14	1.07	1	1.96	0.08907	0	1	0.6	1	0.47	1
Rv0570	nrdZ	Probable ribonucleoside-diphosphate reductase (large subunit) NrdZ (ribonucleotide reductase)	37	0	1	-0.21	1	0	1	-0.06	1	-0.15	1
Rv0635	hadA	(3R)-hydroxyacyl-ACP dehydratase subunit HadA	14	0	1	0.44	1	0	1	0	1	0	1
Rv0636	hadB	(3R)-hydroxyacyl-ACP dehydratase subunit HadB	7	0	1	0	1	0	1	0.72	1	0	1
Rv0638	secE1	Probable preprotein translocase SecE1	9	0	1	0	1	0	1	0	1	0	1
Rv0639	nusG	Probable transcription antitermination protein NusG	12	0	1	0	1	0	1	0	1	0	1
Rv0640	rplK	50S ribosomal protein L11 RplK	5	0	1	0	1	0	1	0	1	0	1
Rv0641	rplA	50S ribosomal protein L1 RplA	7	0	1	0	1	0	1	0	1	0	1
Rv0651	rplJ	50S ribosomal protein L10 RplJ	5	0	1	0	1	0	1	0	1	0	1
Rv0652	rplL	50S ribosomal protein L7/L12 RplL (SA1)	0	0	1	0	1	0	1	0	1	0	1
Rv0666	-	Possible membrane protein	0	0	1	0	1	0	1	0	1	0	1
Rv0667	rpoB	DNA-directed RNA polymerase (beta chain) RpoB (transcriptase beta chain) (RNA polymerase beta subunit)	38	0	1	0.34	1	0	1	0	1	0	1
Rv0682	rpsL	30S ribosomal protein S12 RpsL	8	0	1	0	1	0	1	0	1	0.75	1
Rv0684	fusA1	Probable elongation factor G FusA1 (EF-G)	34	0	1	0	1	0	1	0	1	0	1
Rv0685	tuf	Probable iron-regulated elongation factor TU Tuf (EF-TU)	11	0	1	0	1	0	1	0	1	0	1
Rv0691c	-	Probable transcriptional regulatory protein	9	0.31	1	0.2	1	0	1	0.11	1	0.06	1
Rv0700	rpsJ	30S ribosomal protein S10 RpsJ (transcription antitermination factor NusE)	6	0	1	0	1	0	1	0	1	0	1
Rv0701	rplC	50S ribosomal protein L3 RplC	16	0	1	0	1	0	1	0	1	0	1
Rv0702	rplD	50S ribosomal protein L4 RplD	11	0	1	0	1	0	1	0	1	0	1
Rv0703	rplW	50S ribosomal protein L23 RplW	4	0	1	0	1	0	1	0	1	0	1
Rv0705	rpsS	30S ribosomal protein S19 RpsS	2	0	1	0	1	0	1	0	1	0	1
Rv0707	rpsC	30S ribosomal protein S3 RpsC	14	0.54	1	0	1	0	1	0	1	0	1
Rv0714	rplN	50S ribosomal protein L14 RplN	4	0	1	0	1	0	1	0	1	0	1
Rv0716	rplE	50S ribosomal protein L5 RplE	4	0	1	0	1	0	1	0	1	0	1
Rv0717	rpsN1	30S ribosomal protein S14 RpsN1	2	0	1	0	1	0	1	0	1	0	1
Rv0718	rpsH	30S ribosomal protein S8 RpsH	10	0	1	0	1	0	1	0	1	0	1
Rv0719	rplF	50S ribosomal protein L6 RplF	15	0	1	0	1	0	1	0	1	0	1
Rv0720	rplR	50S ribosomal protein L18 RplR	4	0	1	0	1	0	1	0	1	0	1
Rv0723	rplO	50S ribosomal protein L15 RplO	2	0	1	0	1	0	1	0	1	0	1
Rv0733	adk	Adenylate kinase Adk (ATP-AMP transphosphorylase)	5	0	1	0	1	0	1	0	1	0	1
Rv0747	PE_PGRS10	PE-PGRS family protein PE_PGRS10	16	0.05	1	-0.03	1	0	1	-0.19	1	-0.33	1
Rv0756c	-	hypothetical protein	7	0.17	1	-0.26	1	0	1	-0.14	1	-0.34	1
Rv0762c	-	hypothetical protein	13	-0.15	1	0.03	1	0	1	-0.14	1	0.2	1
Rv0777	purB	Probable adenylosuccinate lyase PurB (adenylosuccinase) (ASL) (ASASE)	18	0	1	0	1	0	1	0	1	0	1
Rv0780	purC	Phosphoribosylaminoimidazole-succinocarboxamide synthase PurC (SAICAR synthetase)	26	0	1	0	1	0	1	0	1	0	1
Rv0787A	-	hypothetical protein	2	0	1	0	1	0	1	0	1	0	1
Rv0809	purM	Probable phosphoribosylformylglycinamidine CYCLO-ligase PurM (AIRS) (phosphoribosyl-aminoimidazole synthetase) (air synthase)	14	0	1	0	1	0	1	1.02	1	0	1
Rv0810c	-	hypothetical protein	4	0	1	0	1	0	1	0	1	0	1
Rv0824c	desA1	Probable acyl-[acyl-carrier protein] desaturase DesA1 (acyl-[ACP] desaturase) (stearoyl-ACP desaturase) (protein Des)	19	0	1	0	1	0	1	0	1	0.36	1
Rv0831c	-	hypothetical protein	19	0.12	1	0.2	1	0	1	0.11	1	0.25	1
Rv0862c	-	hypothetical protein	29	-0.07	1	-0.27	1	0	1	-0.22	1	-0.27	1
Rv0888	-	Probable exported protein	31	-0.09	1	-0.26	1	0	1	-0.1	1	-0.23	1
Rv0943c	-	Probable monooxygenase	17	-0.19	1	-0.38	1	0	1	0.18	1	0.05	1
[truncated: 2,012 more rows]

## Sheet: cMBT vs HighMBT
#Orf	Name	Desc	Sites	Mean Ctrl	Mean Exp	log2FC	Sum Ctrl	Sum Exp	Delta Mean	p-value	Adj. p-value
Rv0001	dnaA	Chromosomal replication initiator protein DnaA	31	0	0	0	0	0	0	1	1
Rv0002	dnaN	DNA polymerase III (beta chain) DnaN (DNA nucleotidyltransferase)	31	0	0	0	0	0	0	1	1
Rv0003	recF	DNA replication and repair protein RecF (single-strand DNA binding protein)	35	57	59.6	0.06	5987.7	4169.11	2.5	0.82	1
Rv0004	-	hypothetical protein	7	12.1	16.5	0.45	254.7	231.7	4.4	0.65	1
Rv0005	gyrB	DNA gyrase (subunit B) GyrB (DNA topoisomerase (ATP-hydrolysing)) (DNA topoisomerase II) (type II DNA topoisomerase)	39	0.2	0	-0.25	22.6	0	-0.2	1	1
Rv0006	gyrA	DNA gyrase (subunit A) GyrA (DNA topoisomerase (ATP-hydrolysing)) (DNA topoisomerase II) (type II DNA topoisomerase)	45	7	6.4	-0.13	948.2	575.79	-0.6	0.78	1
Rv0007	-	Possible conserved membrane protein	10	142.7	159.9	0.16	4280.7	3198.74	17.2	0.57	1
Rv0008c	-	Possible membrane protein	4	37.2	37.6	0.01	446.3	300.52	0.4	0.96	1
Rv0009	ppiA	Probable iron-regulated peptidyl-prolyl cis-trans isomerase A PpiA (PPIase A) (rotamase A)	7	128.6	158.5	0.3	2701.3	2219.34	29.9	0.42	1
Rv0010c	-	Probable conserved membrane protein	10	162.1	124.9	-0.38	4861.8	2497.01	-37.2	0.46	1
Rv0011c	-	Probable conserved transmembrane protein	3	27.5	11.5	-1.26	247.1	68.82	-16	0.16	1
Rv0012	-	Probable conserved membrane protein	16	89.1	100.6	0.18	4276.4	3220.67	11.6	0.73	1
Rv0013	trpG	Possible anthranilate synthase component II TrpG (glutamine amidotransferase)	15	3.7	6	0.73	164.3	181.21	2.4	0.49	1
Rv0014c	pknB	Transmembrane serine/threonine-protein kinase B PknB (protein kinase B) (STPK B)	24	0	0	0	0	0	0	1	1
Rv0015c	pknA	Transmembrane serine/threonine-protein kinase A PknA (protein kinase A) (STPK A)	16	12.4	15.4	0.32	594.9	494.35	3.1	0.76	1
Rv0016c	pbpA	Probable penicillin-binding protein PbpA	37	58.5	62.6	0.1	6489.1	4635.83	4.2	0.75	1
Rv0017c	rodA	Probable cell division protein RodA	27	83	76.2	-0.12	6725.9	4115.04	-6.8	0.65	1
Rv0018c	pstP	Phosphoserine/threonine phosphatase PstP	25	53.8	56.8	0.08	4037.1	2839.91	3	0.8	1
Rv0019c	fhaB	Conserved protein with FHA domain, FhaB	13	215.1	173.2	-0.31	8390.6	4503.9	-41.9	0.32	1
Rv0020c	fhaA	Conserved protein with FHA domain, FhaA	52	23	22.3	-0.04	3583.9	2319.11	-0.7	0.92	1
Rv0021c	-	hypothetical protein	22	228.8	237.3	0.05	15101.7	10441.6	8.5	0.9	1
Rv0022c	whiB5	Probable transcriptional regulatory protein WhiB-like WhiB5	8	345.2	382.6	0.15	8283.7	6122.21	37.5	0.75	1
Rv0023	-	Possible transcriptional regulatory protein	12	3.6	1.6	-1.18	128.6	37.86	-2	0.45	1
Rv0024	-	Putative secreted protein P60-related protein	12	374.4	354	-0.08	13477.1	8495.4	-20.4	0.84	1
Rv0025	-	hypothetical protein	7	196.5	178.6	-0.14	4127.2	2500.33	-17.9	0.61	1
Rv0026	-	hypothetical protein	14	119.4	105.1	-0.18	5015.8	2942.08	-14.3	0.55	1
Rv0027	-	hypothetical protein	5	40.1	41.9	0.06	601.8	418.62	1.7	0.95	1
Rv0028	-	hypothetical protein	5	101.4	103.2	0.03	1520.4	1032.28	1.9	0.94	1
Rv0029	-	hypothetical protein	18	246.6	266	0.11	13314.2	9574.85	19.4	0.69	1
Rv0030	-	hypothetical protein	5	209.7	261.4	0.32	3146.2	2613.64	51.6	0.52	1
Rv0031	-	Possible remnant of a transposase	1	0	15.5	4.04	0	30.95	15.5	0.41	1
Rv0032	bioF2	Possible 8-amino-7-oxononanoate synthase BioF2 (AONS) (8-amino-7-ketopelargonate synthase) (7-keto-8-amino-pelargonic acid synthetase) (7-KAP synthetase) (L-alanine--pimelyl CoA ligase)	57	104	105.7	0.02	17785.1	12055.4	1.7	0.9	1
Rv0033	acpA	Probable acyl carrier protein AcpA (ACP)	3	51.1	65.6	0.36	460	393.38	14.5	0.65	1
Rv0034	-	hypothetical protein	5	175.4	147.4	-0.25	2630.8	1474.03	-28	0.59	1
Rv0035	fadD34	Probable fatty-acid-CoA ligase FadD34 (fatty-acid-CoA synthetase) (fatty-acid-CoA synthase)	25	321.9	333.9	0.05	24141.2	16693.6	12	0.89	1
Rv0036c	-	hypothetical protein	4	345.2	327.8	-0.07	4142.2	2622.03	-17.4	0.68	1
Rv0037c	-	Probable conserved integral membrane protein	20	223.4	248.8	0.16	13405.1	9952.02	25.4	0.71	1
Rv0038	-	hypothetical protein	7	222.1	226	0.03	4663.2	3164.47	4	0.99	1
Rv0039c	-	Possible conserved transmembrane protein	4	635.5	550.3	-0.21	7625.6	4402.01	-85.2	0.64	1
Rv0040c	mtc28	Secreted proline rich protein Mtc28 (proline rich 28 kDa antigen)	9	182.4	142.7	-0.35	4925.9	2567.95	-39.8	0.56	1
Rv0041	leuS	Probable leucyl-tRNA synthetase LeuS (leucine--tRNA ligase) (LEURS)	72	0	0	0	0	0	0	1	1
Rv0042c	-	Possible transcriptional regulatory protein (probably MarR-family)	5	58.9	75.3	0.35	883.8	753.41	16.4	0.49	1
Rv0043c	-	Probable transcriptional regulatory protein (probably GntR-family)	10	109.8	88.2	-0.32	3293.5	1764.05	-21.6	0.2	1
Rv0044c	-	Possible oxidoreductase	20	117.4	129	0.14	7044.4	5159.94	11.6	0.62	1
Rv0045c	-	Possible hydrolase	7	286.4	319	0.16	6013.4	4466.32	32.7	0.68	1
Rv0046c	ino1	myo-inositol-1-phosphate synthase Ino1 (inositol 1-phosphate synthetase) (D-glucose 6-phosphate cycloaldolase) (glucose 6-phosphate cyclase) (glucocycloaldolase)	16	0	0	0	0	0	0	1	1
Rv0047c	-	hypothetical protein	7	106.4	115.7	0.12	2235.2	1619.5	9.2	0.75	1
Rv0048c	-	Possible membrane protein	16	143.8	123.9	-0.22	6904.1	3963.86	-20	0.66	1
Rv0049	-	hypothetical protein	8	147.2	180.4	0.29	3532.7	2886.8	33.2	0.38	1
Rv0050	ponA1	Probable bifunctional penicillin-binding protein 1A/1B PonA1 (murein polymerase) (PBP1): penicillin-insensitive transglycosylase (peptidoglycan TGASE) + penicillin-sensitive transpeptidase (DD-transpeptidase)	37	39.4	44.9	0.19	4373.7	3319.24	5.5	0.51	1
Rv0051	-	Probable conserved transmembrane protein	34	114.5	117.2	0.03	11682.1	7969.81	2.7	0.86	1
Rv0052	-	hypothetical protein	7	162.4	131.3	-0.31	3410.5	1838.58	-31.1	0.5	1
Rv0053	rpsF	30S ribosomal protein S6 RpsF	6	0	0	0	0	0	0	1	1
Rv0054	ssb	Single-strand binding protein Ssb (helix-destabilizing protein)	5	0	0	0	0	0	0	1	1
Rv0055	rpsR1	30S ribosomal protein S18-1 RpsR1	4	15.5	19.5	0.33	186.2	155.97	4	0.76	1
Rv0056	rplI	50S ribosomal protein L9 RplI	7	152.3	116.3	-0.39	3197.5	1627.61	-36	0.3	1
Rv0057	-	Hypothetical protein	15	45.7	64.4	0.49	2057.2	1931.44	18.7	0.13	1
Rv0058	dnaB	Probable replicative DNA helicase DnaB	39	0	0	0	0	0	0	1	1
Rv0059	-	Hypothetical protein	20	169.6	170.6	0.01	10173.3	6825.41	1.1	0.98	1
Rv0060	-	hypothetical protein	23	12.6	14	0.15	868	643.41	1.4	0.79	1
Rv0061c	-	Hypothetical protein	6	72	115	0.67	1296.5	1379.69	42.9	0.32	1
Rv0062	celA1	Possible cellulase CelA1 (endoglucanase) (endo-1,4-beta-glucanase) (FI-cmcase) (carboxymethyl cellulase)	21	242.9	227.5	-0.09	15301	9554.12	-15.4	0.67	1
Rv0063	-	Possible oxidoreductase	23	103.7	108.2	0.06	7153.2	4977.53	4.5	0.83	1
Rv0064	-	Probable conserved transmembrane protein	68	80.4	89.8	0.16	16403.9	12208.9	9.4	0.45	1
Rv0064A	vapB1	Possible antitoxin VapB1	4	641.9	560.5	-0.2	7702.7	4484.37	-81.3	0.8	1
Rv0065	vapC1	Possible toxin VapC1	8	114	148.2	0.38	2736.1	2370.52	34.2	0.3	1
Rv0066c	icd2	Probable isocitrate dehydrogenase [NADP] Icd2 (oxalosuccinate decarboxylase) (IDH) (NADP+-specific ICDH) (IDP)	38	61.8	55.2	-0.16	7047.9	4194.08	-6.6	0.49	1
Rv0067c	-	Possible transcriptional regulatory protein (possibly TetR-family)	12	96.2	101.6	0.08	3464	2438.42	5.4	0.79	1
Rv0068	-	Probable oxidoreductase	12	212	176.3	-0.27	7632.4	4231.02	-35.7	0.7	1
Rv0069c	sdaA	Probable L-serine dehydratase SdaA (L-serine deaminase) (SDH) (L-SD)	12	71.1	67.2	-0.08	2560.7	1612.59	-3.9	0.81	1
Rv0070c	glyA2	Serine hydroxymethyltransferase GlyA2 (serine methylase 2) (SHMT 2)	18	164	179.2	0.13	8854.4	6451.28	15.2	0.71	1
Rv0071	-	Possible maturase	8	139.7	175.9	0.33	3353	2814.66	36.2	0.42	1
Rv0072	-	Probable glutamine-transport transmembrane protein ABC transporter	16	249.3	249	0	11965.7	7968.89	-0.3	1	1
Rv0073	-	Probable glutamine-transport ATP-binding protein ABC transporter	15	254.4	208.6	-0.29	11448.3	6257.73	-45.8	0.27	1
Rv0074	-	hypothetical protein	19	134.1	134.5	0	7642.5	5109.45	0.4	1	1
Rv0075	-	Probable aminotransferase	24	176.3	176.6	0	12695.4	8475.87	0.3	1	1
Rv0076c	-	Probable membrane protein	3	171.9	158.7	-0.12	1546.9	952.04	-13.2	0.78	1
Rv0077c	-	Probable oxidoreductase	14	128.7	127.3	-0.02	5404.1	3564.48	-1.4	0.95	1
Rv0078	-	Probable transcriptional regulatory protein	8	95.4	68.1	-0.49	2289.8	1089.68	-27.3	0.36	1
Rv0078A	-	Hypothetical protein	10	117.6	116.3	-0.02	3528.2	2326.02	-1.3	0.97	1
Rv0078B	-	hypothetical protein	2	596.7	640.3	0.1	3580.2	2561.32	43.6	0.83	1
Rv0079	-	hypothetical protein	14	289.5	250.2	-0.21	12161.1	7004.51	-39.4	0.42	1
Rv0080	-	hypothetical protein	4	46.2	42.3	-0.13	553.8	338.38	-3.9	0.73	1
Rv0081	-	Probable transcriptional regulatory protein	5	93.2	117	0.33	1398	1169.92	23.8	0.54	1
Rv0082	-	Probable oxidoreductase	7	115.3	122.8	0.09	2421.4	1719.27	7.5	0.84	1
Rv0083	-	Probable oxidoreductase	23	257.4	251.4	-0.03	17758.8	11562.5	-6	0.89	1
Rv0084	hycD	Possible formate hydrogenlyase HycD (FHL)	9	170.4	176.7	0.05	4600	3180.41	6.3	0.94	1
Rv0085	hycP	Possible hydrogenase HycP	4	82.2	112.1	0.45	986.4	896.76	29.9	0.27	1
Rv0086	hycQ	Possible hydrogenase HycQ	15	106	117.1	0.14	4770.2	3511.88	11.1	0.6	1
Rv0087	hycE	Possible formate hydrogenase HycE (FHL)	25	116.6	104.8	-0.15	8742.2	5241.38	-11.7	0.75	1
Rv0088	-	Possible polyketide cyclase/dehydrase	14	94.7	79.3	-0.26	3978	2220.54	-15.4	0.38	1
Rv0089	-	Possible methyltransferase/methylase	10	188.7	218.7	0.21	5660	4374.37	30.1	0.58	1
Rv0090	-	Possible membrane protein	12	219.9	193.6	-0.18	7915.5	4646.05	-26.3	0.64	1
Rv0091	mtn	Probable bifunctional MTA/SAH nucleosidase Mtn: 5'-methylthioadenosine nucleosidase (methylthioadenosine methylthioribohydrolase) + S-adenosylhomocysteine nucleosidase (S-adenosyl-L-homocysteine homocysteinylribohydrolase)	11	203.7	190.1	-0.1	6723.2	4183.21	-13.6	0.84	1
Rv0092	ctpA	Cation transporter P-type ATPase a CtpA	30	177	159.9	-0.15	15930.1	9592.63	-17.1	0.59	1
Rv0093c	-	Probable conserved membrane protein	8	238.2	239.4	0.01	5716.1	3830.45	1.2	0.98	1
Rv0094c	-	hypothetical protein	14	194.2	209.9	0.11	8158.2	5878.16	15.7	0.72	1
Rv0095c	-	hypothetical protein	9	36.2	53.5	0.56	976.9	963.46	17.3	0.3	1
Rv0096	PPE1	PPE family protein PPE1	34	235.3	253.1	0.11	24001	17212.9	17.8	0.6	1
Rv0097	-	Possible oxidoreductase	26	52.6	55.9	0.09	4101.9	2904.21	3.3	0.73	1
Rv0098	fcoT	Probable fatty acyl CoA thioesterase type III FcoT	11	67.5	54.4	-0.31	2227.7	1196.36	-13.1	0.42	1
Rv0099	fadD10	Possible fatty-acid-CoA ligase FadD10 (fatty-acid-CoA synthetase) (fatty-acid-CoA synthase)	32	42.4	53.3	0.33	4074.4	3409.99	10.8	0.25	1
Rv0100	-	hypothetical protein	3	46.6	34.4	-0.44	419	206.46	-12.1	0.42	1
Rv0101	nrp	Probable peptide synthetase Nrp (peptide synthase)	122	118.2	114.8	-0.04	43277.2	28022	-3.4	0.73	1
Rv0102	-	Probable conserved integral membrane protein	42	8.3	4.3	-0.95	1050.1	363.63	-4	0.17	1
Rv0103c	ctpB	Probable cation-transporter P-type ATPase B CtpB	30	190.4	199.5	0.07	17133	11970.6	9.1	0.88	1
Rv0104	-	hypothetical protein	27	254.2	244.8	-0.05	20587.2	13220.8	-9.3	0.89	1
Rv0105c	rpmB1	50S ribosomal protein L28-1 RpmB1	5	206.6	180.9	-0.19	3098.3	1808.54	-25.7	0.7	1
Rv0106	-	hypothetical protein	12	146.8	127.6	-0.2	5286.3	3063.5	-19.2	0.51	1
Rv0107c	ctpI	Probable cation-transporter ATPase I CtpI	65	141.1	137.7	-0.03	27505.5	17899	-3.4	0.89	1
Rv0108c	-	Hypothetical protein	2	16.9	26.7	0.66	101.3	106.68	9.8	0.37	1
Rv0109	PE_PGRS1	PE-PGRS family protein PE_PGRS1	27	94.6	79.7	-0.25	7665.5	4304.36	-14.9	0.64	1
Rv0110	-	Probable conserved integral membrane protein	13	342.9	346.6	0.02	13371.4	9011.4	3.7	0.96	1
Rv0111	-	Possible transmembrane acyltransferase	42	154.3	146.3	-0.08	19438.4	12291.6	-7.9	0.75	1
Rv0112	gca	Possible GDP-mannose 4,6-dehydratase Gca (GDP-D-mannose dehydratase)	31	1.5	1.5	0.05	136.2	94.06	0.1	0.92	1
Rv0113	gmhA	Probable sedoheptulose-7-phosphate isomerase GmhA (phosphoheptose isomerase)	12	68.6	59.6	-0.2	2468.4	1431.38	-8.9	0.58	1
Rv0114	gmhB	Possible D-alpha,beta-D-heptose-1,7-biphosphate phosphatase GmhB (D-glycero-D-manno-heptose 7-phosphate kinase)	9	180.5	150.5	-0.26	4873.6	2709.18	-30	0.55	1
Rv0115	hddA	Possible D-alpha-D-heptose-7-phosphate kinase HddA	18	155.4	126.6	-0.3	8394	4555.87	-28.9	0.22	1
Rv0116c	ldtA	Probable L,D-transpeptidase LdtA	17	108.8	107.2	-0.02	5548.5	3645	-1.6	0.96	1
Rv0117	oxyS	Oxidative stress response regulatory protein OxyS	17	71.5	83.5	0.22	3646.5	2839.91	12	0.52	1
Rv0118c	oxcA	Probable oxalyl-CoA decarboxylase OxcA	26	146.1	150.6	0.04	11392.8	7829.14	4.5	0.92	1
Rv0119	fadD7	Probable fatty-acid-CoA ligase FadD7 (fatty-acid-CoA synthetase) (fatty-acid-CoA synthase)	13	49.6	45.9	-0.11	1935.2	1192.77	-3.7	0.73	1
Rv0120c	fusA2	Probable elongation factor G FusA2 (EF-G)	27	48.6	57.7	0.25	3940.2	3113.98	9	0.35	1
Rv0121c	-	hypothetical protein	10	152.6	140.6	-0.12	4578.5	2812.27	-12	0.87	1
Rv0122	-	Hypothetical protein	9	46.5	57.3	0.3	1254.7	1031.09	10.8	0.56	1
Rv0123	-	hypothetical protein	8	57	78.1	0.45	1368.5	1250.16	21.1	0.52	1
Rv0124	PE_PGRS2	PE-PGRS family protein PE_PGRS2	13	229	237.2	0.05	8929.2	6168.18	8.3	0.84	1
Rv0125	pepA	Probable serine protease PepA (serine proteinase) (MTB32A)	10	175.5	188.2	0.1	5263.8	3764.31	12.8	0.82	1
Rv0126	treS	Trehalose synthase TreS	31	136.1	122.6	-0.15	12658.2	7603.15	-13.5	0.55	1
Rv0127	mak	Maltokinase Mak	30	74.3	64.8	-0.2	6683.1	3885.73	-9.5	0.36	1
Rv0128	-	Probable conserved transmembrane protein	19	267.7	257.2	-0.06	15261.3	9771.72	-10.6	0.77	1
Rv0129c	fbpC	Secreted antigen 85-C FbpC (85C) (antigen 85 complex C) (AG58C) (mycolyl transferase 85C) (fibronectin-binding protein C)	28	53.7	61.7	0.2	4509.2	3454.49	8	0.64	1
Rv0130	htdZ	Probable 3-hydroxyl-thioester dehydratase	4	73.5	95.5	0.38	882.4	763.92	22	0.35	1
Rv0131c	fadE1	Probable acyl-CoA dehydrogenase FadE1	18	142.4	162.7	0.19	7689.3	5856.24	20.3	0.37	1
Rv0132c	fgd2	Putative F420-dependent glucose-6-phosphate dehydrogenase Fgd2	15	176.1	180.6	0.04	7926	5419.28	4.5	0.95	1
Rv0133	-	GCN5-related N-acetyltransferase	7	223.6	187.3	-0.26	4694.9	2622.03	-36.3	0.64	1
Rv0134	ephF	Possible epoxide hydrolase EphF (epoxide hydratase) (arene-oxide hydratase)	12	246.6	259.5	0.07	8876.6	6227.97	12.9	0.81	1
Rv0135c	-	Possible transcriptional regulatory protein	11	267.1	214.7	-0.31	8815.3	4724.46	-52.4	0.39	1
Rv0136	cyp138	Probable cytochrome P450 138 Cyp138	23	174.6	183.9	0.08	12045.1	8461.13	9.4	0.8	1
Rv0137c	msrA	Probable peptide methionine sulfoxide reductase MsrA (protein-methionine-S-oxide reductase) (peptide met(O) reductase)	11	60.6	67.1	0.15	1999.6	1476.15	6.5	0.78	1
Rv0138	-	hypothetical protein	6	591	541.8	-0.13	10638.1	6502.05	-49.2	0.64	1
Rv0139	-	Possible oxidoreductase	12	411.9	398.8	-0.05	14828.8	9570.98	-13.1	0.92	1
Rv0140	-	hypothetical protein	15	123.4	118.6	-0.06	5554.5	3556.65	-4.9	0.91	1
Rv0141c	-	hypothetical protein	9	168.7	185.2	0.14	4554.4	3334.26	16.6	0.63	1
Rv0142	-	hypothetical protein	6	372.8	301	-0.31	6710.5	3611.93	-71.8	0.46	1
Rv0143c	-	Probable conserved transmembrane protein	27	195.7	186.7	-0.07	15849.2	10080.6	-9	0.74	1
Rv0144	-	Probable transcriptional regulatory protein (possibly TetR-family)	14	112.4	95.9	-0.23	4721.1	2683.94	-16.6	0.71	1
Rv0145	-	Possible S-adenosylmethionine-dependent methyltransferase	15	302.3	239.3	-0.34	13603.9	7179.73	-63	0.35	1
Rv0146	-	Possible S-adenosylmethionine-dependent methyltransferase	16	375.7	330.6	-0.18	18033.4	10578	-45.1	0.59	1
Rv0147	-	Probable aldehyde dehydrogenase (NAD+) dependent	26	282.4	257.6	-0.13	22027.6	13393	-24.8	0.66	1
Rv0148	-	Probable short-chain type dehydrogenase/reductase	16	274.9	243.1	-0.18	13193.4	7778.65	-31.8	0.56	1
Rv0149	-	Possible quinone oxidoreductase (NADPH:quinone oxidoreductase) (zeta-crystallin)	21	167.5	173.3	0.05	10553.5	7279.78	5.8	0.91	1
Rv0150c	-	hypothetical protein	4	11.8	21.2	0.85	141.7	169.79	9.4	0.37	1
Rv0151c	PE1	PE family protein PE1	44	120.9	109.5	-0.14	15955.5	9638.24	-11.3	0.47	1
Rv0152c	PE2	PE family protein PE2	40	154.1	151.2	-0.03	18494	12096.8	-2.9	0.9	1
Rv0153c	ptbB	Phosphotyrosine protein phosphatase PTPB (protein-tyrosine-phosphatase) (PTPase)	11	114.1	78.4	-0.54	3765.5	1724.99	-35.7	0.12	1
Rv0154c	fadE2	Probable acyl-CoA dehydrogenase FadE2	12	129.1	120.4	-0.1	4646.8	2890.11	-8.7	0.79	1
Rv0155	pntAa	Probable NAD(P) transhydrogenase (subunit alpha) PntAa [first part; catalytic part] (pyridine nucleotide transhydrogenase subunit alpha) (nicotinamide nucleotide transhydrogenase subunit alpha)	10	392.8	402.5	0.04	11782.7	8050.33	9.8	0.9	1
Rv0156	pntAb	Probable NAD(P) transhydrogenase (subunit alpha) PntAb [second part; integral membrane protein] (pyridine nucleotide transhydrogenase subunit alpha) (nicotinamide nucleotide transhydrogenase subunit alpha)	1	164.5	236.8	0.53	493.6	473.62	72.3	0.37	1
Rv0157	pntB	Probable NAD(P) transhydrogenase (subunit beta) PntB [integral membrane protein] (pyridine nucleotide transhydrogenase subunit beta) (nicotinamide nucleotide transhydrogenase subunit beta)	14	272.4	268.2	-0.02	11441.6	7509.37	-4.2	0.97	1
Rv0157A	-	hypothetical protein	5	126.8	167	0.4	1901.6	1669.99	40.2	0.29	1
Rv0158	-	Probable transcriptional regulatory protein (possibly TetR-family)	16	243	207.8	-0.23	11663.9	6651.11	-35.2	0.39	1
Rv0159c	PE3	PE family protein PE3	50	226.2	234.4	0.05	33930.8	23443.3	8.2	0.76	1
Rv0160c	PE4	PE family protein PE4	42	175	161.3	-0.12	22048.3	13546.5	-13.7	0.58	1
Rv0161	-	Possible oxidoreductase	19	116.3	103.6	-0.17	6628.5	3936.22	-12.7	0.59	1
Rv0162c	adhE1	Probable zinc-type alcohol dehydrogenase (E subunit) AdhE1	16	102.6	143.8	0.49	4926.2	4600.36	41.1	0.22	1
Rv0163	-	hypothetical protein	10	168.6	162.1	-0.06	5057.6	3241.4	-6.5	0.91	1
Rv0164	TB18.5	Conserved protein TB18.5	8	54.7	55.3	0.01	1313.4	884.42	0.6	1	1
Rv0165c	mce1R	Probable transcriptional regulatory protein Mce1R (probably GntR-family)	6	180.4	160.5	-0.17	3247.5	1925.73	-19.9	0.68	1
Rv0166	fadD5	Probable fatty-acid-CoA ligase FadD5 (fatty-acid-CoA synthetase) (fatty-acid-CoA synthase)	27	187.3	175.7	-0.09	15167.6	9487.7	-11.6	0.75	1
Rv0167	yrbE1A	Conserved integral membrane protein YrbE1A	7	137.8	98.1	-0.49	2893.6	1373.98	-39.6	0.25	1
Rv0168	yrbE1B	Conserved integral membrane protein YrbE1B	14	103.2	71.7	-0.53	4334	2007.17	-31.5	0.13	1
Rv0169	mce1A	Mce-family protein Mce1A	39	82.7	76.3	-0.12	9681.4	5953.61	-6.4	0.63	1
Rv0170	mce1B	Mce-family protein Mce1B	18	176	159.8	-0.14	9506.1	5753.15	-16.2	0.66	1
Rv0171	mce1C	Mce-family protein Mce1C	25	177.8	152.9	-0.22	13336.3	7643.13	-25	0.34	1
Rv0172	mce1D	Mce-family protein Mce1D	33	91.3	85.8	-0.09	9036.3	5663.6	-5.5	0.74	1
Rv0173	lprK	Possible Mce-family lipoprotein LprK (Mce-family lipoprotein Mce1E)	16	196.9	172.3	-0.19	9453.4	5514.26	-24.6	0.61	1
Rv0174	mce1F	Mce-family protein Mce1F	31	128.9	121	-0.09	11986.9	7499.78	-7.9	0.67	1
Rv0175	-	Probable conserved Mce associated membrane protein	9	173.4	119.3	-0.54	4682.9	2148.12	-54.1	0.21	1
Rv0176	-	Probable conserved Mce associated transmembrane protein	15	219.1	202.4	-0.11	9858.5	6070.52	-16.7	0.67	1
Rv0177	-	Probable conserved Mce associated protein	12	43.3	35.2	-0.3	1558.1	845.36	-8.1	0.62	1
Rv0178	-	Probable conserved Mce associated membrane protein	11	150.8	85.4	-0.82	4974.9	1878.84	-65.4	0.2	1
Rv0179c	lprO	Possible lipoprotein LprO	22	225.3	205	-0.14	14872.7	9020.71	-20.3	0.6	1
Rv0180c	-	Probable conserved transmembrane protein	28	40	36.6	-0.13	3362.1	2047.43	-3.5	0.8	1
Rv0181c	-	hypothetical protein	15	135	140.6	0.06	6076.2	4219.32	5.6	0.88	1
Rv0182c	sigG	Probable alternative RNA polymerase sigma factor SigG (RNA polymerase ECF type sigma factor)	21	191.7	177	-0.12	12080.1	7432.72	-14.8	0.67	1
Rv0183	-	Possible lysophospholipase	15	293.7	268.4	-0.13	13217.8	8053.37	-25.3	0.52	1
Rv0184	-	hypothetical protein	11	199.8	204.5	0.03	6592.8	4499.39	4.7	0.92	1
Rv0185	-	hypothetical protein	10	119	115.4	-0.04	3568.7	2307.69	-3.6	0.9	1
Rv0186	bglS	Probable beta-glucosidase BglS (gentiobiase) (cellobiase) (beta-D-glucoside glucohydrolase)	34	114.6	124.4	0.12	11684.9	8459.01	9.8	0.65	1
Rv0186A	mymT	Metallothionein, MymT	3	30.7	28.3	-0.12	276.6	169.79	-2.4	0.85	1
Rv0187	-	Probable O-methyltransferase	7	315.9	315.7	0	6634.2	4420.35	-0.2	1	1
Rv0188	-	Probable conserved transmembrane protein	10	234.2	183.4	-0.35	7024.9	3667.85	-50.8	0.58	1
Rv0189c	ilvD	Probable dihydroxy-acid dehydratase IlvD (dad)	22	8.6	8.7	0.02	568.1	384.08	0.1	0.96	1
Rv0190	-	hypothetical protein	3	504	406.2	-0.31	4535.9	2436.94	-97.8	0.64	1
Rv0191	-	Probable conserved integral membrane protein	19	454.9	424.3	-0.1	25927.7	16124.4	-30.5	0.72	1
Rv0192	-	hypothetical protein	13	263.6	285	0.11	10279.4	7409.04	21.4	0.73	1
Rv0192A	-	Conserved secreted protein	2	321.3	332.3	0.05	1927.9	1329.21	11	0.87	1
Rv0193c	-	Hypothetical protein	34	233.5	238.9	0.03	23819.3	16242.5	5.3	0.87	1
Rv0194	-	Probable transmembrane multidrug efflux pump	55	336.9	339.3	0.01	55591.6	37318.2	2.3	0.92	1
Rv0195	-	Possible two component transcriptional regulatory protein (probably LuxR-family)	6	416.8	378.4	-0.14	7502.6	4540.85	-38.4	0.77	1
Rv0196	-	Possible transcriptional regulatory protein	7	254.8	213.8	-0.25	5351.5	2993.48	-41	0.43	1
Rv0197	-	Possible oxidoreductase	33	144.7	145.7	0.01	14323.6	9616.03	1	0.92	1
Rv0198c	zmp1	Probable zinc metalloprotease Zmp1	42	70.2	65.9	-0.09	8848.8	5537.66	-4.3	0.61	1
Rv0199	-	Probable conserved membrane protein	12	17.2	14.6	-0.23	618.1	351	-2.5	0.67	1
Rv0200	-	Possible conserved transmembrane protein	7	105.3	90.4	-0.22	2210.4	1265.18	-14.9	0.7	1
Rv0201c	-	hypothetical protein	8	100.6	111	0.14	2415.1	1775.47	10.3	0.57	1
Rv0202c	mmpL11	Probable conserved transmembrane transport protein MmpL11	39	10.1	60.5	2.59	1179	4720.86	50.4	0	0
Rv0203	-	Possible exported protein	3	328	384.8	0.23	2951.9	2308.89	56.8	0.49	1
Rv0204c	-	Probable conserved transmembrane protein	19	92.9	139	0.58	5293	5282.84	46.2	0.1	1
Rv0205	-	Probable conserved transmembrane protein	12	238.8	199.4	-0.26	8596.6	4785.17	-39.4	0.47	1
Rv0206c	mmpL3	Possible conserved transmembrane transport protein MmpL3	34	5.5	2.7	-1.05	563.3	181.21	-2.9	0.27	1
Rv0207c	-	hypothetical protein	9	96.9	85.6	-0.18	2617	1540.46	-11.3	0.79	1
Rv0208c	-	Hypothetical methlytransferase (methylase)	12	109.1	91.3	-0.26	3926.1	2190.78	-17.8	0.61	1
Rv0209	-	Hypothetical protein	15	224.5	245.9	0.13	10100.7	7378.36	21.5	0.7	1
Rv0210	-	Hypothetical protein	13	500.2	465.1	-0.11	19508.4	12092	-35.1	0.78	1
Rv0211	pckA	Probable iron-regulated phosphoenolpyruvate carboxykinase [GTP] PckA (phosphoenolpyruvate carboxylase) (PEPCK)(pep carboxykinase)	24	90.8	68.7	-0.4	6538.6	3298.88	-22.1	0.44	1
Rv0212c	nadR	Possible transcriptional regulatory protein NadR (probably AsnC-family)	6	135.7	123.7	-0.13	2442.6	1484.26	-12	0.8	1
Rv0213c	-	Possible methyltransferase (methylase)	31	99	84.8	-0.22	9204.7	5256.68	-14.2	0.53	1
Rv0214	fadD4	Probable fatty-acid-CoA ligase FadD4 (fatty-acid-CoA synthetase) (fatty-acid-CoA synthase)	34	139.4	119.6	-0.22	14218.9	8131.77	-19.8	0.16	1
Rv0215c	fadE3	Probable acyl-CoA dehydrogenase FadE3	18	136.4	137.4	0.01	7368.2	4946.57	1	1	1
Rv0216	-	Double hotdog hydratase	23	85.2	70.9	-0.27	5878.5	3259.73	-14.3	0.59	1
Rv0217c	lipW	Possible esterase LipW	21	195	182.6	-0.09	12283	7670.77	-12.3	0.82	1
Rv0218	-	Probable conserved transmembrane protein	19	96.7	72.8	-0.41	5513.6	2766.57	-23.9	0.2	1
Rv0219	-	Probable conserved transmembrane protein	11	203.6	163.2	-0.32	6718.2	3590.01	-40.4	0.22	1
Rv0220	lipC	Probable esterase LipC	24	94.4	107.9	0.19	6798.3	5177.07	13.4	0.41	1
Rv0221	-	Possible triacylglycerol synthase (diacylglycerol acyltransferase)	28	160.4	162.4	0.02	13470.3	9091.92	2	0.97	1
Rv0222	echA1	Probable enoyl-CoA hydratase EchA1 (enoyl hydrase) (unsaturated acyl-CoA hydratase) (crotonase)	8	72.6	85.2	0.23	1742.8	1363.76	12.6	0.71	1
Rv0223c	-	Probable aldehyde dehydrogenase	25	73.3	69.8	-0.07	5500.8	3487.84	-3.6	0.82	1
Rv0224c	-	Possible methyltransferase (methylase)	15	0	0	0	0	0	0	1	1
Rv0225	-	Possible conserved protein	20	0	0.8	0.83	0	30.95	0.8	0.39	1
Rv0226c	-	Probable conserved transmembrane protein	29	37.8	30.1	-0.33	3290.8	1743.32	-7.8	0.71	1
Rv0227c	-	Probable conserved membrane protein	23	0	0	0	0	0	0	1	1
Rv0228	-	Probable integral membrane acyltransferase	14	4.3	6.9	0.68	180.8	192.64	2.6	0.67	1
Rv0229c	-	Possible conserved membrane protein with PIN domain	16	108.7	86.9	-0.32	5217.1	2781.31	-21.8	0.45	1
Rv0230c	php	Probable phosphotriesterase Php (parathion hydrolase) (PTE) (aryldialkylphosphatase) (paraoxonase) (a-esterase) (aryltriphosphatase) (paraoxon hydrolase)	16	304.7	289.7	-0.07	14623.2	9269.54	-15	0.83	1
Rv0231	fadE4	Probable acyl-CoA dehydrogenase FadE4	36	146.2	149.9	0.04	15788.5	10789.3	3.7	0.91	1
Rv0232	-	Probable transcriptional regulatory protein (probably TetR/AcrR-family)	9	346.9	344.1	-0.01	9366.9	6193.42	-2.8	0.97	1
Rv0233	nrdB	Ribonucleoside-diphosphate reductase (beta chain) NrdB (ribonucleotide reductase small chain)	11	158.4	156.4	-0.02	5227.8	3441.86	-2	0.97	1
Rv0234c	gabD1	Succinate-semialdehyde dehydrogenase [NADP+] dependent (SSDH) GabD1	23	78.7	75.3	-0.06	5432.9	3464.99	-3.4	0.89	1
Rv0235c	-	Probable conserved transmembrane protein	27	53.7	64.5	0.27	4349.6	3484.52	10.8	0.27	1
Rv0236A	-	Small secreted protein	3	0	0	0	0	0	0	1	1
Rv0236c	aftD	Possible arabinofuranosyltransferase AftD	39	0	0	0	0	0	0	1	1
Rv0237	lpqI	Probable conserved lipoprotein LpqI	13	175.1	146.9	-0.25	6827.1	3818.11	-28.2	0.55	1
Rv0238	-	Possible transcriptional regulatory protein (probably TetR-family)	13	107.5	89.4	-0.27	4191.4	2323.35	-18.1	0.57	1
Rv0239	vapB24	Possible antitoxin VapB24	2	139.3	147.1	0.08	835.9	588.42	7.8	0.91	1
Rv0240	vapC24	Possible toxin VapC24 Contains PIN domain	9	170.1	226.9	0.42	4593.6	4084.36	56.8	0.14	1
Rv0241c	htdX	Probable 3-hydroxyacyl-thioester dehydratase HtdX	16	65.9	72.9	0.15	3164.1	2332.93	7	0.86	1
Rv0242c	fabG4	Probable 3-oxoacyl-[acyl-carrier protein] reductase FabG4 (3-ketoacyl-acyl carrier protein reductase)	11	45.9	75.3	0.72	1514.2	1657.36	29.4	0.068	1
Rv0243	fadA2	Probable acetyl-CoA acyltransferase FadA2 (3-ketoacyl-CoA thiolase) (beta-ketothiolase)	20	87.4	101.8	0.22	5242	4071.74	14.4	0.51	1
Rv0244c	fadE5	Probable acyl-CoA dehydrogenase FadE5	23	271.8	229.1	-0.25	18753.7	10537.7	-42.7	0.44	1
Rv0245	-	Possible oxidoreductase	4	124.4	103.2	-0.27	1492.3	825.83	-21.1	0.66	1
Rv0246	-	Probable conserved integral membrane protein	33	78.6	81.1	0.05	7780.1	5351.66	2.5	0.88	1
Rv0247c	-	Probable succinate dehydrogenase [iron-sulfur subunit] (succinic dehydrogenase)	12	55.3	58.6	0.08	1989.8	1406.13	3.3	0.87	1
Rv0248c	-	Probable succinate dehydrogenase [iron-sulfur subunit] (succinic dehydrogenase)	39	130.1	112.8	-0.21	15219.2	8794.72	-17.3	0.27	1
Rv0249c	-	Probable succinate dehydrogenase [membrane anchor subunit] (succinic dehydrogenase)	23	96.3	89.6	-0.1	6647.2	4121.03	-6.7	0.73	1
Rv0250c	-	hypothetical protein	4	72.7	51.6	-0.49	872.9	412.91	-21.1	0.37	1
Rv0251c	hsp	Heat shock protein Hsp (heat-stress-induced ribosome-binding protein A)	5	447	365.6	-0.29	6705.3	3655.51	-81.5	0.64	1
Rv0252	nirB	Probable nitrite reductase [NAD(P)H] large subunit [FAD flavoprotein] NirB	41	126.7	135.8	0.1	15589	11136.7	9.1	0.62	1
Rv0253	nirD	Probable nitrite reductase [NAD(P)H] small subunit NirD	7	85.4	66.4	-0.36	1794	930.11	-19	0.48	1
Rv0254c	cobU	Probable bifunctional cobalamin biosynthesis protein CobU: cobinamide kinase + cobinamide phosphate guanylyltransferase	6	240.3	281.3	0.23	4325.1	3375.44	41	0.5	1
Rv0255c	cobQ1	Probable cobyric acid synthase CobQ1	15	220.2	197.4	-0.16	9909	5921.74	-22.8	0.68	1
Rv0256c	PPE2	PPE family protein PPE2	32	135.7	148.9	0.13	13026.9	9532.75	13.3	0.69	1
Rv0257	-	hypothetical protein	3	276.4	257.1	-0.1	2487.8	1542.57	-19.3	0.78	1
Rv0258c	-	hypothetical protein	8	61.1	54.6	-0.16	1466.3	873.92	-6.5	0.84	1
Rv0259c	-	hypothetical protein	8	108.2	71.2	-0.6	2595.9	1138.97	-37	0.17	1
Rv0260c	-	Possible transcriptional regulatory protein	22	100.9	101.1	0	6658.7	4450.1	0.2	0.99	1
Rv0261c	narK3	Probable integral membrane nitrite extrusion protein NarK3 (nitrite facilitator)	25	115.5	116.2	0.01	8662.4	5811.46	0.7	0.96	1
Rv0262c	aac	Aminoglycoside 2'-N-acetyltransferase Aac (Aac(2')-IC)	7	136.6	142.7	0.06	2868.2	1997.87	6.1	0.81	1
Rv0263c	-	hypothetical protein	16	72.8	80.3	0.14	3492.5	2570.34	7.6	0.63	1
Rv0264c	-	hypothetical protein	10	197.8	198.8	0.01	5933.6	3975.28	1	0.98	1
Rv0265c	-	Probable periplasmic iron-transport lipoprotein	9	169.4	143	-0.24	4573	2574.86	-26.3	0.52	1
Rv0266c	oplA	Probable 5-oxoprolinase OplA (5-oxo-L-prolinase) (pyroglutamase) (5-OPASE)	42	269.8	252.2	-0.1	33989.7	21188.8	-17.5	0.63	1
Rv0267	narU	Probable integral membrane nitrite extrusion protein NarU (nitrite facilitator)	15	193.1	178.3	-0.12	8688.6	5348.62	-14.8	0.57	1
Rv0268c	-	Hypothetical protein	13	339.9	325.4	-0.06	13254.3	8459.93	-14.5	0.8	1
Rv0269c	-	hypothetical protein	11	300.2	258.9	-0.21	9907.8	5694.83	-41.4	0.69	1
Rv0270	fadD2	Probable fatty-acid-CoA ligase FadD2 (fatty-acid-CoA synthetase) (fatty-acid-CoA synthase)	25	302.3	303.6	0.01	22671.2	15180.4	1.3	0.98	1
Rv0271c	fadE6	Probable acyl-CoA dehydrogenase FadE6	34	192.1	199.4	0.05	19598.3	13559.2	7.3	0.77	1
Rv0272c	-	hypothetical protein	16	73.4	81.9	0.16	3521.9	2619.63	8.5	0.74	1
Rv0273c	-	Possible transcriptional regulatory protein	17	145.7	123.9	-0.23	7431	4212.69	-21.8	0.63	1
Rv0274	-	hypothetical protein	8	83.9	76.3	-0.14	2012.5	1220.41	-7.6	0.79	1
Rv0275c	-	Possible transcriptional regulatory protein (possibly TetR-family)	9	96.3	116.2	0.27	2600.8	2091.01	19.8	0.56	1
Rv0276	-	hypothetical protein	17	161.7	141	-0.2	8249.1	4794.2	-20.7	0.45	1
Rv0277c	vapC25	Possible toxin VapC25 Contains PIN domain	6	144.6	122.7	-0.24	2603.3	1472.84	-21.9	0.67	1
Rv0278c	PE_PGRS3	PE-PGRS family protein PE_PGRS3	26	291.7	284.5	-0.04	22756.4	14796.1	-7.2	0.85	1
Rv0279c	PE_PGRS4	PE-PGRS family protein PE_PGRS4	19	330.2	326.3	-0.02	18823.3	12397.6	-4	0.92	1
Rv0280	PPE3	PPE family protein PPE3	26	119.4	119.9	0.01	9315.9	6232.93	0.4	0.97	1
Rv0281	-	Possible S-adenosylmethionine-dependent methyltransferase	14	382.6	392.1	0.04	16067.9	10979.8	9.6	0.96	1
Rv0282	eccA3	ESX conserved component EccA3 ESX-3 type VII secretion system protein	24	2.3	0.5	-2.15	167.7	25.24	-1.8	0.11	1
Rv0283	eccB3	ESX conserved component EccB3 ESX-3 type VII secretion system protein Possible membrane protein	24	1.1	0	-1.07	78.7	0	-1.1	0.19	1
Rv0284	eccC3	ESX conserved component EccC3 ESX-3 type VII secretion system protein Possible membrane protein	61	0.6	0	-0.65	104.7	0	-0.6	0.21	1
Rv0285	PE5	PE family protein PE5	5	0	0	0	0	0	0	1	1
Rv0286	PPE4	PPE family protein PPE4	31	9.1	2.8	-1.69	846.8	175.5	-6.3	0.0082	1
Rv0287	esxG	ESAT-6 like protein EsxG (conserved protein TB9.8)	5	16.4	12.5	-0.39	246.4	125.02	-3.9	0.84	1
Rv0288	esxH	Low molecular weight protein antigen 7 EsxH (10 kDa antigen) (CFP-7) (protein TB10.4)	7	1.1	0	-1.05	22.6	0	-1.1	1	1
Rv0289	espG3	ESX-3 secretion-associated protein EspG3	13	3.6	0	-2.2	139.7	0	-3.6	0.13	1
Rv0290	eccD3	ESX conserved component EccD3 ESX-3 type VII secretion system protein Probable transmembrane protein	19	1.5	0	-1.35	88.3	0	-1.5	0.3	1
Rv0291	mycP3	Probable membrane-anchored mycosin MycP3 (serine protease) (subtilisin-like protease) (subtilase-like) (mycosin-3)	13	32.1	1.7	-4.26	1250.3	43.58	-30.4	0.0013	0.32565
Rv0292	eccE3	ESX conserved component EccE3 ESX-3 type VII secretion system protein Probable transmembrane protein	17	20.6	4.6	-2.17	1052.3	155.97	-16	0.04	1
Rv0293c	-	hypothetical protein	27	202	189.3	-0.09	16365.9	10224	-12.7	0.81	1
Rv0294	tam	Probable trans-aconitate methyltransferase Tam	14	170.9	193.7	0.18	7176.1	5423.79	22.8	0.62	1
Rv0295c	-	hypothetical protein	10	233	226	-0.04	6991.2	4519.2	-7.1	0.87	1
Rv0296c	-	Probable sulfatase	42	152.9	142.3	-0.1	19271.2	11950.2	-10.7	0.62	1
Rv0297	PE_PGRS5	PE-PGRS family protein PE_PGRS5	14	253.5	248.7	-0.03	10647.7	6963.61	-4.8	0.97	1
Rv0298	-	Hypothetical protein	5	327.1	288.6	-0.18	4905.8	2885.88	-38.5	0.73	1
Rv0299	-	Hypothetical protein	2	616.5	595.3	-0.05	3699.1	2381.02	-21.3	0.92	1
Rv0300	vapB2	Possible antitoxin VapB2	5	315.5	346	0.13	4732.3	3460.48	30.6	0.71	1
Rv0301	vapC2	Possible toxin VapC2	7	403.4	369.1	-0.13	8472	5167.13	-34.3	0.83	1
Rv0302	-	Probable transcriptional regulatory protein (probably TetR/AcrR-family)	8	250.9	274.4	0.13	6021.2	4390.59	23.5	0.63	1
Rv0303	-	Probable dehydrogenase/reductase	12	252.1	209.9	-0.26	9074.5	5037.32	-42.2	0.25	1
Rv0304c	PPE5	PPE family protein PPE5	136	90.7	83.6	-0.12	37023.9	22726.2	-7.2	0.43	1
Rv0305c	PPE6	PPE family protein PPE6	60	61.4	62.9	0.03	11058.8	7546.95	1.5	0.89	1
Rv0306	-	Putative oxidoreductase	8	335	331	-0.02	8039.4	5295.46	-4	0.96	1
Rv0307c	-	hypothetical protein	9	191	195.3	0.03	5158	3515.47	4.3	0.95	1
Rv0308	-	Probable conserved integral membrane protein	15	142.7	164.8	0.21	6422.1	4944.46	22.1	0.46	1
Rv0309	-	Possible conserved exported protein	12	102.6	123.2	0.26	3694.5	2956.82	20.6	0.47	1
Rv0310c	-	hypothetical protein	12	76.8	86.7	0.17	2764.3	2080.5	9.9	0.69	1
Rv0311	-	hypothetical protein	17	91.2	77.6	-0.23	4649	2637.96	-13.6	0.54	1
Rv0312	-	Conserved hypothetical proline and threonine rich protein	22	33	46.3	0.49	2175.8	2038.13	13.4	0.26	1
Rv0313	-	hypothetical protein	5	511.6	463.3	-0.14	7673.9	4632.51	-48.3	0.76	1
Rv0314c	-	Possible conserved membrane protein	7	397.4	297.6	-0.42	8344.8	4165.8	-99.8	0.32	1
Rv0315	-	Possible beta-1,3-glucanase precursor	10	228.6	237.4	0.05	6858.5	4748.5	8.8	0.94	1
Rv0316	-	Possible muconolactone isomerase	8	380.5	309.6	-0.3	9131.9	4953.48	-70.9	0.66	1
Rv0317c	glpQ2	Possible glycerophosphoryl diester phosphodiesterase GlpQ2 (glycerophosphodiester phosphodiesterase)	13	388.4	371	-0.07	15148.9	9645.51	-17.5	0.89	1
Rv0318c	-	Probable conserved integral membrane protein	8	281	259.4	-0.12	6744.4	4151.06	-21.6	0.76	1
Rv0319	pcp	Probable pyrrolidone-carboxylate peptidase Pcp (5-oxoprolyl-peptidase) (pyroglutamyl-peptidase I) (PGP-I) (pyrase)	8	216.1	170.3	-0.34	5185.8	2725.39	-45.7	0.57	1
Rv0320	-	Possible conserved exported protein	16	186.8	168.1	-0.15	8964.1	5380.22	-18.6	0.63	1
Rv0321	dcd	Probable deoxycytidine triphosphate deaminase Dcd (dCTP deaminase)	6	198.2	190.9	-0.05	3567.9	2290.28	-7.4	0.93	1
Rv0322	udgA	Probable UDP-glucose 6-dehydrogenase UdgA (UDP-GLC dehydrogenase) (UDP-GLCDH) (UDPGDH)	24	126.9	117.9	-0.11	9137	5661.2	-9	0.72	1
Rv0323c	-	hypothetical protein	12	245.7	228.5	-0.1	8843.9	5484.78	-17.1	0.82	1
Rv0324	-	Possible transcriptional regulatory protein (possibly ArsR-family)	12	262.5	263.2	0	9451.6	6317.24	0.7	0.99	1
Rv0325	-	Hypothetical protein	6	240.6	234.9	-0.03	4331.4	2819.18	-5.7	0.95	1
Rv0326	-	Hypothetical protein	9	151.1	168.8	0.16	4080.9	3038.26	17.6	0.74	1
Rv0327c	cyp135A1	Possible cytochrome P450 135A1 Cyp135A1	24	48.9	52.8	0.11	3521.3	2534.88	3.9	0.79	1
Rv0328	-	Possible transcriptional regulatory protein (possibly TetR/AcrR-family)	11	251.4	216.8	-0.21	8295.2	4770.15	-34.5	0.68	1
Rv0329c	-	hypothetical protein	9	219.8	217.1	-0.02	5934.2	3907.66	-2.7	0.99	1
Rv0330c	-	Hypothetical protein	9	307.7	295.5	-0.06	8309.2	5319.5	-12.2	0.93	1
Rv0331	-	Possible dehydrogenase/reductase	18	147.2	127.5	-0.21	7947	4590.14	-19.7	0.57	1
Rv0332	-	hypothetical protein	12	251.3	246.2	-0.03	9045.9	5909.12	-5.1	0.9	1
Rv0333	-	hypothetical protein	4	194.3	184.7	-0.07	2331.8	1477.35	-9.7	0.91	1
Rv0334	rmlA	Alpha-D-glucose-1-phosphate thymidylyltransferase RmlA (dTDP-glucose synthase) (dTDP-glucose pyrophosphorylase)	19	0	0.8	0.86	0	30.95	0.8	0.34	1
Rv0335c	PE6	PE family protein PE6	2	44.3	62.5	0.5	265.6	250.03	18.2	0.52	1
Rv0336	-	Conserved 13E12 repeat family protein	18	321.7	322	0	17372.6	11592.9	0.3	1	1
Rv0337c	aspC	Probable aspartate aminotransferase AspC (transaminase A) (ASPAT)	22	102.2	84.7	-0.27	6743.9	3724.97	-17.5	0.44	1
Rv0338c	-	Probable iron-sulfur-binding reductase	37	30.2	32.9	0.12	3355.8	2432.98	2.6	0.83	1
Rv0339c	-	Possible transcriptional regulatory protein	30	134.7	156.3	0.21	12119.6	9377.14	21.6	0.41	1
Rv0340	-	hypothetical protein	5	43	45	0.06	644.7	449.58	2	0.96	1
Rv0341	iniB	Isoniazid inductible gene protein IniB	19	124	153.2	0.3	7069.6	5821.97	29.2	0.25	1
Rv0342	iniA	Isoniazid inductible gene protein IniA	27	133.8	140.4	0.07	10841.5	7581.5	6.6	0.82	1
Rv0343	iniC	Isoniazid inductible gene protein IniC	13	209.7	181.9	-0.21	8176.5	4728.69	-27.8	0.68	1
Rv0344c	lpqJ	Probable lipoprotein LpqJ	12	236.3	186.9	-0.34	8506.2	4484.65	-49.4	0.41	1
Rv0345	-	hypothetical protein	7	317.5	252.7	-0.33	6667	3538.32	-64.7	0.47	1
Rv0346c	ansP2	Possible L-asparagine permease AnsP2 (L-asparagine transport protein)	29	200.5	183.2	-0.13	17443	10625.8	-17.3	0.54	1
Rv0347	-	Probable conserved membrane protein	18	40.4	38.7	-0.06	2180.3	1393.51	-1.7	0.9	1
Rv0348	-	Possible transcriptional regulatory protein	18	23.4	19.8	-0.24	1261.7	713.43	-3.5	0.71	1
Rv0349	-	Hypothetical protein	8	180.1	135.2	-0.41	4321.8	2163.14	-44.9	0.2	1
Rv0350	dnaK	Probable chaperone protein DnaK (heat shock protein 70) (heat shock 70 kDa protein) (HSP70)	17	1	0.4	-1.42	50.7	12.62	-0.6	0.47	1
Rv0351	grpE	Probable GrpE protein (HSP-70 cofactor)	9	6.2	10.5	0.76	167	188.12	4.3	0.67	1
Rv0352	dnaJ1	Probable chaperone protein DnaJ1	14	53.8	44.7	-0.27	2260.2	1251.36	-9.1	0.56	1
Rv0353	hspR	Probable heat shock protein transcriptional repressor HspR (MerR family)	6	523.1	514.8	-0.02	9415	6177.21	-8.3	0.97	1
Rv0354c	PPE7	PPE family protein PPE7	5	44.5	45.2	0.02	667.6	451.98	0.7	0.96	1
Rv0355c	PPE8	PPE family protein PPE8	172	74.6	72	-0.05	38470.8	24752.9	-2.6	0.7	1
Rv0356c	-	hypothetical protein	9	146.8	190.5	0.38	3963	3429.52	43.8	0.27	1
Rv0357c	purA	Probable adenylosuccinate synthetase PurA (imp--aspartate ligase) (ADSS) (ampsase)	24	0	0	0	0	0	0	1	1
Rv0358	-	hypothetical protein	13	46.1	55.9	0.28	1797	1454.22	9.9	0.47	1
Rv0359	-	Probable conserved integral membrane protein	11	363.9	419.7	0.21	12007.5	9234.07	55.9	0.63	1
Rv0360c	-	hypothetical protein	9	507.5	441.6	-0.2	13703	7948.44	-65.9	0.54	1
Rv0361	-	Probable conserved membrane protein	8	150	141.4	-0.09	3599.5	2262	-8.6	0.87	1
Rv0362	mgtE	Possible Mg2+ transport transmembrane protein MgtE	16	459	383.3	-0.26	22031.9	12264.5	-75.7	0.59	1
Rv0363c	fba	Probable fructose-bisphosphate aldolase Fba	17	14.5	19	0.39	740	647.01	4.5	0.48	1
Rv0364	-	Possible conserved transmembrane protein	13	7.3	7.7	0.09	283.4	200.74	0.5	0.97	1
Rv0365c	-	hypothetical protein	20	394.5	349.5	-0.17	23672	13979	-45.1	0.45	1
Rv0366c	-	hypothetical protein	6	236.2	314.4	0.41	4251.7	3772.42	78.2	0.32	1
Rv0367c	-	Hypothetical protein	2	103.1	112.1	0.12	618.8	448.38	9	0.86	1
Rv0368c	-	hypothetical protein	17	312.4	334.9	0.1	15930.1	11387.6	22.6	0.71	1
Rv0369c	-	Possible membrane oxidoreductase	7	107.8	87.2	-0.31	2264.8	1220.41	-20.7	0.45	1
Rv0370c	-	Possible oxidoreductase	21	80.7	63.4	-0.35	5081.4	2662.01	-17.3	0.35	1
Rv0371c	-	hypothetical protein	7	80.1	71	-0.17	1682.6	994.42	-9.1	0.77	1
Rv0372c	-	hypothetical protein	6	103.3	109.4	0.08	1859.4	1313.27	6.1	0.85	1
Rv0373c	-	Probable carbon monoxyde dehydrogenase (large chain)	38	95.8	109.7	0.2	10916.8	8337.31	13.9	0.37	1
Rv0374c	-	Probable carbon monoxyde dehydrogenase (small chain)	6	71	104.6	0.56	1278.1	1254.68	33.5	0.18	1
Rv0375c	-	Probable carbon monoxyde dehydrogenase (medium chain)	8	104.8	134.5	0.36	2515.2	2152.64	29.7	0.65	1
Rv0376c	-	hypothetical protein	21	106.1	143.3	0.43	6684.8	6019.12	37.2	0.14	1
Rv0377	-	Probable transcriptional regulatory protein (probably LysR-family)	9	116.3	109.8	-0.08	3139.5	1976.22	-6.5	0.79	1
Rv0378	-	Conserved hypothetical glycine rich protein	3	118.4	100	-0.24	1065.2	599.84	-18.4	0.65	1
Rv0379	secE2	Possible protein transport protein SecE2	3	278.5	199.4	-0.48	2506.7	1196.36	-79.1	0.29	1
Rv0380c	-	Possible RNA methyltransferase (RNA methylase)	10	220.6	257.9	0.23	6617.6	5158.1	37.3	0.47	1
Rv0381c	-	Hypothetical protein	17	200.7	185.6	-0.11	10234.5	6311.53	-15	0.69	1
Rv0382c	pyrE	Probable orotate phosphoribosyltransferase PyrE (OPRT) (oprtase)	12	0	0	0	0	0	0	1	1
Rv0383c	-	Possible conserved secreted protein	9	95.8	85.8	-0.16	2586.6	1543.77	-10	0.87	1
Rv0384c	clpB	Probable endopeptidase ATP binding protein (chain B) ClpB (ClpB protein) (heat shock protein F84.1)	25	16.7	26	0.64	1251.4	1300.65	9.3	0.079	1
Rv0385	-	Probable monooxygenase	19	435.6	412.3	-0.08	24829.9	15668.2	-23.3	0.76	1
Rv0386	-	Probable transcriptional regulatory protein (probably LuxR/UhpA-family)	44	251.2	226.7	-0.15	33153.2	19949.7	-24.5	0.52	1
Rv0387c	-	hypothetical protein	14	128.3	129.3	0.01	5387.2	3620.96	1.1	1	1
Rv0388c	PPE9	PPE family protein PPE9	10	42.5	38.8	-0.13	1276.1	776.54	-3.7	0.82	1
Rv0389	purT	Probable phosphoribosylglycinamide formyltransferase 2 PurT (GART 2) (gar transformylase 2) (5'-phosphoribosylglycinamide transformylase 2) (formate-dependent gar transformylase)	9	313.1	365.6	0.22	8452.6	6580.17	52.5	0.51	1
Rv0390	-	hypothetical protein	8	294.1	278.2	-0.08	7058.6	4451.58	-15.9	0.76	1
Rv0391	metZ	Probable O-succinylhomoserine sulfhydrylase MetZ (OSH sulfhydrylase)	21	86.3	78.1	-0.14	5434.9	3278.98	-8.2	0.68	1
Rv0392c	ndhA	Probable membrane NADH dehydrogenase NdhA	16	162.2	177.4	0.13	7785.6	5677.7	15.2	0.73	1
Rv0393	-	Conserved 13E12 repeat family protein	10	330.6	342.6	0.05	9918.6	6851.57	12	0.92	1
Rv0394c	-	Possible secreted protein	10	170.7	189.1	0.15	5121.1	3781.44	18.4	0.72	1
Rv0395	-	Hypothetical protein	7	135.2	138.5	0.03	2839.6	1938.35	3.2	0.92	1
Rv0396	-	Hypothetical protein	5	30.3	11.9	-1.34	454	119.3	-18.3	0.16	1
Rv0397	-	Conserved 13E12 repeat family protein	3	214.5	221.7	0.05	1930.3	1330.41	7.3	0.9	1
Rv0397A	-	hypothetical protein	7	139.2	128	-0.12	2923.8	1791.69	-11.3	0.76	1
Rv0398c	-	Possible secreted protein	5	123.5	151.7	0.3	1852.3	1517.33	28.2	0.54	1
Rv0399c	lpqK	Possible conserved lipoprotein LpqK	24	57.4	61.8	0.11	4130	2967.04	4.5	0.79	1
Rv0400c	fadE7	Acyl-CoA dehydrogenase FadE7	10	93.1	99.5	0.1	2793.6	1990.96	6.4	0.79	1
Rv0401	-	Probable conserved transmembrane protein	3	75.5	112.8	0.58	679.1	676.77	37.3	0.087	1
Rv0402c	mmpL1	Probable conserved transmembrane transport protein MmpL1	55	102.8	87.1	-0.24	16964.8	9579.37	-15.7	0.2	1
Rv0403c	mmpS1	Probable conserved membrane protein MmpS1	7	68.4	87.1	0.35	1436.1	1219.21	18.7	0.28	1
Rv0404	fadD30	Fatty-acid-AMP ligase FadD30 (fatty-acid-AMP synthetase) (fatty-acid-AMP synthase)	87	16.7	19.1	0.2	4353.8	3328.55	2.4	0.52	1
Rv0405	pks6	Probable membrane bound polyketide synthase Pks6	123	39.8	42.9	0.11	14698.6	10561.2	3.1	0.76	1
Rv0406c	-	Beta lactamase like protein	14	186.5	183.6	-0.02	7831.7	5141.61	-2.8	0.96	1
Rv0407	fgd1	F420-dependent glucose-6-phosphate dehydrogenase Fgd1	20	194.3	201.8	0.05	11656.8	8071.34	7.5	0.82	1
Rv0408	pta	Probable phosphate acetyltransferase Pta (phosphotransacetylase)	43	140.4	143.7	0.03	18114.3	12359.5	3.3	0.85	1
Rv0409	ackA	Probable acetate kinase AckA (acetokinase)	17	45.4	45.3	0	2316.7	1541.38	-0.1	0.99	1
Rv0410c	pknG	Serine/threonine-protein kinase PknG (protein kinase G) (STPK G)	31	33.5	31.3	-0.1	3114.6	1940.47	-2.2	0.72	1
Rv0411c	glnH	Probable glutamine-binding lipoprotein GlnH (GLNBP)	9	25.7	40.2	0.64	694.8	723.66	14.5	0.21	1
Rv0412c	-	Possible conserved membrane protein	23	54.3	36.2	-0.59	3745.9	1663.08	-18.1	0.078	1
Rv0413	mutT3	Possible mutator protein MutT3 (7,8-dihydro-8-oxoguanine-triphosphatase) (8-oxo-dGTPase) (dGTP pyrophosphohydrolase)	7	208.7	182.4	-0.19	4382.9	2553.21	-26.3	0.69	1
Rv0414c	thiE	Thiamine-phosphate pyrophosphorylase ThiE (TMP pyrophosphorylase) (TMP-PPASE) (thiamine-phosphate synthase)	10	28.3	18.8	-0.59	848.3	375.05	-9.5	0.76	1
Rv0415	thiO	Possible thiamine biosynthesis oxidoreductase ThiO	12	0	0	0	0	0	0	1	1
Rv0416	thiS	Possible protein ThiS	4	0	0	0	0	0	0	1	1
Rv0417	thiG	Probable thiamin biosynthesis protein ThiG (thiazole biosynthesis protein)	15	0	0	0	0	0	0	1	1
Rv0418	lpqL	Probable lipoprotein aminopeptidase LpqL	28	105.5	128.7	0.29	8864.7	7204.98	23.1	0.16	1
Rv0419	lpqM	Possible lipoprotein peptidase LpqM	22	83.5	72.5	-0.2	5511.5	3192.11	-11	0.42	1
Rv0420c	-	Possible transmembrane protein	9	253.9	241.2	-0.07	6854	4341.3	-12.7	0.93	1
Rv0421c	-	hypothetical protein	10	108.1	105.7	-0.03	3242.6	2114.77	-2.3	0.95	1
Rv0422c	thiD	Probable phosphomethylpyrimidine kinase ThiD (HMP-phosphate kinase) (HMP-P kinase)	14	0.7	0.9	0.43	28.1	25.24	0.2	0.9	1
Rv0423c	thiC	Probable thiamine biosynthesis protein ThiC	22	7.2	8	0.15	474.4	349.81	0.8	0.88	1
Rv0424c	-	Hypothetical protein	8	65.6	64.2	-0.03	1574.7	1026.57	-1.5	0.95	1
Rv0425c	ctpH	Possible metal cation transporting P-type ATPase CtpH	41	155.7	163.2	0.07	19157.2	13385.8	7.5	0.75	1
Rv0426c	-	Possible transmembrane protein	2	197.2	235.4	0.26	1183.4	941.54	38.1	0.71	1
Rv0427c	xthA	Probable exodeoxyribonuclease III protein XthA (exonuclease III) (EXO III) (AP endonuclease VI)	13	173.1	175.3	0.02	6749	4557.98	2.3	0.94	1
Rv0428c	-	GCN5-related N-acetyltransferase	16	109.8	92.9	-0.24	5269.8	2973.95	-16.9	0.3	1
Rv0429c	def	Probable polypeptide deformylase Def (PDF) (formylmethionine deformylase)	9	0.6	0	-0.69	16.4	0	-0.6	1	1
Rv0430	-	hypothetical protein	3	1.3	0	-1.2	11.6	0	-1.3	1	1
Rv0431	-	Putative tuberculin related peptide	10	58	73.5	0.34	1738.9	1469.24	15.5	0.41	1
Rv0432	sodC	Periplasmic superoxide dismutase [Cu-Zn] SodC	12	283.1	259.9	-0.12	10192	6238.47	-23.2	0.72	1
Rv0433	-	hypothetical protein	23	220.1	222.2	0.01	15185.6	10223.4	2.2	0.96	1
Rv0434	-	hypothetical protein	13	259.9	221	-0.23	10138	5747.16	-38.9	0.55	1
Rv0435c	-	Putative conserved ATPase	23	254.1	240.4	-0.08	17531.9	11056.2	-13.7	0.83	1
Rv0436c	pssA	Probable CDP-diacylglycerol--serine O-phosphatidyltransferase PssA (PS synthase) (phosphatidylserine synthase)	17	244.8	196.9	-0.31	12486.2	6694.41	-47.9	0.23	1
Rv0437c	psd	Possible phosphatidylserine decarboxylase Psd (PS decarboxylase)	8	208.8	173.1	-0.27	5010.3	2769.61	-35.7	0.64	1
Rv0438c	moeA2	Probable molybdopterin biosynthesis protein MoeA2	14	231.1	209.6	-0.14	9704.3	5867.66	-21.5	0.62	1
Rv0439c	-	Probable dehydrogenase/reductase	19	261.6	247.7	-0.08	14912.1	9414.09	-13.9	0.92	1
Rv0440	groEL2	60 kDa chaperonin 2 GroEL2 (protein CPN60-2) (GroEL protein 2) (65 kDa antigen) (heat shock protein 65) (cell wall protein A) (antigen A)	13	0	0	0	0	0	0	1	1
Rv0441c	-	Hypothetical protein	9	142.8	153	0.1	3855.6	2754.87	10.2	0.7	1
Rv0442c	PPE10	PPE family protein PPE10	24	186.1	203.5	0.13	13401.2	9769.61	17.4	0.68	1
Rv0443	-	hypothetical protein	14	116.7	136.8	0.23	4900.2	3829.53	20.1	0.45	1
Rv0444c	rskA	Anti-sigma factor RskA (regulator of sigma K)	9	181.7	159.7	-0.19	4905.7	2874.18	-22	0.64	1
Rv0445c	sigK	Alternative RNA polymerase sigma factor SigK	10	247.6	236.1	-0.07	7429.4	4721.14	-11.6	0.82	1
Rv0446c	-	Possible conserved transmembrane protein	17	96.8	108.4	0.16	4937.1	3685.27	11.6	0.58	1
Rv0447c	ufaA1	Probable cyclopropane-fatty-acyl-phospholipid synthase UfaA1 (cyclopropane fatty acid synthase) (CFA synthase)	27	225.5	228.5	0.02	18267	12338.1	3	0.98	1
Rv0448c	-	hypothetical protein	16	216.9	211.6	-0.04	10412	6770.13	-5.4	0.92	1
Rv0449c	-	hypothetical protein	23	212.7	214	0.01	14676.8	9843.58	1.3	0.98	1
Rv0450c	mmpL4	Probable conserved transmembrane transport protein MmpL4	84	35.9	60.1	0.74	9044.8	10103.5	24.2	0.0009	0.25766
Rv0451c	mmpS4	Probable conserved membrane protein MmpS4	15	0.3	0	-0.33	11.6	0	-0.3	1	1
Rv0452	-	Possible transcriptional regulatory protein	10	174.2	164.5	-0.08	5226	3289.49	-9.7	0.83	1
Rv0453	PPE11	PPE family protein PPE11	23	221.7	182.5	-0.28	15297.8	8393.79	-39.2	0.25	1
Rv0454	-	hypothetical protein	6	324.2	275.5	-0.23	5834.7	3305.42	-48.7	0.69	1
Rv0455c	-	hypothetical protein	11	0	10	3.46	0	220.28	10	0.0001	0.0334
Rv0456A	mazF1	Possible toxin MazF1	4	182.1	196	0.11	2185.3	1567.82	13.9	0.88	1
Rv0456B	mazE1	Possible antitoxin MazE1	13	71.1	55	-0.37	2771.7	1430.18	-16.1	0.068	1
Rv0456c	echA2	enoyl-CoA hydratase EchA2 (enoyl hydrase) (unsaturated acyl-CoA hydratase) (crotonase)	11	119.3	124.8	0.06	3938.5	2745.85	5.5	0.81	1
Rv0457c	-	Probable peptidase	38	124.3	127.2	0.03	14172.4	9665.04	2.9	0.9	1
Rv0458	-	Probable aldehyde dehydrogenase	23	156.4	142.5	-0.13	10792.2	6556.13	-13.9	0.63	1
Rv0459	-	hypothetical protein	5	218.9	195.8	-0.16	3283.1	1957.88	-23.1	0.78	1
Rv0460	-	Conserved hydrophobic protein	3	160.8	101.1	-0.67	1447.1	606.75	-59.7	0.05	1
Rv0461	-	Probable transmembrane protein	16	203.5	162.4	-0.33	9768.7	5196.61	-41.1	0.4	1
Rv0462	lpdC	Dihydrolipoamide dehydrogenase LpdC (lipoamide reductase (NADH)) (lipoyl dehydrogenase) (dihydrolipoyl dehydrogenase) (diaphorase)	27	3.2	4.2	0.41	255.3	225.99	1	0.47	1
Rv0463	-	Probable conserved membrane protein	4	224.3	235.8	0.07	2691.3	1886.67	11.6	0.9	1
Rv0464c	-	hypothetical protein	15	101.8	121.4	0.25	4582.9	3641.69	19.5	0.57	1
Rv0465c	-	Probable transcriptional regulatory protein	28	203.8	202.7	-0.01	17116.7	11349.4	-1.1	0.92	1
Rv0466	-	hypothetical protein	8	122	145	0.25	2928.5	2320.31	23	0.58	1
Rv0467	icl1	Isocitrate lyase Icl (isocitrase) (isocitratase)	18	377.2	345.6	-0.13	20367.5	12442.7	-31.5	0.65	1
Rv0468	fadB2	3-hydroxybutyryl-CoA dehydrogenase FadB2 (beta-hydroxybutyryl-CoA dehydrogenase) (BHBD)	13	57	61.9	0.12	2223.6	1609.28	4.9	0.8	1
Rv0469	umaA	Possible mycolic acid synthase UmaA	24	45.4	51	0.17	3271.6	2446.53	5.5	0.71	1
Rv0470A	-	Hypothetical protein	11	578.5	509.1	-0.18	19090.7	11201	-69.4	0.45	1
Rv0470c	pcaA	Mycolic acid synthase PcaA (cyclopropane synthase)	12	82.1	79.6	-0.05	2956	1909.52	-2.5	0.96	1
Rv0471c	-	Hypothetical protein	12	575.7	532.6	-0.11	20726.2	12783.5	-43.1	0.79	1
Rv0472c	-	Probable transcriptional regulatory protein (possibly TetR-family)	10	89.2	76.7	-0.22	2674.6	1533.27	-12.5	0.66	1
Rv0473	-	Possible conserved transmembrane protein	16	322.1	242	-0.41	15461.2	7745.02	-80.1	0.52	1
Rv0474	-	Probable transcriptional regulatory protein	7	352.5	324	-0.12	7402.5	4536.33	-28.5	0.6	1
Rv0475	hbhA	Iron-regulated heparin binding hemagglutinin HbhA (adhesin)	9	293.4	254.6	-0.2	7921.5	4583.23	-38.8	0.46	1
Rv0476	-	Possible conserved transmembrane protein	6	254.2	251.9	-0.01	4575.8	3022.32	-2.4	0.96	1
Rv0477	-	Possible conserved secreted protein	5	570.4	582.9	0.03	8555.9	5828.6	12.5	0.92	1
Rv0478	deoC	Probable deoxyribose-phosphate aldolase DeoC (phosphodeoxyriboaldolase) (deoxyriboaldolase)	3	217.2	196.9	-0.14	1955	1181.34	-20.3	0.83	1
Rv0479c	-	Probable conserved membrane protein	13	43	32.8	-0.39	1676.8	852.27	-10.2	0.81	1
Rv0480c	-	Possible amidohydrolase	16	178.9	183.9	0.04	8588.5	5885.07	5	0.94	1
Rv0481c	-	Hypothetical protein	12	175.7	187.3	0.09	6326.1	4494.88	11.6	0.84	1
Rv0482	murB	Probable UDP-N-acetylenolpyruvoylglucosamine reductase MurB (UDP-N-acetylmuramate dehydrogenase)	13	11.6	13	0.16	451.2	337.18	1.4	0.86	1
Rv0483	lprQ	Probable conserved lipoprotein LprQ	29	306.4	293.5	-0.06	26654.1	17020.5	-12.9	0.76	1
Rv0484c	-	Probable short-chain type oxidoreductase	10	412	305.7	-0.43	12360	6113.18	-106.3	0.43	1
Rv0485	-	Possible transcriptional regulatory protein	23	132	106.4	-0.31	9105.8	4894.25	-25.6	0.43	1
Rv0486	mshA	Glycosyltransferase MshA	13	321.7	333.5	0.05	12545.5	8671.46	11.8	0.84	1
Rv0487	-	hypothetical protein	9	419.3	376.3	-0.16	11320.6	6773.09	-43	0.63	1
Rv0488	-	Probable conserved integral membrane protein	9	192.3	209.1	0.12	5193.1	3764.31	16.8	0.68	1
Rv0489	gpm1	Probable phosphoglycerate mutase 1 Gpm1 (phosphoglyceromutase) (PGAM) (BPG-dependent PGAM)	11	20.1	11.9	-0.75	664.8	262.65	-8.2	0.22	1
Rv0490	senX3	Putative two component sensor histidine kinase SenX3	16	183.4	169.2	-0.12	8804.1	5413.84	-14.2	0.83	1
Rv0491	regX3	Two component sensory transduction protein RegX3 (transcriptional regulatory protein) (probably LuxR-family)	9	343.9	359.5	0.06	9285.6	6471.09	15.6	0.86	1
Rv0492A	-	Hypothetical protein	5	487.1	372.8	-0.39	7307	3727.64	-114.4	0.21	1
Rv0492c	-	Probable oxidoreductase GMC-type	18	466.6	416.7	-0.16	25195.1	15001.4	-49.9	0.42	1
Rv0493c	-	hypothetical protein	17	224	209.5	-0.1	11424.2	7121.42	-14.6	0.76	1
Rv0494	-	Probable transcriptional regulatory protein (probably GntR-family)	7	178.7	170.4	-0.07	3752.9	2385.54	-8.3	0.92	1
Rv0495c	-	hypothetical protein	13	58.1	69.9	0.27	2266.8	1816.93	11.8	0.59	1
Rv0496	-	hypothetical protein	8	211.6	188.9	-0.16	5078.9	3022.32	-22.7	0.66	1
Rv0497	-	Probable conserved transmembrane protein	14	97.1	106.5	0.13	4079.9	2980.86	9.3	0.81	1
Rv0498	-	hypothetical protein	12	255.7	235.6	-0.12	9205.9	5654.57	-20.1	0.81	1
Rv0499	-	hypothetical protein	5	175.5	187.6	0.1	2632.1	1876.44	12.2	0.69	1
Rv0500	proC	Probable pyrroline-5-carboxylate reductase ProC (P5CR) (P5C reductase)	13	20.5	18.8	-0.13	800.8	488.64	-1.7	0.8	1
Rv0500A	-	hypothetical protein	4	93.2	109.4	0.23	1117.9	875.11	16.2	0.66	1
Rv0500B	-	hypothetical protein	1	113	118.7	0.07	338.9	237.41	5.7	0.79	1
Rv0501	galE2	Possible UDP-glucose 4-epimerase GalE2 (galactowaldenase) (UDP-galactose 4-epimerase) (uridine diphosphate galactose 4-epimerase) (uridine diphospho-galactose 4-epimerase)	25	123.7	127.5	0.04	9275	6375.83	3.8	0.88	1
Rv0502	-	hypothetical protein	19	154.2	150.6	-0.03	8789.8	5724.31	-3.6	0.94	1
Rv0503c	cmaA2	Cyclopropane-fatty-acyl-phospholipid synthase 2 CmaA2 (cyclopropane fatty acid synthase) (CFA synthase) (cyclopropane mycolic acid synthase 2) (mycolic acid trans-cyclopropane synthetase)	20	174.6	244.7	0.49	10477	9789.14	70.1	0.14	1
Rv0504c	-	hypothetical protein	8	9.7	14.6	0.59	232.8	232.9	4.9	0.38	1
Rv0505c	serB1	Possible phosphoserine phosphatase SerB1 (PSP) (O-phosphoserine phosphohydrolase) (pspase)	22	72.4	67.5	-0.1	4776.5	2968.24	-4.9	0.81	1
Rv0506	mmpS2	Probable conserved membrane protein MmpS2	9	161.1	141.1	-0.19	4350.4	2539.39	-20	0.64	1
Rv0507	mmpL2	Probable conserved transmembrane transport protein MmpL2	81	82.2	77.5	-0.08	19973.6	12560.2	-4.7	0.72	1
Rv0508	-	hypothetical protein	8	187	134.7	-0.47	4488.2	2155.03	-52.3	0.56	1
Rv0509	hemA	Probable glutamyl-tRNA reductase HemA (GLUTR)	22	1.5	1.7	0.22	95.9	74.53	0.2	0.81	1
Rv0510	hemC	Probable porphobilinogen deaminase HemC (PBG) (hydroxymethylbilane synthase) (HMBS) (pre-uroporphyrinogen synthase)	12	0.5	0.5	0.21	16.4	12.62	0.1	1	1
Rv0511	hemD	Probable uroporphyrin-III C-methyltransferase HemD (uroporphyrinogen III methylase) (urogen III methylase) (SUMT) (urogen III methylase) (UROM)	18	0	0	0	0	0	0	1	1
Rv0512	hemB	Probable delta-aminolevulinic acid dehydratase HemB (porphobilinogen synthase) (ALAD) (ALADH)	22	4.1	12.7	1.62	271.8	557.46	8.6	0.31	1
Rv0513	-	Possible conserved transmembrane protein	7	109.2	103.1	-0.08	2293.1	1442.8	-6.1	0.73	1
Rv0514	-	Possible transmembrane protein	2	391.6	375	-0.06	2349.6	1500.2	-16.6	0.79	1
Rv0515	-	Conserved 13E12 repeat family protein	18	321.1	305.2	-0.07	17338.5	10986.1	-15.9	0.79	1
Rv0516c	-	Possible anti-anti-sigma factor	9	174.2	172.2	-0.02	4702.1	3100.17	-1.9	0.95	1
Rv0517	-	Possible membrane acyltransferase	21	259.9	269.5	0.05	16371.7	11318.5	9.6	0.76	1
Rv0518	-	Possible exported protein	12	210.1	174.7	-0.27	7564.6	4193.44	-35.4	0.64	1
Rv0519c	-	Possible conserved membrane protein	9	294.9	273.2	-0.11	7963.3	4916.82	-21.8	0.9	1
Rv0520	-	Possible methyltransferase/methylase (fragment)	5	123.2	117.2	-0.07	1847.7	1172.32	-5.9	0.86	1
Rv0521	-	Possible methyltransferase/methylase (fragment)	5	48.4	53.8	0.15	725.7	537.93	5.4	0.66	1
Rv0522	gabP	Probable GABA permease GabP (4-amino butyrate transport carrier) (GAMA-aminobutyrate permease)	23	179.6	148	-0.28	12395.3	6805.88	-31.7	0.35	1
Rv0523c	-	hypothetical protein	9	133.6	132.2	-0.02	3606.2	2378.9	-1.4	0.98	1
Rv0524	hemL	Probable glutamate-1-semialdehyde 2,1-aminomutase HemL (GSA) (glutamate-1-semialdehyde aminotransferase) (GSA-at)	21	0.4	2.4	2.42	28.1	99.77	1.9	0.19	1
Rv0525	-	hypothetical protein	10	41.2	29.7	-0.47	1236.9	594.13	-11.5	0.75	1
Rv0526	-	Possible thioredoxin protein (thiol-disulfide interchange protein)	7	9.8	8	-0.29	206.1	112.39	-1.8	0.7	1
Rv0527	ccdA	Possible cytochrome C-type biogenesis protein CcdA	5	8	9.4	0.24	119.8	94.06	1.4	0.75	1
Rv0528	-	Probable conserved transmembrane protein	16	5.5	3.5	-0.66	266.3	112.39	-2	0.53	1
Rv0529	ccsA	Possible cytochrome C-type biogenesis protein CcsA	18	2.6	3.5	0.41	142.4	126.21	0.9	0.68	1
Rv0530	-	hypothetical protein	17	167.1	193.6	0.21	8524.1	6581.09	26.4	0.42	1
Rv0530A	-	hypothetical protein	3	332.1	406.4	0.29	2988.6	2438.42	74.3	0.56	1
Rv0531	-	Possible conserved membrane protein	4	92.4	57.8	-0.68	1108.3	462.2	-34.6	0.46	1
Rv0532	PE_PGRS6	PE-PGRS family protein PE_PGRS6	20	205.5	183.5	-0.16	12331.5	7341.69	-22	0.7	1
Rv0533c	fabH	3-oxoacyl-[acyl-carrier-protein] synthase III FabH (beta-ketoacyl-ACP synthase III) (KAS III)	16	328.4	300.3	-0.13	15763.8	9610.32	-28.1	0.78	1
Rv0534c	menA	1,4-dihydroxy-2-naphthoate octaprenyltransferase MenA (DHNA-octaprenyltransferase)	11	5.3	14.5	1.45	175.9	320.05	9.2	0.03	1
Rv0535	pnp	Probable 5'-methylthioadenosine phosphorylase Pnp (MTA phosphorylase)	9	202.7	205.3	0.02	5472.2	3695.21	2.6	0.95	1
Rv0536	galE3	Probable UDP-glucose 4-epimerase GalE3 (galactowaldenase) (UDP-galactose 4-epimerase) (uridine diphosphate galactose 4-epimerase) (uridine diphospho-galactose 4-epimerase)	12	120.8	146.8	0.28	4349.6	3522.11	25.9	0.14	1
Rv0537c	-	Probable integral membrane protein	19	234.2	218.8	-0.1	13349.4	8313.27	-15.4	0.77	1
Rv0538	-	Possible conserved membrane protein	15	186	226.9	0.29	8368.2	6806.16	40.9	0.28	1
Rv0539	-	Probable dolichyl-phosphate sugar synthase (dolichol-phosphate sugar synthetase) (dolichol-phosphate sugar transferase) (sugar phosphoryldolichol synthase)	6	54.8	61	0.15	986.4	731.76	6.2	0.74	1
Rv0540	-	hypothetical protein	11	140.3	168.4	0.26	4628.7	3704.52	28.1	0.43	1
Rv0541c	-	Probable conserved integral membrane protein	18	0	1.8	1.46	0	63.11	1.8	0.025	1
Rv0542c	menE	Possible O-succinylbenzoic acid--CoA ligase MenE (OSB-CoA synthetase) (O-succinylbenzoate-CoA synthase)	14	5.9	6.3	0.08	249.2	175.5	0.3	0.9	1
Rv0543c	-	hypothetical protein	2	0	0	0	0	0	0	1	1
Rv0544c	-	Possible conserved transmembrane protein	6	257.8	257.1	0	4640.5	3084.87	-0.7	1	1
Rv0545c	pitA	Probable low-affinity inorganic phosphate transporter integral membrane protein PitA	14	144.8	142.6	-0.02	6079.8	3992.41	-2.2	0.99	1
Rv0546c	-	hypothetical protein	8	61.7	73.8	0.26	1480.6	1181.34	12.1	0.37	1
Rv0547c	-	Possible oxidoreductase	10	176.8	157.3	-0.17	5305.1	3145.86	-19.5	0.7	1
Rv0548c	menB	Naphthoate synthase MenB (dihydroxynaphthoic acid synthetase) (DHNA synthetase)	12	6	5.5	-0.12	215	131.93	-0.5	0.89	1
Rv0549c	vapC3	Possible toxin VapC3	4	376.8	310.4	-0.28	4522.1	2483.19	-66.4	0.19	1
Rv0550c	vapB3	Possible antitoxin VapB3	3	381.5	322.7	-0.24	3433.1	1935.96	-58.8	0.63	1
Rv0551c	fadD8	Probable fatty-acid-CoA ligase FadD8 (fatty-acid-CoA synthetase) (fatty-acid-CoA synthase)	32	167.4	168.6	0.01	16070.6	10790.5	1.2	0.98	1
Rv0552	-	hypothetical protein	19	220	215.1	-0.03	12537.5	8174.15	-4.8	0.91	1
Rv0553	menC	Probable muconate cycloisomerase MenC (cis,cis-muconate lactonizing enzyme) (MLE)	12	28.2	18.3	-0.63	1016.5	438.16	-10	0.62	1
Rv0554	bpoC	Possible peroxidase BpoC (non-haem peroxidase)	14	198.6	177.9	-0.16	8340.6	4981.4	-20.7	0.62	1
Rv0555	menD	Probable bifunctional menaquinone biosynthesis protein MenD : 2-succinyl-6-hydroxy-2,4-cyclohexadiene-1-carboxylate synthase (SHCHC synthase) + 2-oxoglutarate decarboxylase (alpha-ketoglutarate decarboxylase) (KDC)	15	1.4	1.3	-0.15	63	37.86	-0.1	0.9	1
Rv0556	-	Probable conserved transmembrane protein	13	1.3	5.3	2.01	51.3	137.64	4	0.079	1
Rv0557	mgtA	Mannosyltransferase MgtA	14	48.6	67.1	0.47	2039.3	1878.56	18.5	0.17	1
Rv0558	menH	Probable ubiquinone/menaquinone biosynthesis methyltransferase MenH (2-heptaprenyl-1,4-naphthoquinone methyltransferase)	14	4.1	4	-0.02	170.4	112.39	0	0.99	1
Rv0559c	-	Possible conserved secreted protein	6	180.7	191.5	0.08	3252.4	2297.46	10.8	0.88	1
Rv0560c	-	Possible benzoquinone methyltransferase (methylase)	15	75.2	81.8	0.12	3385.2	2453.43	6.6	0.74	1
Rv0561c	-	Possible oxidoreductase	18	165.1	167.8	0.02	8916.6	6039.57	2.6	0.94	1
Rv0562	grcC1	Probable polyprenyl-diphosphate synthase GrcC1 (polyprenyl pyrophosphate synthetase)	14	0	1.1	1.07	0	30.95	1.1	0.38	1
Rv0563	htpX	Probable protease transmembrane protein heat shock protein HtpX	11	214.2	222.3	0.05	7068.5	4891.57	8.1	0.9	1
Rv0564c	gpdA1	Probable glycerol-3-phosphate dehydrogenase [NAD(P)+] GpdA1 (NAD(P)H-dependent glycerol-3-phosphate dehydrogenase) (NAD(P)H-dependent dihydroxyacetone-phosphate reductase)	11	215.4	176.5	-0.29	7106.7	3882.42	-38.9	0.43	1
Rv0565c	-	Probable monooxygenase	36	179.4	166.2	-0.11	19375.5	11963.7	-13.2	0.62	1
Rv0566c	-	hypothetical protein	5	72.4	65	-0.15	1085.8	650.32	-7.4	0.8	1
Rv0567	-	Probable methyltransferase/methylase	19	168.3	153.4	-0.13	9593.5	5828.88	-14.9	0.6	1
Rv0568	cyp135B1	Possible cytochrome P450 135B1 Cyp135B1	12	280.4	257.5	-0.12	10094.8	6181.08	-22.9	0.74	1
Rv0569	-	hypothetical protein	3	392.8	319.1	-0.3	3535.1	1914.31	-73.7	0.3	1
Rv0570	nrdZ	Probable ribonucleoside-diphosphate reductase (large subunit) NrdZ (ribonucleotide reductase)	37	124.7	124.9	0	13841.3	9244.3	0.2	0.99	1
Rv0571c	-	hypothetical protein	13	66.5	66.3	0	2592.4	1723.79	-0.2	1	1
Rv0572c	-	Hypothetical protein	8	181.1	157.8	-0.2	4345.5	2524.37	-23.3	0.66	1
Rv0573c	pncB2	Nicotinic acid phosphoribosyltransferase PncB2	16	171.6	149.5	-0.2	8236.5	4783.97	-22.1	0.53	1
Rv0574c	-	hypothetical protein	20	162.7	150.1	-0.12	9763.4	6003.18	-12.6	0.7	1
Rv0575c	-	Possible oxidoreductase	14	372.3	369.8	-0.01	15635.3	10354.1	-2.5	0.97	1
Rv0576	-	Probable transcriptional regulatory protein (possibly ArsR-family)	19	146	139.5	-0.07	8323.2	5299.97	-6.5	0.87	1
Rv0577	TB27.3	Conserved protein TB27.3	13	56.6	48.2	-0.23	2209.2	1252.56	-8.5	0.69	1
Rv0578c	PE_PGRS7	PE-PGRS family protein PE_PGRS7	27	116.4	116.1	0	9428.3	6271.55	-0.3	0.99	1
Rv0579	-	hypothetical protein	15	208.9	216.2	0.05	9400.5	6487.03	7.3	0.89	1
Rv0580c	-	hypothetical protein	9	234.5	191.9	-0.29	6331.6	3454.76	-42.6	0.35	1
Rv0581	vapB26	Possible antitoxin VapB26	4	409.4	384.7	-0.09	4913.2	3077.32	-24.8	0.84	1
Rv0582	vapC26	Possible toxin VapC26 Contains PIN domain	9	55.9	50.7	-0.14	1508.8	911.78	-5.2	0.79	1
Rv0583c	lpqN	Probable conserved lipoprotein LpqN	7	99.6	136.7	0.46	2091.9	1914.31	37.1	0.28	1
Rv0584	-	Possible conserved exported protein	62	117.2	115.6	-0.02	21802.4	14335.7	-1.6	0.95	1
Rv0585c	-	Probable conserved integral membrane protein	41	110.1	108.8	-0.02	13543	8922.13	-1.3	0.94	1
Rv0586	mce2R	Probable transcriptional regulatory protein Mce2R (GntR-family)	12	32.3	36.8	0.19	1164.4	883.22	4.5	0.74	1
Rv0587	yrbE2A	Conserved hypothetical integral membrane protein YrbE2A	12	61.1	74.6	0.29	2200.3	1791.41	13.5	0.31	1
Rv0588	yrbE2B	Conserved hypothetical integral membrane protein YrbE2B	15	75	63.8	-0.23	3376.9	1913.11	-11.3	0.71	1
Rv0589	mce2A	Mce-family protein Mce2A	27	49.2	54.8	0.15	3985.8	2956.82	5.5	0.76	1
Rv0590	mce2B	Mce-family protein Mce2B	10	69	59.4	-0.22	2070.8	1187.06	-9.7	0.72	1
Rv0590A	-	Mce-family related protein	7	28	40.2	0.52	588	563.17	12.2	0.27	1
Rv0591	mce2C	Mce-family protein Mce2C	22	121.8	119.6	-0.03	8038.6	5262.39	-2.2	0.93	1
Rv0592	mce2D	Mce-family protein Mce2D	29	82.3	86.3	0.07	7161.7	5003.05	3.9	0.77	1
Rv0593	lprL	Possible Mce-family lipoprotein LprL (Mce-family lipoprotein Mce2E)	19	84.4	77.2	-0.13	4809.3	2932.77	-7.2	0.79	1
Rv0594	mce2F	Mce-family protein Mce2F	30	163.3	157	-0.06	14699.6	9422.56	-6.3	0.81	1
Rv0595c	vapC4	Possible toxin VapC4	8	200.2	183.7	-0.12	4804.5	2938.48	-16.5	0.69	1
Rv0596c	vapB4	Possible antitoxin VapB4	5	39.9	43.6	0.13	598.2	435.76	3.7	0.97	1
Rv0597c	-	hypothetical protein	13	178	209.2	0.23	6941.8	5440.01	31.2	0.57	1
Rv0598c	vapC27	Possible toxin VapC27 Contains PIN domain	7	180.1	184.1	0.03	3782.4	2576.97	4	0.93	1
Rv0599c	vapB27	Possible antitoxin VapB27	6	82.3	74	-0.15	1481.4	887.74	-8.3	0.82	1
Rv0600c	-	Two component sensor kinase [second part]	3	270.1	245.8	-0.14	2431.1	1474.95	-24.3	0.71	1
Rv0601c	-	Two component sensor kinase [first part]	4	188.9	191.7	0.02	2266.3	1533.27	2.8	0.93	1
Rv0602c	tcrA	Two component DNA binding transcriptional regulatory protein TcrA	11	261.5	287.4	0.14	8630.3	6321.75	25.8	0.59	1
Rv0603	-	Possible exported protein	1	108.9	174.3	0.68	326.6	348.61	65.4	0.31	1
Rv0604	lpqO	Probable conserved lipoprotein LpqO	7	275.4	288.3	0.07	5783	4035.99	12.9	0.89	1
Rv0605	-	Possible resolvase	10	314.9	314	0	9447.4	6280.29	-0.9	0.97	1
Rv0606	-	Possible transposase (fragment)	8	223.5	152.7	-0.55	5364.3	2443.21	-70.8	0.3	1
Rv0607	-	Hypothetical protein	1	311.9	364.7	0.23	935.7	729.37	52.8	0.57	1
Rv0608	vapB28	Possible antitoxin VapB28	2	316	203.6	-0.63	1896	814.4	-112.4	0.53	1
Rv0609	vapC28	Possible toxin VapC28 Contains PIN domain	7	95.7	102.7	0.1	2009.5	1438.29	7	0.81	1
Rv0609A	-	hypothetical protein	2	163.3	227.6	0.48	979.6	910.58	64.4	0.29	1
Rv0610c	-	Hypothetical protein	11	206	240.1	0.22	6799.2	5282.84	34.1	0.58	1
Rv0611c	-	Hypothetical protein	12	90.9	108	0.25	3272.9	2592.27	17.1	0.56	1
Rv0612	-	hypothetical protein	6	236.7	237.9	0.01	4259.9	2854.65	1.2	0.99	1
Rv0613c	-	hypothetical protein	16	310.4	278.7	-0.16	14900.2	8917.34	-31.8	0.66	1
Rv0614	-	hypothetical protein	14	181.7	189.2	0.06	7630.8	5298.78	7.6	0.87	1
Rv0615	-	Probable integral membrane protein	4	670.6	472.8	-0.5	8047.7	3782.64	-197.8	0.47	1
Rv0616A	vapB29	Possible antitoxin VapB29	4	63.4	69.5	0.13	761.3	556.26	6.1	0.84	1
Rv0616c	-	Hypothetical protein	6	130.7	151.4	0.21	2352.9	1816.65	20.7	0.58	1
Rv0617	vapC29	Possible toxin VapC29 Contains PIN domain	3	256.2	251.9	-0.02	2305.8	1511.62	-4.3	0.97	1
Rv0618	galTa	Probable galactose-1-phosphate uridylyltransferase GalTa [first part]	9	126	110.8	-0.19	3401.7	1994.55	-15.2	0.58	1
Rv0619	galTb	Probable galactose-1-phosphate uridylyltransferase GalTb [second part]	12	105.4	99.8	-0.08	3795.9	2394.84	-5.7	0.83	1
Rv0620	galK	Probable galactokinase GalK (galactose kinase)	9	118.9	147.6	0.31	3211.4	2657.5	28.7	0.4	1
Rv0621	-	Possible membrane protein	9	177.1	127.1	-0.48	4780.4	2288.16	-49.9	0.52	1
Rv0622	-	Possible membrane protein	13	68.5	72	0.07	2672.3	1870.73	3.4	0.9	1
Rv0623	vapB30	Possible antitoxin VapB30	3	226.9	199.4	-0.19	2042.3	1196.36	-27.5	0.82	1
Rv0624	vapC30	Possible toxin VapC30 Contains PIN domain	6	169.1	173.7	0.04	3044.2	2084.1	4.6	0.97	1
Rv0625c	-	Probable conserved transmembrane protein	10	297.7	285.5	-0.06	8929.8	5709.01	-12.2	0.96	1
Rv0626	vapB5	Possible antitoxin VapB5	4	138.8	155	0.16	1665.7	1239.94	16.2	0.79	1
Rv0627	vapC5	Possible toxin VapC5	1	7.5	47	2.64	22.6	94.06	39.5	0.13	1
Rv0628c	-	hypothetical protein	4	279.3	235.7	-0.24	3351.6	1885.47	-43.6	0.74	1
Rv0629c	recD	Probable exonuclease V (alpha chain) RecD (exodeoxyribonuclease V alpha chain) (exodeoxyribonuclease V polypeptide)	16	75.4	67	-0.17	3618.4	2144.81	-8.4	0.68	1
Rv0630c	recB	Probable exonuclease V (beta chain) RecB (exodeoxyribonuclease V beta chain)(exodeoxyribonuclease V polypeptide) (chi-specific endonuclease)	34	152.4	151	-0.01	15545.6	10264.9	-1.5	0.96	1
Rv0631c	recC	Probable exonuclease V (gamma chain) RecC (exodeoxyribonuclease V gamma chain)(exodeoxyribonuclease V polypeptide)	19	164	163.2	-0.01	9345.2	6200.33	-0.8	0.98	1
Rv0632c	echA3	Probable enoyl-CoA hydratase EchA3 (enoyl hydrase) (unsaturated acyl-CoA hydratase) (crotonase)	13	115.6	101.2	-0.19	4507.8	2632.25	-14.3	0.56	1
Rv0633c	-	Possible exported protein	13	235	244.6	0.06	9166.4	6359.62	9.6	0.88	1
Rv0634A	-	hypothetical protein	6	84.8	99.2	0.23	1526.6	1190.65	14.4	0.6	1
Rv0634B	rpmG2	50S ribosomal protein L33 RpmG2	3	0	0	0	0	0	0	1	1
Rv0634c	-	Possible glyoxalase II (hydroxyacylglutathione hydrolase) (GLX II)	13	76	91.2	0.26	2964.3	2370.8	15.2	0.59	1
Rv0635	hadA	(3R)-hydroxyacyl-ACP dehydratase subunit HadA	14	0	0	0	0	0	0	1	1
Rv0636	hadB	(3R)-hydroxyacyl-ACP dehydratase subunit HadB	7	0	0	0	0	0	0	1	1
Rv0637	hadC	(3R)-hydroxyacyl-ACP dehydratase subunit HadC	7	11.5	9.8	-0.23	241.7	137.64	-1.7	0.82	1
Rv0638	secE1	Probable preprotein translocase SecE1	9	0	0	0	0	0	0	1	1
Rv0639	nusG	Probable transcription antitermination protein NusG	12	0	0	0	0	0	0	1	1
Rv0640	rplK	50S ribosomal protein L11 RplK	5	0	0	0	0	0	0	1	1
Rv0641	rplA	50S ribosomal protein L1 RplA	7	0	0	0	0	0	0	1	1
Rv0642c	mmaA4	Methoxy mycolic acid synthase 4 MmaA4 (methyl mycolic acid synthase 4) (MMA4) (hydroxy mycolic acid synthase)	18	5.8	15.5	1.41	314.9	559.58	9.7	0.02	1
Rv0643c	mmaA3	Methoxy mycolic acid synthase 3 MmaA3 (methyl mycolic acid synthase 3) (MMA3) (hydroxy mycolic acid synthase)	22	147.6	147.9	0	9739.9	6508.68	0.4	0.99	1
Rv0644c	mmaA2	Methoxy mycolic acid synthase 2 MmaA2 (methyl mycolic acid synthase 2) (MMA2) (hydroxy mycolic acid synthase)	11	280.1	337.4	0.27	9244.9	7423.13	57.3	0.56	1
Rv0645c	mmaA1	Methoxy mycolic acid synthase 1 MmaA1 (methyl mycolic acid synthase 1) (MMA1) (hydroxy mycolic acid synthase)	20	382.2	347	-0.14	22934	13880.1	-35.2	0.57	1
Rv0646c	lipG	Probable lipase/esterase LipG	10	324.8	225.4	-0.53	9743.9	4507.5	-99.4	0.042	1
Rv0647c	-	hypothetical protein	14	5.1	4.5	-0.2	215	125.02	-0.7	0.79	1
Rv0648	-	Alpha-mannosidase	38	270.3	280.2	0.05	30812.9	21295.2	9.9	0.84	1
Rv0649	fabD2	Possible malonyl CoA-acyl carrier protein transacylase FabD2 (MCT)	4	505.1	570.9	0.18	6060.8	4567.01	65.8	0.73	1
Rv0650	-	Possible sugar kinase	5	189.8	184	-0.05	2847.6	1839.78	-5.9	0.93	1
Rv0651	rplJ	50S ribosomal protein L10 RplJ	5	0	0	0	0	0	0	1	1
Rv0652	rplL	50S ribosomal protein L7/L12 RplL (SA1)	0	0	0	0	0	0	0	1	1
Rv0653c	-	Possible transcriptional regulatory protein (probably TetR-family)	11	212.6	239.5	0.17	7015.8	5268.74	26.9	0.6	1
Rv0654	-	Probable dioxygenase	27	315.8	299.6	-0.08	25578.9	16180	-16.2	0.88	1
Rv0655	mkl	Possible ribonucleotide-transport ATP-binding protein ABC transporter Mkl	14	71	60.3	-0.23	2981	1689.52	-10.6	0.68	1
Rv0656c	vapC6	Possible toxin VapC6	4	176.6	194.7	0.14	2119.5	1557.59	18.1	0.71	1
Rv0657c	vapB6	Possible antitoxin VapB6	1	179.8	131.3	-0.45	539.4	262.65	-48.5	0.3	1
Rv0658c	-	Probable conserved integral membrane protein	17	135.4	147.3	0.12	6904.1	5009.68	12	0.68	1
Rv0659c	mazF2	Toxin MazF2	4	290.2	317.3	0.13	3482.4	2538.19	27.1	0.83	1
Rv0660c	mazE2	Possible antitoxin MazE2	2	680	533.9	-0.35	4080.3	2135.5	-146.2	0.2	1
Rv0661c	vapC7	Possible toxin VapC7	5	274	236.7	-0.21	4110.5	2367.2	-37.3	0.33	1
Rv0662c	vapB7	Possible antitoxin VapB7	1	86.5	108.9	0.33	259.5	217.88	22.4	0.61	1
Rv0663	atsD	Possible arylsulfatase AtsD (aryl-sulfate sulphohydrolase) (arylsulphatase)	46	104.2	108	0.05	14377.3	9936.08	3.8	0.79	1
Rv0664	vapB8	Possible antitoxin VapB8	3	260.1	254.2	-0.03	2340.6	1525.44	-5.8	0.91	1
Rv0665	vapC8	Possible toxin VapC8	5	190.2	134.3	-0.5	2853.4	1343.03	-55.9	0.43	1
Rv0666	-	Possible membrane protein	0	0	0	0	0	0	0	1	1
Rv0667	rpoB	DNA-directed RNA polymerase (beta chain) RpoB (transcriptase beta chain) (RNA polymerase beta subunit)	38	0	0	0	0	0	0	1	1
Rv0668	rpoC	DNA-directed RNA polymerase (beta' chain) RpoC (transcriptase beta' chain) (RNA polymerase beta' subunit)	51	23.6	18.2	-0.38	3617.1	1855.71	-5.4	0.51	1
Rv0669c	-	Possible hydrolase	37	177.1	193.5	0.13	19660	14320.4	16.4	0.62	1
Rv0670	end	Probable endonuclease IV End (endodeoxyribonuclease IV) (apurinase)	5	335.8	255.8	-0.39	5037.2	2557.72	-80	0.45	1
Rv0671	lpqP	Possible conserved lipoprotein LpqP	13	158.6	164.5	0.05	6186.5	4275.8	5.8	0.9	1
Rv0672	fadE8	Probable acyl-CoA dehydrogenase FadE8	27	131.4	150.2	0.19	10641.2	8112.24	18.9	0.45	1
Rv0673	echA4	Possible enoyl-CoA hydratase EchA4 (enoyl hydrase) (unsaturated acyl-CoA hydratase) (crotonase)	9	102.6	123.9	0.27	2770.9	2229.56	21.2	0.45	1
Rv0674	-	hypothetical protein	7	24.6	43.8	0.83	516.8	613.66	19.2	0.122	1
Rv0675	echA5	Probable enoyl-CoA hydratase EchA5 (enoyl hydrase) (unsaturated acyl-CoA hydratase) (crotonase)	4	32.5	42.1	0.38	389.5	337.18	9.7	0.47	1
Rv0676c	mmpL5	Probable conserved transmembrane transport protein MmpL5	32	0.3	39.4	7.08	28.1	2524.65	39.2	0	0
Rv0677c	mmpS5	Possible conserved membrane protein MmpS5	6	1.3	59.5	5.56	22.6	713.43	58.2	0	0
Rv0678	-	hypothetical protein	5	259	223.4	-0.21	3884.9	2234.08	-35.6	0.65	1
Rv0679c	-	Conserved threonine rich protein	6	165.7	175	0.08	2982.5	2100.03	9.3	0.89	1
Rv0680c	-	Probable conserved transmembrane protein	3	180	237.6	0.4	1620.3	1425.67	57.6	0.21	1
Rv0681	-	Probable transcriptional regulatory protein (possibly TetR-family)	12	227.7	227.6	0	8198.4	5463.13	-0.1	1	1
Rv0682	rpsL	30S ribosomal protein S12 RpsL	8	0	0	0	0	0	0	1	1
Rv0683	rpsG	30S ribosomal protein S7 RpsG	5	0.8	0	-0.83	11.6	0	-0.8	1	1
Rv0684	fusA1	Probable elongation factor G FusA1 (EF-G)	34	0	0	0	0	0	0	1	1
Rv0685	tuf	Probable iron-regulated elongation factor TU Tuf (EF-TU)	11	0	0	0	0	0	0	1	1
Rv0686	-	Probable membrane protein	12	224.8	221.4	-0.02	8092.1	5312.87	-3.4	0.95	1
Rv0687	-	Probable short-chain type dehydrogenase/reductase	17	88.7	93.9	0.08	4522.2	3191.83	5.2	0.85	1
Rv0688	-	Putative ferredoxin reductase	18	101.7	83.7	-0.28	5493.7	3013.01	-18	0.53	1
Rv0689c	-	Hypothetical protein	4	444.2	375.8	-0.24	5330.5	3006.1	-68.4	0.73	1
Rv0690c	-	hypothetical protein	17	90	112.2	0.32	4588.5	3813.6	22.2	0.49	1
Rv0691A	-	Mycofactocin precursor protein	4	33.8	34.4	0.02	405.9	275.28	0.6	0.99	1
Rv0691c	-	Probable transcriptional regulatory protein	9	113.4	140.9	0.31	3062	2535.79	27.5	0.29	1
Rv0692	-	hypothetical protein	7	190.5	151.7	-0.33	4000.4	2124.08	-38.8	0.52	1
Rv0693	pqqE	Probable coenzyme PQQ synthesis protein E PqqE (coenzyme PQQ synthesis protein III)	18	64.8	71.9	0.15	3501.6	2587.48	7	0.7	1
Rv0694	lldD1	Possible L-lactate dehydrogenase (cytochrome) LldD1	17	51.5	73.3	0.51	2625.1	2492.22	21.8	0.26	1
Rv0695	-	hypothetical protein	12	63.1	57.2	-0.14	2272.9	1373.98	-5.9	0.83	1
Rv0696	-	Probable membrane sugar transferase	26	116.7	140.4	0.27	9104.3	7300.88	23.7	0.43	1
Rv0697	-	Probable dehydrogenase	27	23.1	29.7	0.36	1874.3	1601.17	6.5	0.32	1
Rv0698	-	hypothetical protein	12	39.7	50.4	0.35	1428.1	1209.9	10.7	0.46	1
Rv0699	-	Hypothetical protein	2	3.8	9.5	1.33	22.6	37.86	5.7	0.7	1
Rv0700	rpsJ	30S ribosomal protein S10 RpsJ (transcription antitermination factor NusE)	6	0	0	0	0	0	0	1	1
Rv0701	rplC	50S ribosomal protein L3 RplC	16	0	0	0	0	0	0	1	1
Rv0702	rplD	50S ribosomal protein L4 RplD	11	0	0	0	0	0	0	1	1
Rv0703	rplW	50S ribosomal protein L23 RplW	4	0	0	0	0	0	0	1	1
Rv0704	rplB	50S ribosomal protein L2 RplB	17	0	0	0	0	0	0	1	1
Rv0705	rpsS	30S ribosomal protein S19 RpsS	2	0	0	0	0	0	0	1	1
Rv0706	rplV	50S ribosomal protein L22 RplV	8	0.5	0.8	0.7	11.6	12.62	0.3	0.81	1
Rv0707	rpsC	30S ribosomal protein S3 RpsC	14	0	0.5	0.54	0	12.62	0.5	0.37	1
Rv0708	rplP	50S ribosomal protein L16 RplP	10	5.8	1.3	-2.19	173.2	25.24	-4.5	0.47	1
Rv0709	rpmC	50S ribosomal protein L29 RpmC	4	1.4	0	-1.24	16.4	0	-1.4	1	1
Rv0710	rpsQ	30S ribosomal protein S17 RpsQ	11	25	22.2	-0.17	823.6	488.64	-2.7	0.92	1
Rv0711	atsA	Possible arylsulfatase AtsA (aryl-sulfate sulphohydrolase) (arylsulphatase)	46	115.5	113.2	-0.03	15935.2	10412.1	-2.3	0.92	1
Rv0712	-	hypothetical protein	19	82.3	87.3	0.08	4692.7	3318.05	5	0.84	1
Rv0713	-	Probable conserved transmembrane protein	19	187.5	208.1	0.15	10689.2	7909.38	20.6	0.74	1
Rv0714	rplN	50S ribosomal protein L14 RplN	4	0	0	0	0	0	0	1	1
Rv0715	rplX	50S ribosomal protein L24 RplX	5	0	0	0	0	0	0	1	1
Rv0716	rplE	50S ribosomal protein L5 RplE	4	0	0	0	0	0	0	1	1
Rv0717	rpsN1	30S ribosomal protein S14 RpsN1	2	0	0	0	0	0	0	1	1
Rv0718	rpsH	30S ribosomal protein S8 RpsH	10	0	0	0	0	0	0	1	1
Rv0719	rplF	50S ribosomal protein L6 RplF	15	0	0	0	0	0	0	1	1
Rv0720	rplR	50S ribosomal protein L18 RplR	4	0	0	0	0	0	0	1	1
Rv0721	rpsE	30S ribosomal protein S5 RpsE	12	29.4	23.2	-0.34	1058.3	556.26	-6.2	0.71	1
Rv0722	rpmD	50S ribosomal protein L30 RpmD	1	33.8	6.3	-2.42	101.3	12.62	-27.5	0.086	1
Rv0723	rplO	50S ribosomal protein L15 RplO	2	0	0	0	0	0	0	1	1
Rv0724	sppA	Possible protease IV SppA (endopeptidase IV) (signal peptide peptidase)	30	97.3	85.9	-0.18	8756.8	5152.11	-11.4	0.63	1
Rv0724A	-	hypothetical protein	5	103.9	147.8	0.51	1558.3	1478.27	43.9	0.55	1
Rv0725c	-	hypothetical protein	15	168.6	140.9	-0.26	7587.2	4226.51	-27.7	0.7	1
Rv0726c	-	Possible S-adenosylmethionine-dependent methyltransferase	16	144.7	134.8	-0.1	6945.2	4314.86	-9.9	0.73	1
Rv0727c	fucA	Possible L-fuculose phosphate aldolase FucA (L-fuculose-1-phosphate aldolase)	12	284.1	199.2	-0.51	10228.3	4780.66	-84.9	0.16	1
Rv0728c	serA2	Possible D-3-phosphoglycerate dehydrogenase SerA2 (phosphoglycerate dehydrogenase) (PGDH)	9	171.1	151.2	-0.18	4618.9	2721.8	-19.9	0.75	1
Rv0729	xylB	Possible D-xylulose kinase XylB (xylulokinase) (xylulose kinase)	19	263.1	227.8	-0.21	14998.8	8658.28	-35.3	0.44	1
Rv0730	-	GCN5-related N-acetyltransferase	3	434.2	408.3	-0.09	3907.9	2449.84	-25.9	0.91	1
Rv0731c	-	Possible S-adenosylmethionine-dependent methyltransferase	10	327.2	317.5	-0.04	9816.7	6350.59	-9.7	0.86	1
Rv0732	secY	Probable preprotein translocase SecY	28	0.9	0	-0.91	73.9	0	-0.9	0.07	1
Rv0733	adk	Adenylate kinase Adk (ATP-AMP transphosphorylase)	5	0	0	0	0	0	0	1	1
Rv0734	mapA	Methionine aminopeptidase MapA (map) (peptidase M) (MetAP)	9	101.7	132.3	0.38	2745.2	2381.02	30.6	0.54	1
Rv0735	sigL	Probable alternative RNA polymerase sigma factor SigL	7	329.3	315.8	-0.06	6915	4421.54	-13.5	0.79	1
Rv0736	rslA	Anti-sigma factor RslA	8	25.8	20.3	-0.35	618.8	324.56	-5.5	0.67	1
Rv0737	-	Possible transcriptional regulatory protein	5	146.4	147.6	0.01	2195.3	1476.15	1.3	0.98	1
Rv0738	-	hypothetical protein	1	143.7	81.4	-0.82	431.2	162.88	-62.3	0.34	1
Rv0739	-	hypothetical protein	18	196.3	226.4	0.21	10599.2	8148.91	30.1	0.41	1
Rv0740	-	hypothetical protein	10	79.6	94.7	0.25	2387.1	1894.78	15.2	0.79	1
Rv0741	-	Probable transposase (fragment)	3	56	43.8	-0.35	503.9	262.65	-12.2	0.6	1
Rv0742	PE_PGRS8	PE-PGRS family protein PE_PGRS8	6	330	279.1	-0.24	5940.7	3349	-51	0.62	1
Rv0743c	-	Hypothetical protein	9	313.2	294.8	-0.09	8455.5	5306.88	-18.3	0.82	1
Rv0744c	-	Possible transcriptional regulatory protein	9	20.9	26.4	0.34	563.4	474.82	5.5	0.63	1
Rv0745	-	hypothetical protein	7	324.5	309.7	-0.07	6814.5	4335.59	-14.8	0.94	1
Rv0746	PE_PGRS9	PE-PGRS family protein PE_PGRS9	15	83.9	68.9	-0.28	3775	2065.76	-15	0.42	1
Rv0747	PE_PGRS10	PE-PGRS family protein PE_PGRS10	16	168.5	174.8	0.05	8088.8	5592.66	6.3	0.84	1
Rv0748	vapB31	Possible antitoxin VapB31	2	320.8	377.1	0.23	1925.1	1508.3	56.2	0.64	1
Rv0749	vapC31	Possible toxin VapC31 Contains PIN domain	4	200.3	139.1	-0.53	2403.3	1112.53	-61.2	0.44	1
Rv0749A	-	hypothetical protein	1	88.3	34.4	-1.36	264.9	68.82	-53.9	0.087	1
Rv0750	-	hypothetical protein	5	161.5	108.3	-0.58	2423.2	1082.77	-53.3	0.31	1
Rv0751c	mmsB	Probable 3-hydroxyisobutyrate dehydrogenase MmsB (hibadh)	7	162.4	140.6	-0.21	3411.2	1968.11	-21.9	0.57	1
Rv0752c	fadE9	Probable acyl-CoA dehydrogenase FadE9	15	112.9	133.3	0.24	5080.7	3998.13	20.4	0.37	1
Rv0753c	mmsA	Probable methylmalonate-semialdehyde dehydrogenase MmsA (methylmalonic acid semialdehyde dehydrogenase) (MMSDH)	18	175.8	148.4	-0.24	9493.5	5343.55	-27.4	0.52	1
Rv0754	PE_PGRS11	PE-PGRS family protein PE_PGRS11	31	194.4	187.6	-0.05	18074.7	11628.9	-6.8	0.83	1
Rv0755A	-	Putative transposase (fragment)	6	157.4	129.7	-0.28	2834	1556.39	-27.7	0.66	1
Rv0755c	PPE12	PPE family protein PPE12	55	20.8	17.2	-0.28	3425	1886.95	-3.6	0.72	1
Rv0756c	-	hypothetical protein	7	657.2	737.5	0.17	13801.3	10325.3	80.3	0.68	1
Rv0757	phoP	Possible two component system response transcriptional positive regulator PhoP	12	2.8	0.5	-2.41	100.6	12.62	-2.3	0.17	1
Rv0758	phoR	Possible two component system response sensor kinase membrane associated PhoR	18	3.8	2.3	-0.75	206	81.44	-1.6	0.39	1
Rv0759c	-	hypothetical protein	2	218.5	227.1	0.06	1311.1	908.46	8.6	0.88	1
Rv0760c	-	hypothetical protein	6	27.6	27.1	-0.02	497	325.76	-0.5	1	1
Rv0761c	adhB	Possible zinc-containing alcohol dehydrogenase NAD dependent AdhB	13	70.8	73.7	0.06	2760.2	1915.23	2.9	0.95	1
Rv0762c	-	hypothetical protein	13	186.6	168.2	-0.15	7277.6	4373.18	-18.4	0.71	1
Rv0763c	-	Possible ferredoxin	2	13.9	23.5	0.76	83.5	94.06	9.6	0.62	1
Rv0764c	cyp51	Cytochrome P450 51 Cyp51 (CYPL1) (P450-L1A1) (sterol 14-alpha demethylase) (lanosterol 14-alpha demethylase) (P450-14DM)	18	60.3	61.8	0.04	3253.6	2226.25	1.6	0.93	1
Rv0765c	-	Probable oxidoreductase	11	79.4	91.7	0.21	2619.7	2017.4	12.3	0.49	1
Rv0766c	cyp123	Probable cytochrome P450 123 Cyp123	25	30.4	36.9	0.28	2283.1	1845.49	6.5	0.57	1
Rv0767c	-	hypothetical protein	14	208.6	174.4	-0.26	8762.5	4882.27	-34.3	0.6	1
Rv0768	aldA	Probable aldehyde dehydrogenase NAD dependent AldA (aldehyde dehydrogenase [NAD+])	27	83.6	97.7	0.23	6769.8	5278.32	14.2	0.48	1
Rv0769	-	Probable dehydrogenase/reductase	17	94.3	77.1	-0.29	4807.1	2622.03	-17.1	0.36	1
Rv0770	-	Probable dehydrogenase/reductase	10	194.8	240.9	0.31	5843.6	4817.04	46.1	0.27	1
Rv0771	-	Possible 4-carboxymuconolactone decarboxylase (CMD)	10	28.5	26.5	-0.11	854.9	529.82	-2	0.84	1
Rv0772	purD	Probable phosphoribosylamine--glycine ligase PurD (GARS) (glycinamide ribonucleotide synthetase) (phosphoribosylglycinamide synthetase) (5'-phosphoribosylglycinamide synthetase)	24	0.2	0	-0.22	11.6	0	-0.2	1	1
Rv0773c	ggtA	Probable bifunctional acylase GgtA: cephalosporin acylase (GL-7ACA acylase) + gamma-glutamyltranspeptidase (GGT)	20	38.5	51.7	0.43	2310.3	2069.08	13.2	0.29	1
Rv0774c	-	Probable conserved exported protein	10	136.5	99.5	-0.46	4096.4	1990.04	-37	0.22	1
Rv0775	-	hypothetical protein	9	528.9	561	0.09	14280.9	10098.4	32.1	0.88	1
Rv0776c	-	hypothetical protein	15	247.3	274	0.15	11126.8	8219.84	26.7	0.61	1
Rv0777	purB	Probable adenylosuccinate lyase PurB (adenylosuccinase) (ASL) (ASASE)	18	0	0	0	0	0	0	1	1
Rv0778	cyp126	Possible cytochrome P450 126 Cyp126	21	90.4	82	-0.14	5692.7	3444.26	-8.4	0.64	1
Rv0779c	-	Possible conserved transmembrane protein	8	79.7	56.2	-0.5	1912.7	899.16	-23.5	0.15	1
Rv0780	purC	Phosphoribosylaminoimidazole-succinocarboxamide synthase PurC (SAICAR synthetase)	26	0	0	0	0	0	0	1	1
Rv0781	ptrBa	Probable protease II PtrBa [first part] (oligopeptidase B)	26	24.5	31.5	0.36	1914.8	1636.64	6.9	0.33	1
Rv0782	ptrBb	Probable protease II PtrBb [second part] (oligopeptidase B)	45	33.8	37.7	0.16	4564.6	3392.58	3.9	0.56	1
Rv0783c	emrB	Possible multidrug resistance integral membrane efflux protein EmrB	27	57	49.3	-0.21	4617.1	2660.81	-7.7	0.51	1
Rv0784	-	hypothetical protein	10	64.9	111.2	0.78	1948.4	2223.85	46.2	0.19	1
Rv0785	-	hypothetical protein	35	58.9	65	0.14	6186.3	4551.07	6.1	0.67	1
Rv0786c	-	hypothetical protein	11	34.7	32.4	-0.1	1146.7	713.43	-2.3	0.88	1
Rv0787	-	hypothetical protein	16	125.4	122.2	-0.04	6019	3910.97	-3.2	0.91	1
Rv0787A	-	hypothetical protein	2	0	0	0	0	0	0	1	1
Rv0788	purQ	Probable phosphoribosylformylglycinamidine synthase I PURG (FGAM synthase I)	12	0.6	0.5	-0.3	23.3	12.62	-0.1	1	1
Rv0789c	-	Hypothetical protein	7	51.3	56.9	0.15	1077	796.07	5.6	0.73	1
Rv0790c	-	Hypothetical protein	21	105.9	91.7	-0.21	6674.1	3851.18	-14.2	0.56	1
Rv0791c	-	hypothetical protein	13	72.4	97.4	0.43	2821.8	2532.48	25	0.52	1
Rv0792c	-	Probable transcriptional regulatory protein (probably GntR-family)	19	105.7	97.7	-0.11	6027.3	3712.63	-8	0.78	1
Rv0793	-	Possible monooxygenase	8	228.9	239.1	0.06	5494.2	3825.02	10.1	0.8	1
Rv0794c	-	Probable oxidoreductase	20	191.1	142.7	-0.42	11463.3	5707.45	-48.4	0.21	1
Rv0795	-	Putative transposase for insertion sequence element IS6110 (fragment)	4	229.6	211.5	-0.12	2755.2	1691.64	-18.1	0.79	1
Rv0796	-	Putative transposase for insertion sequence element IS6110	25	296.1	336.6	0.18	22208.8	16828.6	40.5	0.38	1
Rv0797	-	Putative transposase for insertion sequence element IS1547	13	157.2	172.6	0.13	6132.4	4487.97	15.4	0.63	1
Rv0798c	cfp29	29 KDa antigen CFP29	16	76.3	68.7	-0.15	3661.4	2199.81	-7.5	0.77	1
Rv0799c	-	hypothetical protein	10	50	48.9	-0.03	1499.2	977.28	-1.1	0.97	1
Rv0800	pepC	Probable aminopeptidase PepC	16	132.8	126.4	-0.07	6376	4044.1	-6.5	0.81	1
Rv0801	-	hypothetical protein	1	79	102.6	0.38	236.9	205.26	23.7	0.64	1
Rv0802c	-	Possible succinyltransferase in the GCN5-related N-acetyltransferase family	16	77.8	69.9	-0.15	3732.5	2236.47	-7.9	0.77	1
Rv0803	purL	Phosphoribosylformylglycinamidine synthase II PurL (FGAM synthase II)	35	1.1	1.2	0.21	113	87.15	0.2	0.96	1
Rv0804	-	hypothetical protein	7	179.1	180.5	0.01	3761.6	2526.77	1.4	0.98	1
Rv0805	-	Class III cyclic nucleotide phosphodiesterase (cNMP PDE)	18	181.2	165.2	-0.13	9783.8	5947.26	-16	0.62	1
Rv0806c	cpsY	Possible UDP-glucose-4-epimerase CpsY (galactowaldenase) (UDP-galactose-4-epimerase) (uridine diphosphate galactose-4-epimerase) (uridine diphospho-galactose-4-epimerase)	42	115.4	92.8	-0.32	14546.2	7792.19	-22.7	0.28	1
Rv0807	-	hypothetical protein	2	58.8	104.4	0.83	352.6	417.43	45.6	0.18	1
Rv0808	purF	Amidophosphoribosyltransferase PurF (glutamine phosphoribosylpyrophosphate amidotransferase) (ATASE) (gpatase)	27	6.7	7.1	0.06	546.2	380.76	0.3	0.92	1
Rv0809	purM	Probable phosphoribosylformylglycinamidine CYCLO-ligase PurM (AIRS) (phosphoribosyl-aminoimidazole synthetase) (air synthase)	14	0	0	0	0	0	0	1	1
Rv0810c	-	hypothetical protein	4	0	0	0	0	0	0	1	1
Rv0811c	-	hypothetical protein	17	10	6.4	-0.64	512	219.08	-3.6	0.65	1
Rv0812	-	Probable amino acid aminotransferase	17	9.3	10.3	0.15	473.1	351	1	0.92	1
Rv0813c	-	hypothetical protein	13	213	243.7	0.19	8306.9	6336.77	30.7	0.39	1
Rv0814c	sseC2	Conserved protein SseC2	3	474.7	639	0.43	4272.5	3834.05	164.3	0.32	1
Rv0815c	cysA2	Probable thiosulfate sulfurtransferase CysA2 (rhodanese-like protein) (thiosulfate cyanide transsulfurase) (thiosulfate thiotransferase)	15	166.5	177.1	0.09	7491.6	5313.79	10.6	0.85	1
Rv0816c	thiX	Probable thioredoxin ThiX	3	171.7	137.6	-0.32	1545.1	825.83	-34	0.65	1
Rv0817c	-	Probable conserved exported protein	16	19.9	14.1	-0.5	954.2	450.78	-5.8	0.82	1
Rv0818	-	Transcriptional regulatory protein	11	215.6	243.6	0.18	7113.3	5359.77	28.1	0.62	1
Rv0819	mshD	GCN5-related N-acetyltransferase, MshD	14	120.1	110.9	-0.12	5045.4	3104.96	-9.2	0.85	1
Rv0820	phoT	Probable phosphate-transport ATP-binding protein ABC transporter PhoT	12	22.7	39.1	0.78	818.7	938.22	16.4	0.034	1
Rv0821c	phoY2	Probable phosphate-transport system transcriptional regulatory protein PhoY2	6	25.4	45.3	0.84	456.6	543.64	19.9	0.022	1
Rv0822c	-	hypothetical protein	29	167	167.4	0	14531.5	9709.54	0.4	1	1
Rv0823c	-	Possible transcriptional regulatory protein	17	282.9	287.2	0.02	14428.9	9764.54	4.3	0.95	1
Rv0824c	desA1	Probable acyl-[acyl-carrier protein] desaturase DesA1 (acyl-[ACP] desaturase) (stearoyl-ACP desaturase) (protein Des)	19	0	0	0	0	0	0	1	1
Rv0825c	-	hypothetical protein	10	174.3	172.5	-0.01	5228.7	3449.97	-1.8	0.95	1
Rv0826	-	hypothetical protein	22	234.8	258.2	0.14	15496.8	11362.4	23.4	0.65	1
Rv0827c	kmtR	Metal sensor transcriptional regulator KmtR (ArsR-SmtB family)	7	112.3	124.6	0.15	2357.6	1744.52	12.3	0.66	1
Rv0828c	-	Possible deaminase	10	150	131.7	-0.19	4500.4	2634.65	-18.3	0.68	1
Rv0829	-	Possible transposase (fragment)	4	188.8	214.2	0.18	2266.1	1713.56	25.4	0.7	1
Rv0830	-	Possible S-adenosylmethionine-dependent methyltransferase	20	242.9	231.4	-0.07	14574.3	9255.44	-11.5	0.72	1
Rv0831c	-	hypothetical protein	19	162.9	176.9	0.12	9287	6723.52	14	0.57	1
Rv0832	PE_PGRS12	PE-PGRS family protein PE_PGRS12	4	375.2	311.2	-0.27	4503	2489.82	-64	0.61	1
Rv0833	PE_PGRS13	PE-PGRS family protein PE_PGRS13	11	63.3	69.4	0.13	2090	1527.83	6.1	0.73	1
Rv0834c	PE_PGRS14	PE-PGRS family protein PE_PGRS14	27	153.5	158.3	0.04	12434	8549.48	4.8	0.83	1
Rv0835	lpqQ	Possible lipoprotein LpqQ	14	91.3	92.6	0.02	3833.9	2593.19	1.3	0.95	1
Rv0836c	-	Hypothetical protein	9	208.5	174.5	-0.26	5629.6	3140.43	-34	0.79	1
Rv0837c	-	Hypothetical protein	23	186.3	217.1	0.22	12855.3	9987.21	30.8	0.4	1
Rv0838	lpqR	Probable conserved lipoprotein LpqR	7	162.2	153.4	-0.08	3406.4	2148.12	-8.8	0.75	1
Rv0839	-	hypothetical protein	14	135.5	148.9	0.14	5690.2	4170.31	13.5	0.67	1
Rv0840c	pip	Probable proline iminopeptidase Pip (prolyl aminopeptidase) (pap)	9	45.9	20.9	-1.14	1240.3	376.25	-25	0.2	1
Rv0841	-	Probable conserved transmembrane protein	3	163.8	162.5	-0.01	1474.6	974.89	-1.4	0.95	1
Rv0842	-	Probable conserved integral membrane protein	24	82.4	85.2	0.05	5931.1	4091.27	2.9	0.82	1
Rv0843	-	Probable dehydrogenase	18	104.7	109.9	0.07	5651.1	3956.95	5.3	0.81	1
Rv0844c	narL	Possible nitrate/nitrite response transcriptional regulatory protein NarL	9	569.5	444.4	-0.36	15376.1	7998.65	-125.1	0.18	1
Rv0845	-	Possible two component sensor kinase	27	75.2	77.2	0.04	6091	4167.92	2	0.95	1
Rv0846c	-	Probable oxidase	31	48.8	57.8	0.24	4542.8	3581.9	8.9	0.39	1
Rv0847	lpqS	Probable lipoprotein LpqS	6	239.8	215	-0.16	4315.7	2580.57	-24.7	0.8	1
Rv0848	cysK2	Possible cysteine synthase a CysK2 (O-acetylserine sulfhydrylase) (O-acetylserine (thiol)-lyase) (CSASE)	28	62.7	72.4	0.21	5270.7	4056.72	9.7	0.61	1
Rv0849	-	Probable conserved integral membrane transport protein	23	114	112.4	-0.02	7864.2	5168.97	-1.6	0.94	1
Rv0850	-	Putative transposase (fragment)	9	61.9	63.2	0.03	1671.7	1137.77	1.3	0.99	1
Rv0851c	-	Probable short-chain type dehydrogenase/reductase	9	100.6	106.6	0.08	2716.4	1918.82	6	0.89	1
Rv0852	fadD16	Possible fatty-acid-CoA ligase FadD16 (fatty-acid-CoA synthetase) (fatty-acid-CoA synthase)	15	67.2	54.6	-0.3	3022.5	1639.03	-12.5	0.35	1
Rv0853c	pdc	Probable pyruvate or indole-3-pyruvate decarboxylase Pdc	26	97	106.5	0.14	7567.8	5540.42	9.5	0.79	1
Rv0854	-	hypothetical protein	6	112.1	109	-0.04	2017.3	1307.56	-3.1	0.96	1
Rv0855	far	Probable fatty-acid-CoA racemase Far	13	89.6	90.5	0.01	3495.6	2352.46	0.8	0.99	1
Rv0856	-	hypothetical protein	5	81.5	65	-0.33	1222.2	650.32	-16.4	0.61	1
Rv0857	-	hypothetical protein	8	213.8	181	-0.24	5130.9	2896.1	-32.8	0.52	1
Rv0858c	dapC	Probable N-succinyldiaminopimelate aminotransferase DapC (DAP-at)	21	170.1	182.9	0.1	10715.5	7679.8	12.8	0.68	1
Rv0859	fadA	Possible acyl-CoA thiolase FadA	8	275.3	254.2	-0.12	6607.8	4066.95	-21.1	0.83	1
Rv0860	fadB	Probable fatty oxidation protein FadB	27	83.9	83.8	0	6799.3	4524.91	-0.1	0.99	1
Rv0861c	ercc3	DNA helicase Ercc3	26	85.7	97.2	0.18	6682.9	5053.26	11.5	0.59	1
Rv0862c	-	hypothetical protein	29	128.6	122.8	-0.07	11189.3	7122.34	-5.8	0.81	1
Rv0863	-	hypothetical protein	6	117.5	103.3	-0.19	2114.6	1239.94	-14.2	0.77	1
Rv0864	moaC2	Probable molybdenum cofactor biosynthesis protein C 2 MoaC2	11	213.9	214.8	0.01	7057.4	4725.1	0.9	0.99	1
Rv0865	mog	Probable molybdopterin biosynthesis Mog protein	8	143.9	135.3	-0.09	3453	2164.34	-8.6	0.82	1
Rv0866	moaE2	Probable molybdenum cofactor biosynthesis protein E2 MoaE2 (molybdopterin converting factor large subunit) (molybdopterin [MPT] converting factor, subunit 2)	3	125.8	134.2	0.09	1132.2	805.1	8.4	0.83	1
Rv0867c	rpfA	Possible resuscitation-promoting factor RpfA	12	183.6	191.2	0.06	6609.6	4588.94	7.6	0.9	1
Rv0868c	moaD2	Probable molybdenum cofactor biosynthesis protein D 2 MoaD2 (molybdopterin converting factor small subunit) (molybdopterin [MPT] converting factor, subunit 1)	6	224.2	206.6	-0.12	4035	2478.68	-17.6	0.81	1
Rv0869c	moaA2	Probable molybdenum cofactor biosynthesis protein A2 MoaA2	14	205	231.8	0.18	8611	6489.15	26.7	0.78	1
Rv0870c	-	Possible conserved integral membrane protein	6	202.6	160.6	-0.34	3646.6	1926.65	-42	0.62	1
Rv0871	cspB	Probable cold shock-like protein B CspB	4	168	106.4	-0.66	2016	851.07	-61.6	0.28	1
Rv0872c	PE_PGRS15	PE-PGRS family protein PE_PGRS15	27	281.1	268.9	-0.06	22771.8	14523.3	-12.2	0.91	1
Rv0873	fadE10	Probable acyl-CoA dehydrogenase FadE10	34	190.8	204.4	0.1	19464.8	13899.7	13.6	0.62	1
Rv0874c	-	hypothetical protein	9	286.8	255.2	-0.17	7743.4	4593.45	-31.6	0.79	1
Rv0875c	-	Possible conserved exported protein	12	128.9	142.9	0.15	4641.3	3429.24	14	0.76	1
Rv0876c	-	Possible conserved transmembrane protein	26	135.1	132.2	-0.03	10540.4	6875.62	-2.9	0.92	1
Rv0877	-	hypothetical protein	15	362.2	327.4	-0.15	16299.5	9823.41	-34.8	0.55	1
Rv0878c	PPE13	PPE family protein PPE13	19	93.8	94.4	0.01	5344.7	3586.41	0.6	0.98	1
Rv0879c	-	Possible conserved transmembrane protein	3	34.5	69.8	1.01	310.8	418.62	35.2	0.124	1
Rv0880	-	Possible transcriptional regulatory protein (possibly MarR-family)	1	26.2	28.1	0.1	78.7	56.2	1.9	0.66	1
Rv0881	-	Possible rRNA methyltransferase (rRNA methylase)	15	115.8	120.7	0.06	5211.5	3621.88	4.9	0.81	1
Rv0882	-	Probable transmembrane protein	1	139	311.3	1.16	416.9	622.69	172.4	0.13	1
Rv0883c	-	hypothetical protein	6	0.6	3.2	2.29	11.6	37.86	2.5	0.8	1
Rv0884c	serC	Possible phosphoserine aminotransferase SerC (PSAT)	12	14.7	15.5	0.08	528.5	372.65	0.8	0.95	1
Rv0885	-	hypothetical protein	14	81.6	90.5	0.15	3427.1	2533.68	8.9	0.71	1
Rv0886	fprB	Probable NADPH:adrenodoxin oxidoreductase FprB (adrenodoxin reductase) (AR) (ferredoxin-NADP(+) reductase)	26	160.9	160.6	0	12547.7	8352.97	-0.2	0.98	1
Rv0887c	-	hypothetical protein	4	62.8	53	-0.24	753.7	424.34	-9.8	0.58	1
Rv0888	-	Probable exported protein	31	113.3	106.2	-0.09	10540.2	6582.29	-7.2	0.8	1
Rv0889c	citA	Probable citrate synthase II CitA	13	172.2	198.5	0.2	6715.7	5160.22	26.3	0.54	1
Rv0890c	-	Probable transcriptional regulatory protein (probably LuxR-family)	48	244.4	244.6	0	35197	23483.9	0.2	1	1
Rv0891c	-	Possible transcriptional regulatory protein	25	131	143.5	0.13	9828.4	7174.94	12.5	0.51	1
Rv0892	-	Probable monooxygenase	43	54.4	64.2	0.24	7011.8	5524.76	9.9	0.24	1
Rv0893c	-	Possible S-adenosylmethionine-dependent methyltransferase	24	31.5	36.1	0.19	2268.6	1730.7	4.5	0.52	1
Rv0894	-	Possible transcriptional regulatory protein (possibly LuxR-family)	18	48.2	51.7	0.1	2603.5	1861.7	3.5	0.86	1
Rv0895	-	Possible triacylglycerol synthase (diacylglycerol acyltransferase)	28	215.3	204	-0.08	18087.3	11424.3	-11.3	0.63	1
Rv0896	gltA2	Probable citrate synthase I GltA2	28	25.9	33.3	0.36	2176.2	1863.82	7.4	0.11	1
Rv0897c	-	Probable oxidoreductase	20	157.6	154.5	-0.03	9456.3	6179.32	-3.1	0.91	1
Rv0898c	-	hypothetical protein	1	332.3	431.2	0.38	996.8	862.49	99	0.23	1
Rv0899	ompA	Outer membrane protein A OmpA	19	61.6	61.8	0.01	3509	2347.67	0.2	1	1
Rv0900	-	Possible membrane protein	2	177.2	195.3	0.14	1063.2	781.05	18.1	0.46	1
Rv0901	-	Possible conserved exported or membrane protein	9	210.7	219.8	0.06	5690.2	3955.75	9	0.91	1
Rv0902c	prrB	Two component sensor histidine kinase PrrB	14	27.7	27.3	-0.02	1161.8	765.12	-0.3	0.99	1
Rv0903c	prrA	Two component response transcriptional regulatory protein PrrA	10	28.6	24.1	-0.24	857.7	482.93	-4.4	0.76	1
Rv0904c	accD3	Putative acetyl-coenzyme A carboxylase carboxyl transferase (subunit beta) AccD3 (accase beta chain)	24	82.7	84.8	0.04	5951.3	4068.42	2.1	0.97	1
Rv0905	echA6	Possible enoyl-CoA hydratase EchA6 (enoyl hydrase) (unsaturated acyl-CoA hydratase) (crotonase)	9	101.9	118.7	0.22	2751.1	2136.7	16.8	0.59	1
Rv0906	-	hypothetical protein	15	207.5	197.6	-0.07	9336	5928.65	-9.8	0.8	1
Rv0907	-	hypothetical protein	40	41.8	50.3	0.27	5021.6	4024.57	8.5	0.27	1
Rv0908	ctpE	Probable metal cation transporter ATPase P-type CtpE	30	124.2	108.8	-0.19	11177.9	6529.96	-15.4	0.65	1
Rv0909	-	hypothetical protein	2	3.8	10.9	1.53	22.6	43.58	7.1	0.36	1
Rv0910	-	hypothetical protein	7	19.1	18.8	-0.03	401.9	262.65	-0.4	0.93	1
Rv0911	-	hypothetical protein	15	41	34.6	-0.24	1845.5	1039.19	-6.4	0.45	1
Rv0912	-	Probable conserved transmembrane protein	4	254.4	217.2	-0.23	3053	1737.61	-37.2	0.64	1
Rv0913c	-	Possible dioxygenase	41	31.4	34.4	0.13	3858.3	2817.98	3	0.67	1
Rv0914c	-	Possible lipid carrier protein or keto acyl-CoA thiolase	17	176.4	146.5	-0.27	8998.2	4982.04	-29.9	0.55	1
Rv0915c	PPE14	PPE family protein PPE14	19	122.9	96.4	-0.35	7007.3	3664.54	-26.5	0.34	1
Rv0916c	PE7	PE family protein PE7	5	118.3	77.4	-0.61	1774.4	774.14	-40.9	0.22	1
Rv0917	betP	Possible glycine betaine transport integral membrane protein BetP	42	120.4	102.9	-0.23	15169.1	8646.86	-17.5	0.51	1
Rv0918	-	hypothetical protein	8	240.2	280	0.22	5765.3	4480.14	39.8	0.61	1
Rv0919	-	GCN5-related N-acetyltransferase	10	220.6	213.8	-0.05	6618	4275.8	-6.8	0.86	1
Rv0920c	-	Probable transposase	22	80.1	81.9	0.03	5287.6	3601.43	1.7	0.9	1
Rv0921	-	Possible resolvase	7	80.3	67.4	-0.25	1686.1	943.93	-12.9	0.65	1
Rv0922	-	Possible transposase	18	132.2	123.4	-0.1	7140.8	4441.07	-8.9	0.81	1
Rv0923c	-	hypothetical protein	21	181.4	172.6	-0.07	11430.7	7248.55	-8.9	0.74	1
Rv0924c	mntH	Divalent cation-transport integral membrane protein MntH (BRAMP) (MRAMP)	20	99.1	88.1	-0.17	5947.4	3525.7	-11	0.66	1
Rv0925c	-	hypothetical protein	17	163.6	146.7	-0.16	8341.9	4986.83	-16.9	0.58	1
Rv0926c	-	hypothetical protein	21	92.9	102.4	0.14	5855.1	4302.24	9.5	0.54	1
Rv0927c	-	Probable short-chain type dehydrogenase/reductase	6	216.7	202.6	-0.1	3901.4	2431.51	-14.1	0.76	1
Rv0928	pstS3	Periplasmic phosphate-binding lipoprotein PstS3 (PBP-3) (PstS3) (PHOS1)	22	20	43	1.11	1317.8	1893.58	23.1	0.016	1
Rv0929	pstC2	Phosphate-transport integral membrane ABC transporter PstC2	17	24.7	35.3	0.52	1260.2	1200.88	10.6	0.14	1
Rv0930	pstA1	Probable phosphate-transport integral membrane ABC transporter PstA1	17	21.5	33.7	0.65	1098.7	1145.88	12.2	0.087	1
Rv0931c	pknD	Transmembrane serine/threonine-protein kinase D PknD (protein kinase D) (STPK D)	45	150.4	147.9	-0.02	20303.9	13309.1	-2.5	0.92	1
Rv0932c	pstS2	Periplasmic phosphate-binding lipoprotein PstS2 (PBP-2) (PstS2)	25	47.4	49.3	0.06	3553.5	2464.86	1.9	0.86	1
Rv0933	pstB	Phosphate-transport ATP-binding protein ABC transporter PstB	12	94.3	94.9	0.01	3396.6	2276.73	0.5	0.97	1
Rv0934	pstS1	Periplasmic phosphate-binding lipoprotein PstS1 (PBP-1) (PstS1)	21	188.5	206.7	0.13	11874.2	8681.13	18.2	0.58	1
Rv0935	pstC1	Phosphate-transport integral membrane ABC transporter PstC1	12	180.5	171.9	-0.07	6498.7	4126.74	-8.6	0.9	1
Rv0936	pstA2	Phosphate-transport integral membrane ABC transporter PstA2	20	87.5	86.4	-0.02	5249.6	3454.49	-1.1	0.96	1
Rv0937c	mku	DNA end-binding protein, Mku	12	24	19.5	-0.3	864.4	469.11	-4.5	0.33	1
Rv0938	ligD	ATP dependent DNA ligase LigD (ATP dependent polydeoxyribonucleotide synthase) (thermostable DNA ligase) (ATP dependent polynucleotide ligase) (sealase) (DNA repair enzyme) (DNA joinase)	43	87.9	76	-0.21	11335.7	6533.92	-11.9	0.51	1
Rv0939	-	Possible bifunctional enzyme: 2-hydroxyhepta-2,4-diene-1,7-dioate isomerase (HHDD isomerase) + cyclase/dehydrase	31	65.7	63.5	-0.05	6109.3	3936.22	-2.2	0.83	1
Rv0940c	-	Possible oxidoreductase	15	43.3	50.9	0.23	1947.4	1527.83	7.7	0.59	1
Rv0941c	-	hypothetical protein	9	217.7	192.4	-0.18	5877.7	3462.59	-25.3	0.62	1
Rv0942	-	Hypothetical protein	7	103.3	77.3	-0.42	2170.1	1081.57	-26.1	0.16	1
Rv0943c	-	Probable monooxygenase	17	104	90.9	-0.19	5305.4	3092.06	-13.1	0.61	1
Rv0944	-	Possible formamidopyrimidine-DNA glycosylase (FAPY-DNA glycosylase)	8	122.3	101.9	-0.26	2934	1629.73	-20.4	0.52	1
Rv0945	-	Probable short-chain type dehydrogenase/reductase	7	45.4	69.5	0.62	952.9	973.69	24.2	0.33	1
Rv0946c	pgi	Probable glucose-6-phosphate isomerase Pgi (GPI) (phosphoglucose isomerase) (phosphohexose isomerase) (phi)	19	120.3	117.7	-0.03	6859.6	4472.03	-2.7	0.96	1
Rv0948c	-	Chorismate mutase	6	5.7	1.1	-2.43	102	12.62	-4.6	0.39	1
Rv0949	uvrD1	Probable ATP-dependent DNA helicase II UvrD1	45	47.6	57.3	0.27	6423.4	5160.22	9.8	0.27	1
Rv0950c	-	hypothetical protein	21	107.3	89.6	-0.26	6762.8	3762.19	-17.8	0.48	1
Rv0951	sucC	Probable succinyl-CoA synthetase (beta chain) SucC (SCS-beta)	16	0.2	0	-0.31	11.6	0	-0.2	1	1
Rv0952	sucD	Probable succinyl-CoA synthetase (alpha chain) SucD (SCS-alpha)	11	0	0	0	0	0	0	1	1
Rv0953c	-	Possible oxidoreductase	13	168.8	171.6	0.02	6582.2	4462.72	2.9	0.97	1
Rv0954	-	Probable conserved transmembrane protein	28	160.9	163.7	0.02	13519	9165.25	2.7	0.86	1
Rv0955	-	Probable conserved integral membrane protein	18	73	75.5	0.05	3940.2	2719.4	2.6	0.85	1
Rv0956	purN	Probable 5'-phosphoribosylglycinamide formyltransferase PurN (GART) (gar transformylase) (5'-phosphoribosylglycinamide transformylase)	15	11.7	14.8	0.34	527.7	443.87	3.1	0.73	1
Rv0957	purH	Probable bifunctional purine biosynthesis protein PurH: phosphoribosylaminoimidazolecarboxamide formyltransferase (AICAR transformylase) (5'-phosphoribosyl-5-aminoimidazole-4-carboxamide formyltransferase) + inosinemonophosphate cyclohydrolase (imp cyclohydrolase) (inosinicase) (imp synthetase) (ATIC)	24	0.2	0.3	0.7	11.6	12.62	0.1	0.79	1
Rv0958	-	Possible magnesium chelatase	15	180.4	195.8	0.12	8117.9	5873.37	15.4	0.67	1
Rv0959	-	hypothetical protein	19	129.9	175.9	0.44	7405.5	6684.18	46	0.17	1
Rv0959A	vapB9	Possible antitoxin VapB9	3	182.5	183.3	0.01	1642.7	1099.9	0.8	0.98	1
Rv0960	vapC9	Possible toxin VapC9	6	288.7	232.3	-0.31	5195.9	2787.03	-56.4	0.61	1
Rv0961	-	Probable integral membrane protein	7	92.6	100.1	0.11	1944.7	1401.62	7.5	0.82	1
Rv0962c	lprP	Possible lipoprotein LprP	15	191.1	147.5	-0.37	8598.6	4424.86	-43.6	0.3	1
Rv0963c	-	hypothetical protein	10	145.5	152.7	0.07	4364.3	3053.27	7.2	0.88	1
Rv0964c	-	Hypothetical protein	5	179.9	188	0.06	2699.1	1880.04	8.1	0.93	1
Rv0965c	-	hypothetical protein	7	197.3	150.3	-0.39	4142.9	2104.55	-47	0.44	1
Rv0966c	-	hypothetical protein	9	286.5	247.3	-0.21	7736.7	4451.02	-39.3	0.5	1
Rv0967	csoR	Copper-sensitive operon repressor CsoR	1	114.8	165.7	0.53	344.3	331.47	51	0.13	1
Rv0968	-	hypothetical protein	6	269.3	356.1	0.4	4848	4273.4	86.8	0.62	1
Rv0969	ctpV	Probable metal cation transporter P-type ATPase CtpV	21	240.9	221.6	-0.12	15178.8	9306.49	-19.4	0.7	1
Rv0970	-	Probable conserved integral membrane protein	12	64.8	52.1	-0.31	2332.3	1250.16	-12.7	0.49	1
Rv0971c	echA7	Probable enoyl-CoA hydratase EchA7 (enoyl hydrase) (unsaturated acyl-CoA hydratase) (crotonase)	6	145	184.1	0.34	2610.3	2208.84	39.1	0.48	1
Rv0972c	fadE12	Acyl-CoA dehydrogenase FadE12	18	97.8	107.3	0.13	5279.3	3862.88	9.5	0.61	1
Rv0973c	accA2	Probable acetyl-/propionyl-coenzyme A carboxylase alpha chain (alpha subunit) AccA2: biotin carboxylase + biotin carboxyl carrier protein (BCCP)	25	55.3	56.5	0.03	4148	2823.69	1.2	0.95	1
Rv0974c	accD2	Probable acetyl-/propionyl-CoA carboxylase (beta subunit) AccD2	20	44.6	45.4	0.03	2677.9	1816.65	0.8	0.93	1
Rv0975c	fadE13	Probable acyl-CoA dehydrogenase FadE13	20	127	108.8	-0.22	7618.1	4350.33	-18.2	0.58	1
Rv0976c	-	hypothetical protein	20	184.7	184.2	0	11082.4	7366.66	-0.5	1	1
Rv0977	PE_PGRS16	PE-PGRS family protein PE_PGRS16	32	143.5	150.4	0.07	13775.8	9628.37	6.9	0.89	1
Rv0978c	PE_PGRS17	PE-PGRS family protein PE_PGRS17	10	508.3	475	-0.1	15249.1	9499.12	-33.3	0.75	1
Rv0979A	rpmF	50S ribosomal protein L32 RpmF	2	8.6	24.9	1.54	51.3	99.77	16.4	0.34	1
Rv0979c	-	Hypothetical protein	2	92.9	54.8	-0.76	557.1	219.08	-38.1	0.39	1
Rv0980c	PE_PGRS18	PE-PGRS family protein PE_PGRS18	17	384.6	366.7	-0.07	19616.7	12468.3	-17.9	0.83	1
Rv0981	mprA	Mycobacterial persistence regulator MRPA (two component response transcriptional regulatory protein)	11	364	362	-0.01	12011.4	7963.18	-2	0.99	1
Rv0982	mprB	Two component sensor kinase MprB	22	17.5	22.4	0.35	1157.5	986.31	4.9	0.71	1
Rv0983	pepD	Probable serine protease PepD (serine proteinase) (MTB32B)	19	67.5	51.8	-0.38	3848	1968.39	-15.7	0.28	1
Rv0984	moaB2	Possible pterin-4-alpha-carbinolamine dehydratase MoaB2 (PHS) (4-alpha-hydroxy-tetrahydropterin dehydratase) (pterin-4-a-carbinolamine dehydratase) (phenylalanine hydroxylase-stimulating protein) (PHS) (pterin carbinolamine dehydratase) (PCD)	5	168.9	135.6	-0.32	2532.8	1355.65	-33.3	0.62	1
Rv0985c	mscL	Possible large-conductance ion mechanosensitive channel MscL	9	79.6	59.6	-0.42	2148.7	1072.54	-20	0.37	1
Rv0986	-	Probable adhesion component transport ATP-binding protein ABC transporter	25	22.5	29.8	0.4	1690.9	1488.77	7.2	0.16	1
Rv0987	-	Probable adhesion component transport transmembrane protein ABC transporter	94	25.6	28.8	0.17	7216	5419.28	3.2	0.38	1
Rv0988	-	Possible conserved exported protein	41	11.7	16.4	0.49	1438.2	1347.82	4.7	0.25	1
Rv0989c	grcC2	Probable polyprenyl-diphosphate synthase GrcC2 (polyprenyl pyrophosphate synthetase)	18	164	162.7	-0.01	8853.3	5857.16	-1.3	0.96	1
Rv0990c	-	Hypothetical protein	8	108.3	88.6	-0.29	2600.1	1417.56	-19.7	0.72	1
Rv0991c	-	Conserved serine rich protein	3	383.6	304.7	-0.33	3452.8	1828.07	-79	0.57	1
Rv0992c	-	hypothetical protein	6	496.4	510.2	0.04	8935	6121.93	13.8	0.93	1
Rv0993	galU	UTP--glucose-1-phosphate uridylyltransferase GalU (UDP-glucose pyrophosphorylase) (UDPGP) (alpha-D-glucosyl-1-phosphate uridylyltransferase) (uridine diphosphoglucose pyrophosphorylase)	14	0.4	0	-0.48	16.4	0	-0.4	1	1
Rv0994	moeA1	Probable molybdopterin biosynthesis protein MoeA1	14	239.2	233	-0.04	10047.6	6523.7	-6.2	0.9	1
Rv0995	rimJ	Ribosomal-protein-alanine acetyltransferase RimJ (acetylating enzyme for N-terminal of ribosomal protein S5)	5	109.4	90.6	-0.27	1641.5	906.07	-18.8	0.56	1
Rv0996	-	Probable conserved transmembrane protein	17	253.4	213	-0.25	12923.6	7240.72	-40.4	0.44	1
Rv0997	-	Hypothetical protein	6	220.1	212.2	-0.05	3960.9	2546.02	-7.9	0.96	1
Rv0998	-	hypothetical protein	13	69.1	73	0.08	2694.4	1898.09	3.9	0.82	1
Rv0999	-	hypothetical protein	11	274.1	241.5	-0.18	9045.4	5312.87	-32.6	0.54	1
Rv1000c	-	hypothetical protein	8	449.7	403.4	-0.16	10793.2	6453.68	-46.4	0.76	1
Rv1001	arcA	Probable arginine deiminase ArcA (adi) (ad) (arginine dihydrolase)	20	245.1	268.3	0.13	14703.5	10731.3	23.2	0.72	1
Rv1002c	-	hypothetical protein	24	17.8	13.9	-0.36	1284.9	667.46	-3.9	0.5	1
Rv1003	-	hypothetical protein	8	79.3	109.6	0.47	1903.8	1753.82	30.3	0.12	1
Rv1004c	-	Probable membrane protein	12	186.1	178.7	-0.06	6700.7	4288.42	-7.4	0.84	1
Rv1005c	pabB	Probable para-aminobenzoate synthase component I PABD	24	35.1	41	0.22	2523.8	1965.99	5.9	0.72	1
Rv1006	-	hypothetical protein	41	175	157.3	-0.15	21519.9	12899.2	-17.7	0.4	1
Rv1007c	metS	Methionyl-tRNA synthetase MetS (MetRS) (methionine--tRNA ligase)	31	0	0	0	0	0	0	1	1
Rv1008	tatD	Probable deoxyribonuclease TatD (YJJV protein)	13	281.8	286.8	0.03	10990.7	7455.93	5	0.96	1
Rv1009	rpfB	Probable resuscitation-promoting factor RpfB	12	129.4	112.9	-0.2	4656.8	2709.18	-16.5	0.7	1
Rv1010	ksgA	Probable dimethyladenosine transferase KsgA (S-adenosylmethionine-6-N', N'-adenosyl(rRNA) dimethyltransferase) (16S rRNA dimethylase) (high level kasugamycin resistance protein KsgA) (kasugamycin dimethyltransferase)	12	73.4	63.6	-0.21	2641.6	1526.64	-9.8	0.51	1
Rv1011	ispE	Probable 4-diphosphocytidyl-2-C-methyl-D-erythritol kinase IspE (CMK) (4-(cytidine-5'-diphospho)-2-C-methyl-D-erythritol kinase)	13	0	0	0	0	0	0	1	1
Rv1012	-	Hypothetical protein	6	116.5	119.6	0.04	2097.6	1434.69	3	0.89	1
Rv1013	pks16	Putative polyketide synthase Pks16	21	62.8	61.1	-0.04	3958.5	2567.67	-1.7	0.9	1
Rv1014c	pth	Probable peptidyl-tRNA hydrolase Pth	11	0	0	0	0	0	0	1	1
Rv1015c	rplY	50S ribosomal protein L25 RplY	10	44.6	36.2	-0.3	1338.5	724.86	-8.4	0.75	1
Rv1016c	lpqT	Probable conserved lipoprotein LpqT	6	70.2	64.8	-0.11	1263	777.74	-5.4	0.89	1
Rv1017c	prsA	Probable ribose-phosphate pyrophosphokinase PrsA (phosphoribosyl pyrophosphate synthetase) (PRPP synthetase)	12	0	0	0	0	0	0	1	1
Rv1018c	glmU	Probable UDP-N-acetylglucosamine pyrophosphorylase GlmU	24	0.2	0	-0.22	11.6	0	-0.2	1	1
Rv1019	-	Probable transcriptional regulatory protein (probably TetR-family)	8	254	314.4	0.31	6096.9	5030.41	60.4	0.47	1
Rv1020	mfd	Probable transcription-repair coupling factor Mfd (TRCF)	40	253.5	248.2	-0.03	30420.4	19852.1	-5.4	0.93	1
Rv1021	-	hypothetical protein	13	120.7	121.4	0.01	4705.9	3156.36	0.7	0.98	1
Rv1022	lpqU	Probable conserved lipoprotein LpqU	14	85.1	84.1	-0.02	3574.8	2353.66	-1.1	0.99	1
Rv1023	eno	Probable enolase Eno	16	0.2	0	-0.31	11.6	0	-0.2	1	1
Rv1024	-	Possible conserved membrane protein	8	9.4	3.9	-1.28	225.9	61.91	-5.5	0.4	1
Rv1025	-	hypothetical protein	6	4.8	14.5	1.61	85.6	174.3	9.8	0.39	1
Rv1026	-	hypothetical protein	8	71.7	57.1	-0.33	1719.8	912.98	-14.6	0.45	1
Rv1027c	kdpE	Probable transcriptional regulatory protein KdpE	11	66.6	83.6	0.33	2198.9	1839.5	17	0.48	1
Rv1028A	kdpF	Probable membrane protein KdpF	3	97.4	62.3	-0.64	876.3	373.85	-35.1	0.64	1
Rv1028c	kdpD	Probable sensor protein KdpD	28	109.5	104.8	-0.06	9193.9	5866.74	-4.7	0.86	1
Rv1029	kdpA	Probable potassium-transporting ATPase a chain KdpA (potassium-translocating ATPase a chain) (ATP phosphohydrolase [potassium-transporting] a chain) (potassium binding and translocating subunit A)	28	128.1	129.4	0.01	10762.6	7244.96	1.2	0.98	1
Rv1030	kdpB	Probable potassium-transporting P-type ATPase B chain KdpB (potassium-translocating ATPase B chain) (ATP phosphohydrolase [potassium-transporting] B chain) (potassium binding and translocating subunit B)	15	147.7	181	0.29	6644.4	5430.7	33.4	0.35	1
Rv1031	kdpC	Probable potassium-transporting ATPase C chain KdpC (potassium-translocating ATPase C chain) (ATP phosphohydrolase [potassium-transporting] C chain) (potassium binding and translocating subunit C)	10	114.1	131.6	0.21	3424	2632.25	17.5	0.46	1
Rv1032c	trcS	Two component sensor histidine kinase TrcS	25	136	112.9	-0.27	10199.8	5644.07	-23.1	0.4	1
Rv1033c	trcR	Two component transcriptional regulator TrcR	15	151.7	180.9	0.25	6828.5	5427.11	29.2	0.63	1
Rv1034c	-	Probable transposase (fragment)	2	90.2	95.5	0.08	541.5	381.96	5.2	0.93	1
Rv1035c	-	Probable transposase (fragment)	4	161.7	84.4	-0.94	1940.1	675.57	-77.2	0.023	1
Rv1036c	-	Probable IS1560 transposase (fragment)	5	150.7	196.1	0.38	2260.4	1961.2	45.4	0.59	1
Rv1037c	esxI	Putative ESAT-6 like protein EsxI (ESAT-6 like protein 1)	4	469.3	435	-0.11	5631.3	3479.73	-34.3	0.79	1
Rv1038c	esxJ	ESAT-6 like protein EsxJ (ESAT-6 like protein 2)	3	258.4	283.6	0.13	2326	1701.86	25.2	0.74	1
Rv1039c	PPE15	PPE family protein PPE15	24	132.6	127.4	-0.06	9546.6	6113.46	-5.2	0.85	1
Rv1040c	PE8	PE family protein PE8	8	162.7	200.9	0.3	3903.9	3214.96	38.3	0.46	1
Rv1041c	-	Probable is like-2 transposase	18	264.4	238.3	-0.15	14276.8	8578.96	-26.1	0.75	1
Rv1042c	-	Probable is like-2 transposase	6	122.4	136.6	0.16	2203.6	1639.03	14.2	0.73	1
Rv1043c	-	hypothetical protein	14	72.4	89.1	0.3	3041.4	2495.81	16.7	0.4	1
Rv1044	-	hypothetical protein	13	26.9	22.9	-0.23	1050.2	595.33	-4	0.79	1
Rv1045	-	Hypothetical protein	12	226.8	249.3	0.14	8163.1	5983.93	22.6	0.69	1
Rv1046c	-	Hypothetical protein	4	224.2	292.6	0.38	2690.9	2340.76	68.4	0.36	1
Rv1047	-	Probable transposase	16	231.9	263.4	0.18	11131.1	8429.62	31.5	0.64	1
Rv1048c	-	Hypothetical protein	24	160.5	152.5	-0.07	11557.8	7319.77	-8	0.79	1
Rv1049	-	Probable transcriptional repressor protein	4	250.8	263.8	0.07	3010	2110.26	12.9	0.82	1
Rv1050	-	Probable oxidoreductase	12	55.7	80.7	0.53	2006.6	1937.15	25	0.072	1
Rv1051c	-	hypothetical protein	8	60.8	70.8	0.22	1459.5	1132.06	9.9	0.68	1
Rv1052	-	Hypothetical protein	6	54.2	87.9	0.7	975.5	1055.13	33.7	0.145	1
Rv1053c	-	Hypothetical protein	6	40	59.4	0.57	720.7	712.23	19.3	0.3	1
Rv1054	-	Probable integrase (fragment)	5	93.9	149.1	0.67	1408.3	1490.89	55.2	0.25	1
Rv1055	-	Possible integrase (fragment)	3	23	72.8	1.67	206.7	436.96	49.9	0.0016	0.37722
Rv1056	-	hypothetical protein	22	200.5	200.9	0	13232.7	8839.49	0.4	0.99	1
Rv1057	-	hypothetical protein	19	222.7	227	0.03	12695.9	8624.65	4.2	0.92	1
Rv1058	fadD14	Probable medium chain fatty-acid-CoA ligase FadD14 (fatty-acid-CoA synthetase) (fatty-acid-CoA synthase)	30	99.9	90.5	-0.14	8993.8	5429.78	-9.4	0.64	1
Rv1059	-	hypothetical protein	9	87.1	58.7	-0.57	2352.2	1056.33	-28.4	0.3	1
Rv1060	-	hypothetical protein	5	121.2	110.7	-0.13	1817.5	1106.81	-10.5	0.75	1
Rv1061	-	hypothetical protein	14	169.1	181.1	0.1	7103.6	5071.87	12	0.81	1
Rv1062	-	hypothetical protein	6	128.9	143.3	0.15	2320.7	1719.27	14.3	0.57	1
Rv1063c	-	hypothetical protein	15	254.8	256.2	0.01	11468	7686.71	1.4	0.95	1
Rv1064c	lpqV	Possible lipoprotein LpqV	6	101	132.7	0.39	1818.1	1591.86	31.6	0.16	1
Rv1065	-	hypothetical protein	10	390.7	411.1	0.07	11722.4	8221.04	20.3	0.82	1
Rv1066	-	hypothetical protein	4	134.1	208.7	0.64	1608.9	1669.99	74.7	0.27	1
Rv1067c	PE_PGRS19	PE-PGRS family protein PE_PGRS19	15	296	282.8	-0.07	13320.8	8484.89	-13.2	0.85	1
Rv1068c	PE_PGRS20	PE-PGRS family protein PE_PGRS20	13	193.5	146	-0.41	7546.6	3795.26	-47.5	0.44	1
Rv1069c	-	hypothetical protein	20	279.1	300.6	0.11	16746.3	12022.9	21.5	0.77	1
Rv1070c	echA8	Probable enoyl-CoA hydratase EchA8 (enoyl hydrase) (unsaturated acyl-CoA hydratase) (crotonase)	8	176.2	158.9	-0.15	4228.6	2542.7	-17.3	0.63	1
Rv1071c	echA9	Possible enoyl-CoA hydratase EchA9 (enoyl hydrase) (unsaturated acyl-CoA hydratase) (crotonase)	12	398.8	446.1	0.16	14358.5	10706.9	47.3	0.39	1
Rv1072	-	Probable conserved transmembrane protein	17	50.2	57.3	0.19	2559	1949.78	7.2	0.57	1
Rv1073	-	hypothetical protein	19	218	264.9	0.28	12424.2	10068	47	0.31	1
Rv1074c	fadA3	Probable beta-ketoacyl CoA thiolase FadA3	11	232.8	243.8	0.07	7682.1	5364.56	11.1	0.86	1
Rv1075c	-	Conserved exported protein	18	222.1	226.1	0.03	11995.5	8140.52	4	0.92	1
Rv1076	lipU	Possible lipase LipU	21	83.6	93	0.15	5265.5	3906.46	9.4	0.75	1
Rv1077	cbs	Probable cystathionine beta-synthase Cbs (serine sulfhydrase) (beta-thionase) (hemoprotein H-450)	27	177.4	188.8	0.09	14366.2	10196.6	11.5	0.69	1
Rv1078	pra	Probable proline-rich antigen homolog Pra	18	15.1	11.1	-0.44	816.7	400.29	-4	0.39	1
Rv1079	metB	Cystathionine gamma-synthase MetB (CGS) (O-succinylhomoserine [thiol]-lyase)	18	111.7	108.1	-0.05	6032.4	3890.52	-3.6	0.92	1
Rv1080c	greA	Probable transcription elongation factor GreA (transcript cleavage factor GreA)	9	7.4	3.5	-1.07	199.2	63.11	-3.9	0.33	1
Rv1081c	-	Probable conserved membrane protein	7	29	19.2	-0.6	610	268.37	-9.9	0.41	1
Rv1082	mca	Mycothiol conjugate amidase Mca (mycothiol S-conjugate amidase)	13	134.8	138.6	0.04	5256.9	3602.63	3.8	0.95	1
Rv1083	-	hypothetical protein	3	34.8	30.4	-0.2	313.4	182.41	-4.4	0.75	1
Rv1084	-	hypothetical protein	26	191.3	187.8	-0.03	14924.6	9768.13	-3.5	0.93	1
Rv1085c	-	Possible hemolysin-like protein	11	15.6	4.8	-1.68	514	106.68	-10.7	0.017	1
Rv1086	-	Short (C15) chain Z-isoprenyl diphosphate synthase (Z-FPP synthase) (Z-farnesyl diphosphate synthase) (Z-FPP synthetase) (Z-farnesyl diphosphate synthetase) (geranyltranstransferase) (farnesyl pyrophosphate synthetase)	15	4.9	9.8	1.01	219.7	294.81	4.9	0.16	1
Rv1087	PE_PGRS21	PE-PGRS family protein PE_PGRS21	21	376.8	322	-0.23	23735.4	13524	-54.8	0.52	1
Rv1087A	-	hypothetical protein	7	149.2	172.9	0.21	3134	2421.28	23.7	0.74	1
Rv1088	PE9	PE family protein PE9	5	28.9	53.1	0.88	433.3	531.02	24.2	0.21	1
Rv1089	PE10	PE family protein PE10	5	56.7	83.7	0.56	850.2	837.25	27	0.34	1
Rv1089A	celA2a	Probable cellulase CelA2a (endo-1,4-beta-glucanase) (endoglucanase) (carboxymethyl cellulase)	2	164.2	166	0.02	985	664.14	1.9	0.99	1
Rv1090	celA2b	Probable cellulase CelA2b (endo-1,4-beta-glucanase) (endoglucanase) (carboxymethyl cellulase)	7	151	155.6	0.04	3170.1	2178.16	4.6	0.94	1
Rv1091	PE_PGRS22	PE-PGRS family protein PE_PGRS22	26	192	212.7	0.15	14974.3	11062.8	20.8	0.67	1
Rv1092c	coaA	Probable pantothenate kinase CoaA (pantothenic acid kinase)	19	2.9	1.3	-1.13	166.3	50.49	-1.6	0.68	1
Rv1093	glyA1	Serine hydroxymethyltransferase 1 GlyA1	14	3.4	6.3	0.88	143.1	175.5	2.9	0.21	1
Rv1094	desA2	Possible acyl-[acyl-carrier protein] desaturase DesA2 (acyl-[ACP] desaturase) (stearoyl-ACP desaturase)	12	0	0	0	0	0	0	1	1
Rv1095	phoH2	Probable PHOH-like protein PhoH2 (phosphate starvation-inducible protein PSIH)	13	135.6	124.7	-0.12	5287.6	3241.4	-10.9	0.84	1
Rv1096	-	Possible glycosyl hydrolase	19	68.5	66.6	-0.04	3903.4	2531.28	-1.9	0.97	1
Rv1097c	-	Probable membrane glycine and proline rich protein	18	8.2	8.3	0.03	440.9	299.32	0.1	0.92	1
Rv1098c	fum	Probable fumarase Fum (fumarate hydratase)	13	0	0	0	0	0	0	1	1
Rv1099c	glpX	Fructose 1,6-bisphosphatase GlpX	13	140.1	144.1	0.04	5465.1	3746.9	4	0.91	1
Rv1100	-	hypothetical protein	9	35.7	45.3	0.34	963.8	815.6	9.6	0.62	1
Rv1101c	-	hypothetical protein	18	206.7	193.2	-0.1	11163.6	6956.42	-13.5	0.71	1
Rv1102c	mazF3	Toxin MazF3	8	95.1	86.1	-0.14	2281.8	1377.58	-9	0.87	1
Rv1103c	mazE3	Possible antitoxin MazE3	8	263.8	252.2	-0.06	6332.4	4035.99	-11.6	0.92	1
Rv1104	-	Possible para-nitrobenzyl esterase (fragment)	11	169.5	173.1	0.03	5592.5	3807.89	3.6	0.92	1
Rv1105	-	Possible para-nitrobenzyl esterase (fragment)	11	54.3	37.6	-0.53	1792.9	827.02	-16.7	0.3	1
Rv1106c	-	3-beta-hydroxysteroid dehydrogenase	18	207.3	231.2	0.16	11196.7	8322.29	23.8	0.47	1
Rv1107c	xseB	Probable exodeoxyribonuclease VII (small subunit) XseB (exonuclease VII small subunit)	2	43.2	56.2	0.38	259.4	224.79	13	0.41	1
Rv1108c	xseA	Probable exodeoxyribonuclease VII (large subunit) XseA (exonuclease VII large subunit)	10	153.9	161.1	0.07	4618.3	3222.79	7.2	0.83	1
Rv1109c	-	hypothetical protein	9	175.8	203.1	0.21	4746.8	3655.23	27.3	0.58	1
Rv1110	lytB2	Probable LYTB-related protein LytB2	14	2	2	-0.01	84.9	56.2	0	1	1
Rv1111c	-	hypothetical protein	24	88	86.9	-0.02	6333.5	4172.71	-1	0.97	1
Rv1112	-	Probable GTP binding protein	10	149.5	184.7	0.31	4483.8	3693.09	35.2	0.76	1
Rv1113	vapB32	Possible antitoxin VapB32	2	100.2	170.6	0.77	601.1	682.48	70.4	0.26	1
Rv1114	vapC32	Possible toxin VapC32 Contains PIN domain	3	129.1	156.6	0.28	1161.7	939.42	27.5	0.61	1
Rv1115	-	Possible exported protein	18	134.1	111.1	-0.27	7242.3	3999.32	-23	0.67	1
Rv1116	-	Hypothetical protein	3	51	34.4	-0.57	459.4	206.46	-16.6	0.44	1
Rv1116A	-	Conserved hypothetical protein (fragment)	6	274.2	276.8	0.01	4935.4	3321.36	2.6	0.96	1
Rv1117	-	hypothetical protein	3	129.4	99.2	-0.38	1164.3	595.33	-30.1	0.66	1
Rv1118c	-	hypothetical protein	12	317.6	309.8	-0.04	11434.9	7436.4	-7.8	0.89	1
Rv1119c	-	Hypothetical protein	3	29.4	12.6	-1.22	264.2	75.73	-16.7	0.39	1
Rv1120c	-	hypothetical protein	4	136.3	123.9	-0.14	1635.5	991.1	-12.4	0.89	1
Rv1121	zwf1	Probable glucose-6-phosphate 1-dehydrogenase Zwf1 (G6PD)	24	59.2	57.1	-0.05	4265.5	2740.13	-2.2	0.91	1
Rv1122	gnd2	Probable 6-phosphogluconate dehydrogenase,decarboxylating Gnd2	14	5.7	17.2	1.59	240.4	482.93	11.5	0.17	1
Rv1123c	bpoB	Possible peroxidase BpoB (non-haem peroxidase)	9	221.4	221.8	0	5977.7	3992.41	0.4	1	1
Rv1124	ephC	Probable epoxide hydrolase EphC (epoxide hydratase)	12	111	88.8	-0.32	3995	2132.19	-22.1	0.7	1
Rv1125	-	hypothetical protein	23	52.3	63.6	0.28	3610.1	2925.86	11.3	0.38	1
Rv1126c	-	hypothetical protein	10	0	7.2	3.04	0	144.55	7.2	0.0024	0.50627
Rv1127c	ppdK	Probable pyruvate, phosphate dikinase PpdK	19	2.1	9.9	2.25	118.4	376.25	7.8	0.0004	0.12332
Rv1128c	-	hypothetical protein	29	62.1	71.7	0.21	5398.8	4159.81	9.7	0.46	1
Rv1129c	-	Probable transcriptional regulator protein	27	60.3	66.4	0.14	4883.7	3583.1	6.1	0.69	1
Rv1130	prpD	Possible methylcitrate dehydratase PrpD	27	115.7	128.2	0.15	9373	6925.46	12.5	0.58	1
Rv1131	prpC	Probable methylcitrate synthase PrpC	16	54.4	64.3	0.24	2612.2	2058.85	9.9	0.4	1
Rv1132	-	hypothetical protein	26	63.8	68.2	0.1	4973.2	3548.55	4.5	0.78	1
Rv1133c	metE	Probable 5-methyltetrahydropteroyltriglutamate--homocysteine methyltransferase MetE (methionine synthase, vitamin-B12 independent isozyme)	35	0	0	0	0	0	0	1	1
Rv1134	-	Hypothetical protein	5	98.7	88.9	-0.15	1480	888.93	-9.8	0.83	1
Rv1135A	-	Possible acetyl-CoA acetyltransferase (acetoacetyl-CoA thiolase)	6	123.2	167.4	0.44	2217.8	2009.29	44.2	0.3	1
Rv1135c	PPE16	PPE family protein PPE16	25	111.4	114.4	0.04	8356.2	5718.6	3	0.91	1
Rv1136	-	Possible enoyl-CoA hydratase	3	142.1	157.3	0.15	1278.9	943.93	15.2	0.59	1
Rv1137c	-	Hypothetical protein	2	281.3	307.4	0.13	1687.6	1229.43	26.1	0.52	1
Rv1138c	-	Possible oxidoreductase	17	172.2	182.7	0.09	8782.9	6212.95	10.5	0.81	1
Rv1139c	-	hypothetical protein	13	124.3	160.3	0.37	4846	4167.92	36	0.45	1
Rv1140	-	Probable integral membrane protein	11	124.6	119.2	-0.06	4113	2621.75	-5.5	0.89	1
Rv1141c	echA11	Probable enoyl-CoA hydratase EchA11 (enoyl hydrase) (unsaturated acyl-CoA hydratase) (crotonase)	14	254.3	202.4	-0.33	10679.3	5667.83	-51.8	0.44	1
Rv1142c	echA10	Probable enoyl-CoA hydratase EchA10 (enoyl hydrase) (unsaturated acyl-CoA hydratase) (crotonase)	8	148.4	141.9	-0.06	3560.4	2269.83	-6.5	0.85	1
Rv1143	mcr	Probable alpha-methylacyl-CoA racemase Mcr (2-methylacyl-CoA racemase) (2-arylpropionyl-CoA epimerase )	15	163.3	178.4	0.13	7348.2	5351.38	15.1	0.67	1
Rv1144	-	Probable short-chain type dehydrogenase/reductase	11	252.2	235.9	-0.1	8323.4	5189.97	-16.3	0.85	1
Rv1145	mmpL13a	Probable conserved transmembrane transport protein MmpL13a	11	119.1	144.8	0.28	3931.8	3186.12	25.7	0.42	1
Rv1146	mmpL13b	Probable conserved transmembrane transport protein MmpL13b	23	212.9	212.1	-0.01	14690.8	9758.18	-0.8	0.98	1
Rv1147	-	hypothetical protein	9	132.3	122.6	-0.11	3571.6	2206.72	-9.7	0.85	1
Rv1148c	-	hypothetical protein	23	113.1	121.3	0.1	7805.6	5578.84	8.2	0.75	1
Rv1149	-	Possible transposase	6	127.4	138.9	0.12	2293.2	1666.67	11.5	0.83	1
Rv1151c	-	Transcriptional regulatory protein	9	419.5	373.6	-0.17	11326.8	6725.64	-45.9	0.59	1
Rv1152	-	Probable transcriptional regulatory protein	5	95.8	87.4	-0.13	1437.5	873.92	-8.4	0.75	1
Rv1153c	omt	Probable O-methyltransferase Omt	19	185.6	176.9	-0.07	10581.2	6722.04	-8.7	0.81	1
Rv1154c	-	Hypothetical protein	16	116.9	134.3	0.2	5609.8	4298.64	17.5	0.57	1
Rv1155	-	Possible pyridoxamine 5'-phosphate oxidase (PNP/PMP oxidase) (pyridoxinephosphate oxidase) (PNPOX) (pyridoxine 5'-phosphate oxidase)	11	171.3	159.9	-0.1	5651.8	3517.31	-11.4	0.84	1
Rv1156	-	hypothetical protein	12	96.4	75.6	-0.35	3470.2	1813.34	-20.8	0.23	1
Rv1157c	-	Conserved ala-, pro-rich protein	8	118.1	132.7	0.17	2834.1	2123.8	14.7	0.9	1
Rv1158c	-	Conserved hypothetical ala-, pro-rich protein	11	41.7	88.7	1.09	1377.2	1950.7	46.9	0.1	1
Rv1159	pimE	Mannosyltransferase PimE	28	159.6	114.8	-0.48	13405.3	6428.71	-44.8	0.14	1
Rv1159A	-	hypothetical protein	13	75.5	78.2	0.05	2944.9	2032.41	2.7	0.97	1
Rv1160	mutT2	Probable mutator protein MutT2 (7,8-dihydro-8-oxoguanine-triphosphatase) (8-oxo-dGTPase)	4	349.3	279.9	-0.32	4191.1	2238.87	-69.4	0.33	1
Rv1161	narG	Respiratory nitrate reductase (alpha chain) NarG	75	107.4	107	-0.01	24174.9	16055.6	-0.4	1	1
Rv1162	narH	Probable respiratory nitrate reductase (beta chain) NarH	35	195.2	190.1	-0.04	20494.4	13304.6	-5.1	0.89	1
Rv1163	narJ	Probable respiratory nitrate reductase (delta chain) NarJ	15	242.6	256	0.08	10917.7	7680.72	13.4	0.84	1
Rv1164	narI	Probable respiratory nitrate reductase (gamma chain) NarI	18	324.5	251.8	-0.37	17525.5	9065.2	-72.7	0.3	1
Rv1165	typA	Possible GTP-binding translation elongation factor TypA (tyrosine phosphorylated protein A) (GTP-binding protein)	15	116	126.7	0.13	5218.5	3799.78	10.7	0.66	1
Rv1166	lpqW	Probable conserved lipoprotein LpqW	23	0.3	0	-0.41	22.6	0	-0.3	1	1
Rv1167c	-	Probable transcriptional regulatory protein	9	125.4	115.2	-0.12	3385.5	2073.59	-10.2	0.77	1
Rv1168c	PPE17	PPE family protein PPE17	16	134.2	152.5	0.18	6442.8	4881.35	18.3	0.63	1
Rv1169c	lipX	PE family protein Possible lipase LipX	3	131.9	121.8	-0.12	1187	730.57	-10.1	0.82	1
Rv1170	mshB	N-acetyl-1-D-myo-inosityl-2-amino-2-deoxy-alpha- D-glucopyranoside deacetylase MshB (GlcNAc-Ins deacetylase)	11	138.1	179	0.37	4555.9	3937.69	40.9	0.38	1
Rv1171	-	hypothetical protein	6	302.9	280.3	-0.11	5452.7	3363.74	-22.6	0.84	1
Rv1172c	PE12	PE family protein PE12	15	114.8	136.9	0.25	5167.9	4106.01	22	0.67	1
Rv1173	fbiC	Probable F420 biosynthesis protein FbiC	43	99.5	124.8	0.33	12835	10735.5	25.3	0.115	1
Rv1174c	TB8.4	Low molecular weight T-cell antigen TB8.4	8	318	304.1	-0.06	7631.6	4866.33	-13.8	0.91	1
Rv1175c	fadH	Probable NADPH dependent 2,4-dienoyl-CoA reductase FadH (2,4-dienoyl coenzyme A reductase) (4-enoyl-CoA reductase)	28	171.9	176.8	0.04	14441.7	9900.06	4.9	0.85	1
Rv1176c	-	hypothetical protein	15	186.9	206.2	0.14	8409.8	6187.43	19.4	0.75	1
Rv1177	fdxC	Probable ferredoxin FdxC	7	0	0	0	0	0	0	1	1
Rv1178	-	Probable aminotransferase	20	246.2	213.2	-0.21	14772.5	8529.95	-33	0.6	1
Rv1179c	-	hypothetical protein	41	209	195.4	-0.1	25703	16022.8	-13.6	0.62	1
Rv1180	pks3	Probable polyketide beta-ketoacyl synthase Pks3	25	71.4	57.2	-0.32	5358.1	2858.24	-14.3	0.39	1
Rv1181	pks4	Probable polyketide beta-ketoacyl synthase Pks4	70	83	90.4	0.12	17436.6	12654	7.4	0.4	1
Rv1182	papA3	Probable conserved polyketide synthase associated protein PapA3	40	58.8	68.4	0.22	7055.2	5474.28	9.6	0.41	1
Rv1183	mmpL10	Probable conserved transmembrane transport protein MmpL10	52	42	49.1	0.22	6551.1	5104.02	7.1	0.44	1
Rv1184c	-	Possible exported protein	22	53	64.2	0.28	3495.4	2826.09	11.3	0.3	1
Rv1185c	fadD21	Probable fatty-acid-AMP ligase FadD21 (fatty-acid-AMP synthetase) (fatty-acid-AMP synthase)	32	55.7	56.2	0.01	5351.4	3598.11	0.5	0.99	1
Rv1186c	-	hypothetical protein	18	70.9	80.8	0.19	3828	2908.73	9.9	0.65	1
Rv1187	rocA	Probable pyrroline-5-carboxylate dehydrogenase RocA	24	61.5	95	0.63	4425.3	4557.7	33.5	0.1	1
Rv1188	-	Probable proline dehydrogenase	22	54.5	54.2	-0.01	3597.1	2384.34	-0.3	0.96	1
Rv1189	sigI	Possible alternative RNA polymerase sigma factor SigI	8	88	60.2	-0.55	2111.9	963.46	-27.8	0.33	1
Rv1190	-	hypothetical protein	9	102.8	111.6	0.12	2775.7	2008.37	8.8	0.86	1
Rv1191	-	hypothetical protein	9	171.1	137.6	-0.31	4620.2	2477.48	-33.5	0.53	1
Rv1192	-	hypothetical protein	14	81.1	81.8	0.01	3406.3	2290.55	0.7	1	1
Rv1193	fadD36	Probable fatty-acid-CoA ligase FadD36 (fatty-acid-CoA synthetase) (fatty-acid-CoA synthase)	21	49.5	46.9	-0.08	3118.8	1968.11	-2.6	0.82	1
Rv1194c	-	hypothetical protein	18	55.7	58.2	0.06	3008.7	2095.52	2.5	0.83	1
Rv1195	PE13	PE family protein PE13	5	221	209.2	-0.08	3314.9	2091.93	-11.8	0.88	1
Rv1196	PPE18	PPE family protein PPE18	10	59.4	57.3	-0.05	1782.7	1145.88	-2.1	0.89	1
Rv1197	esxK	ESAT-6 like protein EsxK (ESAT-6 like protein 3)	3	150.3	170.3	0.18	1352.8	1021.78	20	0.8	1
Rv1198	esxL	Putative ESAT-6 like protein EsxL (ESAT-6 like protein 4)	4	239.1	174.5	-0.45	2869.7	1395.91	-64.7	0.26	1
Rv1199c	-	Possible transposase	16	241.2	260.2	0.11	11577	8326.53	19	0.76	1
Rv1200	-	Probable conserved integral membrane transport protein	29	183.7	168.2	-0.13	15982.1	9754.59	-15.5	0.58	1
Rv1201c	dapD	Tetrahydrodipicolinate N-succinyltransferase DapD	11	0	0.6	0.65	0	12.62	0.6	0.34	1
Rv1202	dapE	Probable succinyl-diaminopimelate desuccinylase DapE	16	0	0	0	0	0	0	1	1
Rv1203c	-	Hypothetical protein	8	130.9	122.9	-0.09	3141.8	1966.91	-8	0.87	1
Rv1204c	-	hypothetical protein	16	370.2	349.6	-0.08	17770.6	11186.9	-20.6	0.69	1
Rv1205	-	hypothetical protein	13	154.9	154.7	0	6041.5	4023.37	-0.2	0.99	1
Rv1206	fadD6	Probable fatty-acid-CoA ligase FadD6 (fatty-acid-CoA synthetase) (fatty-acid-CoA synthase)	37	178.6	146.2	-0.29	19819.7	10821.1	-32.3	0.22	1
Rv1207	folP2	Dihydropteroate synthase 2 FolP2 (DHPS 2) (dihydropteroate pyrophosphorylase 2)	10	116.3	127	0.13	3490.2	2540.59	10.7	0.8	1
Rv1208	gpgS	Probable glucosyl-3-phosphoglycerate synthase GpgS	14	24	24.6	0.04	1007.7	689.39	0.6	0.93	1
Rv1209	-	hypothetical protein	5	213.7	203.5	-0.07	3205.7	2034.53	-10.3	0.84	1
Rv1210	tagA	Probable DNA-3-methyladenine glycosylase I TagA (tag I) (3-methyladenine-DNA glycosylase I, constitutive) (DNA-3-methyladenine glycosidase I)	11	203.7	210.5	0.05	6722.2	4630.4	6.8	0.81	1
Rv1211	-	hypothetical protein	4	45.5	82	0.85	545.5	656.04	36.5	0.27	1
Rv1212c	glgA	Putative glycosyl transferase GlgA	32	145.2	164.5	0.18	13942.4	10528.7	19.3	0.52	1
Rv1213	glgC	Glucose-1-phosphate adenylyltransferase GlgC (ADP-glucose synthase) (ADP-glucose pyrophosphorylase)	30	133.7	110.6	-0.27	12036	6635.53	-23.1	0.36	1
Rv1214c	PE14	PE family protein PE14	5	306.3	211.3	-0.54	4594	2112.66	-95	0.29	1
Rv1215c	-	hypothetical protein	26	158	147.8	-0.1	12327.7	7687.91	-10.2	0.74	1
Rv1216c	-	Probable conserved integral membrane protein	19	94.6	79.4	-0.25	5393.7	3017.53	-15.2	0.49	1
Rv1217c	-	Probable tetronasin-transport integral membrane protein ABC transporter	20	97.6	87.3	-0.16	5854.7	3493.55	-10.2	0.62	1
Rv1218c	-	Probable tetronasin-transport ATP-binding protein ABC transporter	6	94.5	119.2	0.33	1701	1430.18	24.7	0.41	1
Rv1219c	-	Probable transcriptional regulatory protein	10	154	199.7	0.37	4621.3	3994.81	45.7	0.42	1
Rv1220c	-	Probable methyltransferase	10	220	244.9	0.16	6598.9	4898.48	25	0.77	1
Rv1221	sigE	Alternative RNA polymerase sigma factor SigE	17	19.8	21.4	0.11	1007.7	726.05	1.6	0.87	1
Rv1222	rseA	Anti-sigma factor RseA	2	118.1	151.4	0.36	708.5	605.55	33.3	0.44	1
Rv1223	htrA	Probable serine protease HtrA (DEGP protein)	22	55.8	49.3	-0.18	3683.6	2169.77	-6.5	0.86	1
Rv1224	tatB	Probable protein TatB	5	2.6	0	-1.85	39	0	-2.6	0.48	1
Rv1225c	-	hypothetical protein	6	173.1	177.7	0.04	3115.6	2132.19	4.6	0.94	1
Rv1226c	-	Probable transmembrane protein	15	297.6	290.2	-0.04	13391.8	8707.01	-7.4	0.96	1
Rv1227c	-	Probable transmembrane protein	6	165.3	179.5	0.12	2976.3	2153.84	14.1	0.79	1
Rv1228	lpqX	Probable lipoprotein LpqX	9	151.8	183.2	0.27	4097.9	3297.32	31.4	0.48	1
Rv1229c	mrp	Probable Mrp-related protein Mrp	16	32.3	38.6	0.26	1550.6	1234.23	6.3	0.84	1
Rv1230c	-	Possible membrane protein	20	182.8	220.6	0.27	10970.3	8824.48	37.8	0.29	1
Rv1231c	-	Probable membrane protein	7	155.1	166.6	0.1	3257.6	2331.73	11.4	0.9	1
Rv1232c	-	hypothetical protein	11	147	129.5	-0.18	4850.3	2849.21	-17.5	0.63	1
Rv1233c	-	hypothetical protein	19	144.8	134.9	-0.1	8254.5	5124.47	-10	0.66	1
Rv1234	-	Probable transmembrane protein	9	33	37.8	0.2	889.9	681.28	4.9	0.67	1
Rv1235	lpqY	Probable sugar-binding lipoprotein LpqY	30	70.4	59	-0.26	6340.3	3541.64	-11.4	0.28	1
Rv1236	sugA	Probable sugar-transport integral membrane protein ABC transporter SugA	19	126.1	132.2	0.07	7187.3	5023.5	6.1	0.8	1
Rv1237	sugB	Probable sugar-transport integral membrane protein ABC transporter SugB	12	46.8	41.2	-0.18	1683.3	988.71	-5.6	0.74	1
Rv1238	sugC	Probable sugar-transport ATP-binding protein ABC transporter SugC	25	51.9	53.9	0.05	3895.8	2694.16	1.9	0.76	1
Rv1239c	corA	Possible magnesium and cobalt transport transmembrane protein CorA	25	127.2	99.9	-0.35	9541.4	4994.94	-27.3	0.39	1
Rv1240	mdh	Probable malate dehydrogenase Mdh	5	1.9	5	1.43	28.1	50.49	3.2	0.24	1
Rv1241	vapB33	Possible antitoxin VapB33	1	147.4	283.8	0.95	442.1	567.69	136.5	0.19	1
Rv1242	vapC33	Possible toxin VapC33 Contains PIN domain	9	277.8	342	0.3	7500.7	6156.75	64.2	0.29	1
Rv1243c	PE_PGRS23	PE-PGRS family protein PE_PGRS23	19	229.7	208.8	-0.14	13094.4	7934.34	-20.9	0.58	1
Rv1244	lpqZ	Probable lipoprotein LpqZ	8	102.7	84.9	-0.27	2465.7	1358.96	-17.8	0.46	1
Rv1245c	-	Probable short-chain type dehydrogenase/reductase	14	100.2	103	0.04	4209.4	2883.48	2.8	0.91	1
Rv1246c	relE	Toxin RelE	7	143.1	131.3	-0.12	3006.1	1838.58	-11.8	0.72	1
Rv1247c	relB	Antitoxin RelB	6	56.5	62	0.13	1017.2	744.39	5.5	0.75	1
Rv1248c	-	Multifunctional alpha-ketoglutarate metabolic enzyme	46	9	7.5	-0.26	1239.7	690.58	-1.5	0.39	1
Rv1249c	-	Possible membrane protein	12	286.2	250.6	-0.19	10303.4	6014.32	-35.6	0.58	1
Rv1250	-	Probable drug-transport integral membrane protein	31	91.8	77.6	-0.24	8533.7	4812.81	-14.1	0.25	1
Rv1251c	-	hypothetical protein	61	109.8	102.9	-0.09	20087	12550.4	-6.9	0.57	1
Rv1252c	lprE	Probable lipoprotein LprE	7	215.6	186.7	-0.21	4527.3	2613.92	-28.9	0.63	1
Rv1253	deaD	Probable cold-shock DeaD-box protein A homolog DeaD (ATP-dependent RNA helicase dead homolog)	35	124.2	128.6	0.05	13041.3	9002.37	4.4	0.83	1
Rv1254	-	Probable acyltransferase	26	3.7	1.9	-0.97	292.3	99.77	-1.8	0.3	1
Rv1255c	-	Probable transcriptional regulatory protein	10	85.7	118.9	0.47	2572	2377.43	33.1	0.32	1
Rv1256c	cyp130	Probable cytochrome P450 130 Cyp130	16	236.3	274.9	0.22	11344	8796.84	38.6	0.45	1
Rv1257c	-	Probable oxidoreductase	16	125.4	115.2	-0.12	6020.1	3686.18	-10.2	0.83	1
Rv1258c	-	Probable conserved integral membrane transport protein	22	204.5	202.5	-0.01	13495.8	8910.43	-2	0.99	1
Rv1259	udgB	Probable uracil DNA glycosylase, UdgB	14	78.5	56.2	-0.48	3295.9	1573.53	-22.3	0.3	1
Rv1260	-	Probable oxidoreductase	28	69.8	57.1	-0.29	5863.2	3197.82	-12.7	0.36	1
Rv1261c	-	hypothetical protein	11	121.4	138	0.18	4007.5	3034.94	16.5	0.5	1
Rv1262c	-	Hypothetical hit-like protein	4	67.5	71.8	0.09	810.6	574.6	4.3	0.92	1
Rv1263	amiB2	Probable amidase AmiB2 (aminohydrolase)	22	119.9	96.7	-0.31	7911.4	4252.67	-23.2	0.23	1
Rv1264	-	Adenylyl cyclase (ATP pyrophosphate-lyase) (adenylate cyclase)	13	244.2	202.6	-0.27	9522.4	5267.82	-41.6	0.51	1
Rv1265	-	hypothetical protein	11	13.5	12.8	-0.08	444.9	280.99	-0.7	0.85	1
Rv1266c	pknH	Probable transmembrane serine/threonine-protein kinase H PknH (protein kinase H) (STPK H)	29	133.5	144.2	0.11	11614.2	8361.35	10.7	0.64	1
Rv1267c	embR	Probable transcriptional regulatory protein EmbR	20	156.4	171.3	0.13	9384.5	6852.77	14.9	0.67	1
Rv1268c	-	Hypothetical protein	11	191	174.8	-0.13	6303	3844.55	-16.2	0.83	1
Rv1269c	-	Conserved probable secreted protein	8	92.7	89	-0.06	2224.1	1423.27	-3.7	0.85	1
Rv1270c	lprA	Possible lipoprotein LprA	11	92.2	72	-0.36	3043.5	1584.03	-20.2	0.51	1
Rv1271c	-	Conserved hypothetical secreted protein	7	43.3	58.1	0.43	908.5	813.21	14.8	0.55	1
Rv1272c	-	Probable drugs-transport transmembrane ATP-binding protein ABC transporter	30	39.7	41.1	0.05	3568.6	2465.78	1.4	0.88	1
Rv1273c	-	Probable drugs-transport transmembrane ATP-binding protein ABC transporter	32	86.8	77.4	-0.17	8336.4	4951.09	-9.5	0.62	1
Rv1274	lprB	Possible lipoprotein LprB	4	12.8	14.8	0.21	153.3	118.11	2	0.82	1
Rv1275	lprC	Possible lipoprotein LprC	6	7	9.4	0.43	125.3	112.39	2.4	0.49	1
Rv1276c	-	hypothetical protein	7	66	71	0.11	1386.3	994.42	5	0.77	1
Rv1277	-	hypothetical protein	20	109	114.4	0.07	6539.5	4574.2	5.4	0.8	1
Rv1278	-	Hypothetical protein	28	119.3	125.5	0.07	10019.1	7029.47	6.3	0.78	1
Rv1279	-	Probable dehydrogenase FAD flavoprotein GMC oxidoreductase	30	116	114.5	-0.02	10443	6871.11	-1.5	0.96	1
Rv1280c	oppA	Probable periplasmic oligopeptide-binding lipoprotein OppA	26	109.1	132.5	0.28	8508.3	6889.44	23.4	0.27	1
Rv1281c	oppD	Probable oligopeptide-transport ATP-binding protein ABC transporter OppD	28	47.1	55	0.22	3956.8	3081.83	7.9	0.46	1
Rv1282c	oppC	Probable oligopeptide-transport integral membrane protein ABC transporter OppC	16	56.3	79.7	0.5	2703.3	2551.73	23.4	0.21	1
Rv1283c	oppB	Probable oligopeptide-transport integral membrane protein ABC transporter OppB	21	80.6	93.4	0.21	5079	3922.4	12.8	0.5	1
Rv1284	canA	Beta-carbonic anhydrase	6	13.6	19.2	0.5	244.4	230.5	5.6	0.55	1
Rv1285	cysD	Probable sulfate adenylyltransferase subunit 2 CysD	16	48	43.7	-0.14	2305.7	1397.11	-4.4	0.79	1
Rv1286	cysN	Probable bifunctional enzyme CysN/CysC: sulfate adenyltransferase (subunit 1) + adenylylsulfate kinase	34	53.8	62.7	0.22	5492.1	4263.18	8.8	0.32	1
Rv1287	-	hypothetical protein	12	114.4	166.2	0.54	4119	3988.54	51.8	0.11	1
Rv1288	-	hypothetical protein	33	119.8	118.6	-0.01	11861.8	7826.46	-1.2	0.95	1
Rv1289	-	hypothetical protein	10	106.8	81.8	-0.38	3203.3	1636.64	-24.9	0.33	1
Rv1290A	-	Hypothetical protein	7	19.3	20.2	0.06	406	282.19	0.8	0.93	1
Rv1290c	-	hypothetical protein	34	203.4	197.2	-0.04	20749.4	13410.1	-6.2	0.95	1
Rv1291c	-	Conserved hypothetical secreted protein	3	171.3	221.7	0.37	1541.8	1330.41	50.4	0.49	1
Rv1292	argS	Probable arginyl-tRNA synthetase ArgS (ARGRS) (arginine--tRNA ligase)	34	0	0	0	0	0	0	1	1
Rv1293	lysA	Diaminopimelate decarboxylase LysA (DAP decarboxylase)	27	0.5	0.6	0.25	39	30.95	0.1	1	1
Rv1294	thrA	Probable homoserine dehydrogenase ThrA	24	0.2	0	-0.22	11.6	0	-0.2	1	1
Rv1295	thrC	Threonine synthase ThrC (ts)	20	10.7	12.1	0.18	640.1	485.05	1.5	0.83	1
Rv1296	thrB	Probable homoserine kinase ThrB	15	0	0.4	0.51	0	12.62	0.4	0.38	1
Rv1297	rho	Probable transcription termination factor Rho homolog	22	1.2	0.3	-2.06	78.7	12.62	-0.9	0.28	1
Rv1298	rpmE	50S ribosomal protein L31 RpmE	6	4	2.1	-0.94	72.5	25.24	-1.9	0.38	1
Rv1299	prfA	Probable peptide chain release factor 1 PrfA (RF-1)	14	0	0.5	0.54	0	12.62	0.5	0.32	1
Rv1300	hemK	Probable HemK protein homolog HemK	14	18.5	10.5	-0.82	778.3	293.61	-8	0.052	1
Rv1301	-	hypothetical protein	10	10.3	10.7	0.05	309.3	213.37	0.4	0.95	1
Rv1302	rfe	Probable undecapaprenyl-phosphate alpha-N-acetylglucosaminyltransferase Rfe (UDP-GlcNAc transferase)	19	30	20.9	-0.52	1707.9	793.67	-9.1	0.46	1
Rv1303	-	hypothetical protein	4	124.1	80.6	-0.62	1489.6	644.61	-43.6	0.52	1
Rv1304	atpB	Probable ATP synthase a chain AtpB (protein 6)	10	0	0	0	0	0	0	1	1
Rv1305	atpE	Probable ATP synthase C chain AtpE (lipid-binding protein) (dicyclohexylcarbodiimide-binding protein)	7	0	0	0	0	0	0	1	1
Rv1306	atpF	Probable ATP synthase B chain AtpF	3	0	0	0	0	0	0	1	1
Rv1307	atpH	Probable ATP synthase delta chain AtpH	20	1	0	-0.97	57.5	0	-1	0.51	1
Rv1308	atpA	Probable ATP synthase alpha chain AtpA	25	2.1	1.1	-0.92	159.5	56.2	-1	0.57	1
Rv1309	atpG	Probable ATP synthase gamma chain AtpG	18	0	0	0	0	0	0	1	1
Rv1310	atpD	Probable ATP synthase beta chain AtpD	20	0	0	0	0	0	0	1	1
Rv1311	atpC	Probable ATP synthase epsilon chain AtpC	1	0	0	0	0	0	0	1	1
Rv1312	-	Conserved hypothetical secreted protein	10	46.4	58	0.32	1391.6	1160.62	11.6	0.4	1
Rv1313c	-	Possible transposase	16	252.1	233.7	-0.11	12099.1	7476.93	-18.4	0.81	1
Rv1314c	-	hypothetical protein	15	94.1	84.4	-0.16	4232.6	2532.48	-9.6	0.64	1
Rv1315	murA	Probable UDP-N-acetylglucosamine 1-carboxyvinyltransferase MurA	16	0.2	0	-0.31	11.6	0	-0.2	1	1
Rv1316c	ogt	Methylated-DNA--protein-cysteine methyltransferase Ogt (6-O-methylguanine-DNA methyltransferase) (O-6-methylguanine-DNA-alkyltransferase)	9	105.7	90.7	-0.22	2854	1633.32	-15	0.82	1
Rv1317c	alkA	Probable bifunctional regulatory protein and DNA repair enzyme AlkA (regulatory protein of adaptative response) (methylphosphotriester-DNA--protein-cysteine S-methyltransferase)	13	184.4	170.9	-0.11	7190.3	4443.19	-13.5	0.68	1
Rv1318c	-	Possible adenylate cyclase (ATP pyrophosphate-lyase) (adenylyl cyclase)	19	187.4	173.8	-0.11	10680.8	6602.74	-13.6	0.74	1
Rv1319c	-	Possible adenylate cyclase (ATP pyrophosphate-lyase) (adenylyl cyclase)	28	153.3	145.3	-0.08	12875.3	8134.17	-8	0.71	1
Rv1320c	-	Possible adenylate cyclase (ATP pyrophosphate-lyase) (adenylyl cyclase)	29	146.2	142.4	-0.04	12723.3	8260.38	-3.8	0.84	1
Rv1321	-	hypothetical protein	12	228.5	207.4	-0.14	8225	4977.53	-21.1	0.79	1
Rv1322	-	hypothetical protein	5	214.4	264.8	0.3	3215.7	2648.19	50.4	0.72	1
Rv1322A	-	hypothetical protein	6	89	84.4	-0.08	1602.1	1012.75	-4.6	0.9	1
Rv1323	fadA4	Probable acetyl-CoA acetyltransferase FadA4 (acetoacetyl-CoA thiolase)	14	152.8	148.6	-0.04	6417.4	4160.73	-4.2	0.83	1
Rv1324	-	Possible thioredoxin	6	13.5	8.9	-0.6	243	106.68	-4.6	0.58	1
Rv1325c	PE_PGRS24	PE-PGRS family protein PE_PGRS24	10	99.5	90.3	-0.14	2984.3	1805.23	-9.2	0.69	1
Rv1326c	glgB	1,4-alpha-glucan branching enzyme GlgB (glycogen branching enzyme)	42	0	0	0	0	0	0	1	1
Rv1327c	glgE	Probable glucanase GlgE	39	0	0	0	0	0	0	1	1
Rv1328	glgP	Probable glycogen phosphorylase GlgP	45	109.4	112.7	0.04	14770.4	10145.9	3.3	0.87	1
Rv1329c	dinG	Probable ATP-dependent helicase DinG	24	97.1	102.2	0.07	6993.1	4904.2	5	0.89	1
Rv1330c	pncB1	Nicotinic acid phosphoribosyltransferase PncB1	23	315.7	328.5	0.06	21784.6	15113.2	12.8	0.9	1
Rv1331	-	hypothetical protein	5	48.3	79.8	0.73	724.2	798.19	31.5	0.16	1
Rv1332	-	Probable transcriptional regulatory protein	7	77.4	72	-0.1	1624.4	1008.24	-5.3	0.84	1
Rv1333	-	Probable hydrolase	13	117.2	109.9	-0.09	4572.7	2857.04	-7.4	0.74	1
Rv1334	mec	Possible hydrolase	12	124.8	178.3	0.52	4492.1	4280.31	53.6	0.21	1
Rv1335	cysO	Sulfur carrier protein CysO	5	96.4	107.5	0.16	1445.7	1074.66	11.1	0.71	1
Rv1336	cysM	Cysteine synthase B CysM (CSASE B) (O-phosphoserine sulfhydrylase B) (O-phosphoserine (thiol)-lyase B)	19	138.1	155.5	0.17	7869.8	5908.84	17.4	0.51	1
Rv1337	-	Probable integral membrane protein	13	155.1	152.3	-0.03	6050	3960.26	-2.8	0.91	1
Rv1338	murI	Probable glutamate racemase MurI	16	1	7.4	2.93	46.6	237.41	6.4	0.0017	0.37853
Rv1339	-	hypothetical protein	19	2.7	4.3	0.66	154.8	162.88	1.6	0.39	1
Rv1340	rphA	Probable ribonuclease RphA (RNase PH) (tRNA nucleotidyltransferase)	13	54.3	59.9	0.14	2117.3	1556.39	5.6	0.7	1
Rv1341	-	hypothetical protein	5	117.5	139.8	0.25	1762.7	1398.03	22.3	0.42	1
Rv1342c	-	hypothetical protein	5	11.2	3.8	-1.57	168.4	37.86	-7.4	0.13	1
Rv1343c	lprD	Probable conserved lipoprotein LprD	12	26	25.2	-0.04	936.3	605.55	-0.8	0.98	1
Rv1344	mbtL	Acyl carrier protein (ACP) MbtL	10	143.7	111.9	-0.36	4310	2237.67	-31.8	0.46	1
Rv1345	mbtM	Probable fatty acyl-AMP ligase MbtM	23	137.3	154.1	0.17	9474.2	7086.87	16.8	0.71	1
Rv1346	mbtN	Acyl-CoA dehydrogenase MbtN	14	89.1	87.2	-0.03	3740.4	2442.93	-1.8	0.93	1
Rv1347c	mbtK	Lysine N-acetyltransferase MbtK	14	13.7	8.9	-0.62	577.2	250.03	-4.8	0.33	1
Rv1348	irtA	Iron-regulated transporter IrtA	38	4.9	23.4	2.26	554.7	1775.47	18.5	0	0
Rv1349	irtB	Iron-regulated transporter IrtB	19	5	36.4	2.85	286.8	1382.09	31.3	0	0
Rv1350	fabG2	Probable 3-oxoacyl-[acyl-carrier protein] reductase FabG2 (3-ketoacyl-acyl carrier protein reductase)	15	28	26	-0.11	1260.2	781.05	-2	0.79	1
Rv1351	-	Hypothetical protein	10	145.8	146.8	0.01	4373	2936.09	1	0.96	1
Rv1352	-	hypothetical protein	5	130	116.9	-0.15	1950.2	1168.72	-13.1	0.79	1
Rv1353c	-	Probable transcriptional regulatory protein	13	122.9	103.6	-0.25	4791.3	2693.88	-19.2	0.54	1
Rv1354c	-	hypothetical protein	44	66.1	63.8	-0.05	8719.9	5616.71	-2.2	0.84	1
Rv1355c	moeY	Possible molybdopterin biosynthesis protein MoeY	40	43.3	47.3	0.13	5197.6	3785.96	4	0.62	1
Rv1356c	-	Hypothetical protein	28	75.8	74.8	-0.02	6371.3	4186.25	-1.1	0.95	1
Rv1357c	-	hypothetical protein	13	93.8	130.6	0.48	3659.4	3395.89	36.8	0.24	1
Rv1358	-	Probable transcriptional regulatory protein	73	98.2	95.9	-0.04	21511.4	13997	-2.4	0.82	1
Rv1359	-	Probable transcriptional regulatory protein	17	83.1	104.7	0.33	4240	3558.77	21.5	0.14	1
Rv1360	-	Probable oxidoreductase	14	245.9	189	-0.38	10327.3	5290.67	-56.9	0.24	1
Rv1361c	PPE19	PPE family protein PPE19	14	53.6	73.7	0.46	2249.5	2064.57	20.2	0.45	1
Rv1362c	-	Possible membrane protein	14	90.8	83.3	-0.12	3812.8	2332.93	-7.5	0.53	1
Rv1363c	-	Possible membrane protein	8	101.2	118.8	0.23	2428.9	1900.49	17.6	0.66	1
Rv1364c	-	Possible sigma factor regulatory protein	32	113.5	125.6	0.15	10896.3	8039.55	12.1	0.67	1
Rv1365c	rsfA	Anti-anti-sigma factor RsfA (anti-sigma factor antagonist) (regulator of sigma F A)	5	152.5	158.5	0.06	2287.9	1584.95	6	0.9	1
Rv1366	-	Hypothetical protein	19	60.1	66.2	0.14	3425.3	2515.07	6.1	0.72	1
Rv1366A	-	hypothetical protein	5	83.4	95.4	0.19	1250.6	954.16	12	0.72	1
Rv1367c	-	hypothetical protein	16	126.1	124.6	-0.02	6051.9	3986.7	-1.5	0.93	1
Rv1368	lprF	Probable conserved lipoprotein LprF	7	92.2	80.9	-0.19	1936.6	1132.06	-11.4	0.67	1
Rv1369c	-	Probable transposase	26	286.7	307.2	0.1	22362.6	15973.2	20.5	0.72	1
Rv1370c	-	Putative transposase for insertion sequence element IS6110 (fragment)	4	221.7	231.1	0.06	2660.2	1848.8	9.4	0.91	1
Rv1371	-	Probable conserved membrane protein	30	32.3	40.1	0.31	2906	2407.46	7.8	0.19	1
Rv1372	-	hypothetical protein	18	52.1	56.2	0.11	2815.2	2021.91	4	0.76	1
Rv1373	-	Glycolipid sulfotransferase	19	139.4	160.2	0.2	7947.2	6089.13	20.8	0.42	1
Rv1374c	-	Hypothetical protein	14	183.8	187.4	0.03	7721	5247.09	3.6	0.93	1
Rv1375	-	hypothetical protein	22	167.7	175.1	0.06	11068.8	7702.92	7.4	0.87	1
Rv1376	-	hypothetical protein	16	168.6	156.9	-0.1	8090.9	5020.18	-11.7	0.76	1
Rv1377c	-	Putative transferase	13	95.3	112	0.23	3714.9	2913.24	16.8	0.27	1
Rv1378c	-	hypothetical protein	24	165.7	159.5	-0.05	11929.9	7657.87	-6.2	0.94	1
Rv1379	pyrR	Probable pyrimidine operon regulatory protein PyrR	7	39.1	44.2	0.18	820.8	619.37	5.2	0.87	1
Rv1380	pyrB	Probable aspartate carbamoyltransferase PyrB (ATCase) (aspartate transcarbamylase)	13	0	0	0	0	0	0	1	1
Rv1381	pyrC	Probable dihydroorotase PyrC (DHOase)	11	0	0	0	0	0	0	1	1
Rv1382	-	Probable export or membrane protein	6	5.3	3.2	-0.75	95.8	37.86	-2.2	0.5	1
Rv1383	carA	Probable carbamoyl-phosphate synthase small chain CarA (carbamoyl-phosphate synthetase glutamine chain)	12	0	0	0	0	0	0	1	1
Rv1384	carB	Probable carbamoyl-phosphate synthase large chain CarB (carbamoyl-phosphate synthetase ammonia chain)	46	0	0	0	0	0	0	1	1
Rv1385	pyrF	Probable orotidine 5'-phosphate decarboxylase PyrF (OMP decarboxylase) (ompdecase)	6	36.7	31.4	-0.23	660.7	376.25	-5.4	0.89	1
Rv1386	PE15	PE family protein PE15	6	28.1	50.1	0.84	505.3	601.04	22	0.32	1
Rv1387	PPE20	PPE family protein PPE20	26	88.7	107.8	0.28	6921.8	5604.09	19	0.26	1
Rv1388	mihF	Putative integration host factor MihF	7	28.6	20.6	-0.48	600.3	287.9	-8	0.56	1
Rv1389	gmk	Probable guanylate kinase Gmk	6	0	1.1	1.04	0	12.62	1.1	0.35	1
Rv1390	rpoZ	Probable DNA-directed RNA polymerase (omega chain) RpoZ (transcriptase omega chain) (RNA polymerase omega subunit)	7	0	0	0	0	0	0	1	1
Rv1391	dfp	Probable DNA/pantothenate metabolism flavoprotein homolog Dfp	20	7	7	0	421.1	280.99	0	1	1
Rv1392	metK	Probable S-adenosylmethionine synthetase MetK (mat) (AdoMet synthetase) (methionine adenosyltransferase)	19	0	0	0	0	0	0	1	1
Rv1393c	-	Probable monoxygenase	27	168.7	158.5	-0.09	13663.7	8559.7	-10.2	0.71	1
Rv1394c	cyp132	Probable cytochrome P450 132 Cyp132	19	102.8	94.7	-0.12	5858.7	3599.03	-8.1	0.73	1
Rv1395	-	Transcriptional regulatory protein	17	126	113	-0.16	6426.9	3843.35	-13	0.66	1
Rv1396c	PE_PGRS25	PE-PGRS family protein PE_PGRS25	12	155.8	180	0.21	5608.2	4320.29	24.2	0.61	1
Rv1397c	vapC10	Possible toxin VapC10	6	98.3	89.2	-0.14	1769.7	1070.15	-9.1	0.75	1
Rv1398c	vapB10	Possible antitoxin VapB10	4	188.9	201	0.09	2266.7	1608.08	12.1	0.73	1
Rv1399c	nlhH	Probable non lipolytic carboxylesterase NlhH	15	122.5	148.1	0.27	5512.3	4441.99	25.6	0.37	1
Rv1400c	lipI	Probable lipase LipH	18	83.8	79	-0.08	4522.9	2843.22	-4.8	0.73	1
Rv1401	-	Possible membrane protein	8	28.8	29.2	0.02	690.7	467.91	0.5	0.96	1
Rv1402	priA	Putative primosomal protein N' PriA (replication factor Y)	27	4.1	2.7	-0.63	334.7	144.55	-1.5	0.48	1
Rv1403c	-	Putative methyltransferase	16	78.7	52	-0.6	3778.5	1664.27	-26.7	0.1	1
Rv1404	-	Probable transcriptional regulatory protein	7	25.3	26.3	0.05	532	368.14	1	0.93	1
Rv1405c	-	Putative methyltransferase	12	215.3	178.5	-0.27	7752.3	4285.1	-36.8	0.53	1
Rv1406	fmt	Probable methionyl-tRNA formyltransferase Fmt	9	9.5	2.8	-1.76	256.1	50.49	-6.7	0.044	1
Rv1407	fmu	Probable Fmu protein (sun protein)	21	181.6	219.7	0.27	11441.1	9227.16	38.1	0.33	1
Rv1408	rpe	Probable ribulose-phosphate 3-epimerase Rpe (PPE) (R5P3E) (pentose-5-phosphate 3-epimerase)	13	54	35.2	-0.62	2105	915.37	-18.8	0.5	1
Rv1409	ribG	Probable bifunctional riboflavin biosynthesis protein RibG : diaminohydroxyphosphoribosylaminopyrimidine deaminase (riboflavin-specific deaminase) + 5-amino-6-(5-phosphoribosylamino) uracil reductase (HTP reductase)	13	0	0	0	0	0	0	1	1
Rv1410c	-	Aminoglycosides/tetracycline-transport integral membrane protein	30	40.6	62.8	0.63	3653.5	3769.74	22.2	0.023	1
Rv1411c	lprG	Conserved lipoprotein LprG	9	7.7	12.9	0.74	208.1	231.7	5.2	0.21	1
Rv1412	ribC	Probable riboflavin synthase alpha chain RibC (RibE)	7	0.6	3.1	2.49	11.6	43.58	2.6	0.43	1
Rv1413	-	hypothetical protein	6	441.2	389.5	-0.18	7940.8	4673.69	-51.7	0.49	1
Rv1414	-	hypothetical protein	4	178.7	165.3	-0.11	2144.5	1322.3	-13.4	0.81	1
Rv1415	ribA2	Probable riboflavin biosynthesis protein RibA2 : GTP cyclohydrolase II + 3,4-dihydroxy-2-butanone 4-phosphate synthase (DHBP synthase)	15	0	0	0	0	0	0	1	1
Rv1416	ribH	Probable riboflavin synthase beta chain RibH (6,7-dimethyl-8-ribityllumazine synthase) (DMRL synthase) (lumazine synthase)	4	0	0	0	0	0	0	1	1
Rv1417	-	Possible conserved membrane protein	8	73.6	92.1	0.32	1766.2	1473.76	18.5	0.73	1
Rv1418	lprH	Probable lipoprotein LprH	14	96.3	103.6	0.11	4046.4	2901.82	7.3	0.75	1
Rv1419	-	hypothetical protein	5	75.4	83.8	0.15	1131	838.45	8.4	0.77	1
Rv1420	uvrC	Probable excinuclease ABC (subunit C-nuclease) UvrC	29	79.8	76.6	-0.06	6940.2	4444.39	-3.1	0.82	1
Rv1421	-	hypothetical protein	20	86.5	67.1	-0.37	5187.3	2682.46	-19.4	0.3	1
Rv1422	-	hypothetical protein	11	203.1	255.9	0.33	6700.7	5630.25	52.9	0.38	1
Rv1423	whiA	Probable transcriptional regulatory protein WhiA	11	0	0.6	0.65	0	12.62	0.6	0.39	1
Rv1424c	-	Possible membrane protein	19	63.2	54	-0.23	3599.9	2053.14	-9.1	0.47	1
Rv1425	-	Possible triacylglycerol synthase (diacylglycerol acyltransferase)	18	151.4	153.1	0.02	8176.3	5510.94	1.7	0.96	1
Rv1426c	lipO	Probable esterase LipO	28	97.1	62	-0.65	8160.4	3474.02	-35.1	0.013	1
Rv1427c	fadD12	Possible long-chain-fatty-acid--CoA ligase FadD12 (fatty-acid-CoA synthetase) (fatty-acid-CoA synthase)	19	68.5	71.3	0.06	3904.2	2711.3	2.9	0.87	1
Rv1428c	-	hypothetical protein	18	57.3	72.8	0.35	3093.3	2620.55	15.5	0.53	1
Rv1429	-	hypothetical protein	22	118.2	124.6	0.08	7798	5480.91	6.4	0.8	1
Rv1430	PE16	PE family protein PE16	39	75.6	73.9	-0.03	8843.4	5765.49	-1.7	0.89	1
Rv1431	-	hypothetical protein	25	41.9	53.1	0.34	3142.6	2654.18	11.2	0.4	1
Rv1432	-	Probable dehydrogenase	16	159.9	168.2	0.07	7676.3	5381.97	8.3	0.9	1
Rv1433	-	Possible conserved exported protein	17	182.8	191.9	0.07	9320.4	6523.7	9.1	0.83	1
Rv1434	-	Hypothetical protein	1	128.3	118.7	-0.11	384.8	237.41	-9.6	0.7	1
Rv1435c	-	Probable conserved proline, glycine, valine-rich secreted protein	16	156.1	163	0.06	7494.8	5215.86	6.9	0.92	1
Rv1436	gap	Probable glyceraldehyde 3-phosphate dehydrogenase Gap (GAPDH)	14	3.8	0.9	-2.06	158.1	25.24	-2.9	0.08	1
Rv1437	pgk	Probable phosphoglycerate kinase Pgk	16	3.7	2.5	-0.53	176.7	81.44	-1.1	0.7	1
Rv1438	tpi	Probable triosephosphate isomerase Tpi (TIM)	15	0	0	0	0	0	0	1	1
Rv1439c	-	hypothetical protein	7	76.2	85.3	0.16	1599.2	1193.97	9.1	0.8	1
Rv1440	secG	Probable protein-export membrane protein (translocase subunit) SecG	5	17	13.1	-0.38	254.7	130.73	-3.9	0.77	1
Rv1441c	PE_PGRS26	PE-PGRS family protein PE_PGRS26	18	176.5	172.8	-0.03	9533.4	6222.26	-3.7	0.95	1
Rv1442	bisC	Probable biotin sulfoxide reductase BisC (BDS reductase) (BSO reductase)	37	170.3	180.9	0.09	18898.8	13390.3	10.7	0.69	1
Rv1443c	-	hypothetical protein	2	100.9	59.4	-0.77	605.2	237.41	-41.5	0.34	1
Rv1444c	-	hypothetical protein	3	94.4	74.9	-0.33	849.6	449.58	-19.5	0.61	1
Rv1445c	devB	Probable 6-phosphogluconolactonase DevB (6PGL)	9	95.5	73.7	-0.37	2579.4	1327.09	-21.8	0.61	1
Rv1446c	opcA	Putative OXPP cycle protein OpcA	15	70.8	90.8	0.36	3186.4	2723.92	20	0.26	1
Rv1447c	zwf2	Probable glucose-6-phosphate 1-dehydrogenase Zwf2 (G6PD)	19	77.5	96.4	0.31	4416.2	3662.14	18.9	0.36	1
Rv1448c	tal	Probable transaldolase Tal	13	80.1	95.9	0.26	3123.1	2494.61	15.9	0.72	1
Rv1449c	tkt	Transketolase Tkt (TK)	26	0.9	2.2	1.29	69.2	112.39	1.3	0.37	1
Rv1450c	PE_PGRS27	PE-PGRS family protein PE_PGRS27	32	127.6	135	0.08	12247.3	8640.87	7.4	0.86	1
Rv1451	ctaB	Probable cytochrome C oxidase assembly factor CtaB	16	10.6	9.4	-0.18	509.3	299.32	-1.3	0.82	1
Rv1452c	PE_PGRS28	PE-PGRS family protein PE_PGRS28	17	282.1	241.1	-0.23	14389.5	8195.8	-41.1	0.45	1
Rv1453	-	Possible transcriptional activator protein	11	271.8	257.7	-0.08	8970.9	5669.59	-14.1	0.82	1
Rv1454c	qor	Probable quinone reductase Qor (NADPH:quinone reductase) (zeta-crystallin homolog protein)	16	262.6	257.7	-0.03	12605.3	8245.09	-5	0.96	1
Rv1455	-	hypothetical protein	12	225.6	201.4	-0.16	8121.7	4834.46	-24.2	0.77	1
Rv1456c	-	Probable unidentified antibiotic-transport integral membrane ABC transporter	15	9.9	12.3	0.31	447.7	369.34	2.4	0.68	1
Rv1457c	-	Probable unidentified antibiotic-transport integral membrane ABC transporter	8	56.5	65.6	0.21	1356.7	1049.42	9.1	0.63	1
Rv1458c	-	Probable unidentified antibiotic-transport ATP-binding protein ABC transporter	14	198.4	166.2	-0.26	8332.8	4653.24	-32.2	0.43	1
Rv1459c	-	Possible conserved integral membrane protein	26	37	35.3	-0.07	2885.9	1834.06	-1.7	0.9	1
Rv1460	-	Probable transcriptional regulatory protein	9	99.6	60.9	-0.71	2689.6	1095.39	-38.8	0.12	1
Rv1461	-	hypothetical protein	59	0	0	0	0	0	0	1	1
Rv1462	-	hypothetical protein	14	0	0	0	0	0	0	1	1
Rv1463	-	Probable conserved ATP-binding protein ABC transporter	12	0	0	0	0	0	0	1	1
Rv1464	csd	Probable cysteine desulfurase Csd	15	3.5	4.6	0.4	158.1	138.84	1.1	0.61	1
Rv1465	-	Possible nitrogen fixation related protein	8	19.9	18.8	-0.08	476.5	300.52	-1.1	0.86	1
Rv1466	-	hypothetical protein	1	82.6	40.7	-1.02	247.8	81.44	-41.9	0.062	1
Rv1467c	fadE15	Probable acyl-CoA dehydrogenase FadE15	28	147.4	146	-0.01	12383.6	8174.43	-1.5	0.93	1
Rv1468c	PE_PGRS29	PE-PGRS family protein PE_PGRS29	10	127.1	116.9	-0.12	3812.2	2337.45	-10.2	0.77	1
Rv1469	ctpD	Probable cation transporter P-type ATPase D CtpD	20	124.9	114.5	-0.13	7493.7	4578.43	-10.4	0.74	1
Rv1470	trxA	Probable thioredoxin TrxA	5	120.2	120.8	0.01	1803.2	1207.79	0.6	1	1
Rv1471	trxB1	Probable thioredoxin TrxB1	3	212.6	278.3	0.39	1913.5	1669.99	65.7	0.46	1
Rv1472	echA12	Possible enoyl-CoA hydratase EchA12 (enoyl hydrase) (unsaturated acyl-CoA hydratase) (crotonase)	15	139.5	157.2	0.17	6278.1	4715.15	17.7	0.59	1
Rv1473	-	Probable macrolide-transport ATP-binding protein ABC transporter	25	124.3	118.5	-0.07	9325.6	5922.66	-5.9	0.69	1
Rv1473A	-	Possible transcriptional regulatory protein	4	235.3	215.9	-0.12	2823.9	1727.38	-19.4	0.74	1
Rv1474c	-	Probable transcriptional regulatory protein	8	208.6	239.3	0.2	5006.7	3829.53	30.7	0.79	1
Rv1475c	acn	Probable iron-regulated aconitate hydratase Acn (citrate hydro-lyase) (aconitase)	56	2.3	1.9	-0.25	389.5	217.88	-0.4	0.88	1
Rv1476	-	Possible membrane protein	6	0	0	0	0	0	0	1	1
Rv1477	ripA	Peptidoglycan hydrolase	24	29.8	35.6	0.26	2143.6	1708.77	5.8	0.76	1
Rv1478	-	Possible invasion protein	9	190.9	186.9	-0.03	5155.6	3364.02	-4.1	0.94	1
Rv1479	moxR1	Probable transcriptional regulatory protein MoxR1	14	0	0	0	0	0	0	1	1
Rv1480	-	hypothetical protein	6	26.4	49.4	0.91	474.5	592.93	23.1	0.53	1
Rv1481	-	Probable membrane protein	13	0	0	0	0	0	0	1	1
Rv1482c	-	hypothetical protein	14	219.6	211	-0.06	9224.1	5908.84	-8.6	0.85	1
Rv1483	fabG1	3-oxoacyl-[acyl-carrier protein] reductase FabG1 (3-ketoacyl-acyl carrier protein reductase) (mycolic acid biosynthesis a protein)	13	0	0	0	0	0	0	1	1
Rv1484	inhA	NADH-dependent enoyl-[acyl-carrier-protein] reductase InhA (NADH-dependent enoyl-ACP reductase)	9	0	0	0	0	0	0	1	1
Rv1485	hemZ	Ferrochelatase HemZ (protoheme ferro-lyase) (heme synthetase)	25	1	3.4	1.79	73.3	168.59	2.4	0.13	1
Rv1486c	-	hypothetical protein	8	218	239.6	0.14	5232.5	3834.33	21.6	0.78	1
Rv1487	-	hypothetical protein	3	221.8	115.5	-0.94	1996.3	692.7	-106.4	0.19	1
Rv1488	-	Possible exported conserved protein	15	290.2	242.2	-0.26	13060	7266.88	-48	0.48	1
Rv1489	-	hypothetical protein	6	284.1	305.5	0.1	5113	3665.46	21.4	0.84	1
Rv1489A	-	hypothetical protein	4	249	205.9	-0.27	2988.5	1647.14	-43.1	0.57	1
Rv1490	-	Probable membrane protein	38	30	30.8	0.04	3419.4	2340.76	0.8	0.9	1
Rv1491c	-	hypothetical protein	15	151.9	134.3	-0.18	6834	4028.16	-17.6	0.61	1
Rv1492	mutA	Probable methylmalonyl-CoA mutase small subunit MutA (MCM)	16	154.7	212.6	0.46	7425.5	6804.4	57.9	0.15	1
Rv1493	mutB	Probable methylmalonyl-CoA mutase large subunit MutB (MCM)	31	166.8	164.3	-0.02	15512	10185.8	-2.5	0.97	1
Rv1494	mazE4	Possible antitoxin MazE4	8	181.3	180.4	-0.01	4352.3	2885.88	-1	0.98	1
Rv1495	mazF4	Possible toxin MazF4	6	165.5	190.5	0.2	2978.6	2285.76	25	0.25	1
Rv1496	-	Possible transport system kinase	8	143.8	130.8	-0.14	3450.3	2093.12	-12.9	0.8	1
Rv1497	lipL	Probable esterase LipL	16	256.8	209.1	-0.3	12328.5	6692.57	-47.7	0.53	1
Rv1498A	-	hypothetical protein	3	218.1	196.1	-0.15	1962.7	1176.83	-21.9	0.59	1
Rv1498c	-	Probable methyltransferase	16	81.8	78.2	-0.06	3925.2	2501.52	-3.6	0.81	1
Rv1499	-	Hypothetical protein	5	200.7	191	-0.07	3010.7	1909.79	-9.7	0.85	1
Rv1500	-	Probable glycosyltransferase	36	106.6	107.3	0.01	11508.9	7723.37	0.7	0.99	1
Rv1501	-	hypothetical protein	33	41	32	-0.36	4056.4	2109.34	-9	0.34	1
Rv1502	-	Hypothetical protein	33	35.6	43.4	0.29	3522.3	2863.95	7.8	0.21	1
Rv1503c	-	hypothetical protein	18	181.3	179.8	-0.01	9788.3	6472.01	-1.5	0.98	1
Rv1504c	-	hypothetical protein	12	287.6	301.5	0.07	10353.1	7235.93	13.9	0.85	1
Rv1505c	-	hypothetical protein	27	39	37.8	-0.05	3161.3	2040.52	-1.2	0.9	1
Rv1506c	-	Hypothetical protein	20	70.1	79.8	0.19	4206.5	3193.03	9.7	0.6	1
Rv1507A	-	Hypothetical protein	18	31.2	45.2	0.53	1686.1	1628.53	14	0.3	1
Rv1507c	-	hypothetical protein	29	8.9	13.6	0.6	777.6	787.96	4.6	0.35	1
Rv1508A	-	hypothetical protein	13	105.4	130.3	0.31	4112.3	3388.06	24.9	0.26	1
Rv1508c	-	Probable membrane protein	43	137.8	129.6	-0.09	17782.5	11146.3	-8.2	0.75	1
Rv1509	-	Hypothetical protein	20	54.1	32.3	-0.74	3248.1	1293.74	-21.8	0.11	1
Rv1510	-	Conserved probable membrane protein	23	318.4	291.1	-0.13	21969.1	13391.5	-27.3	0.64	1
Rv1511	gmdA	GDP-D-mannose dehydratase GmdA (GDP-mannose 4,6 dehydratase) (GMD)	20	238.1	228	-0.06	14286.9	9119.28	-10.1	0.82	1
Rv1512	epiA	Probable nucleotide-sugar epimerase EpiA	13	31.9	31.7	-0.01	1245.2	824.63	-0.2	0.99	1
Rv1513	-	hypothetical protein	7	47.2	48.7	0.04	990.6	681.28	1.5	0.91	1
Rv1514c	-	hypothetical protein	18	54	65.2	0.27	2916.8	2347.95	11.2	0.26	1
Rv1515c	-	hypothetical protein	18	43.1	38.6	-0.16	2326.6	1390.2	-4.5	0.66	1
Rv1516c	-	Probable sugar transferase	11	52	51	-0.03	1714.9	1121.83	-1	0.92	1
Rv1517	-	hypothetical protein	15	57.8	52.5	-0.14	2601.9	1575.92	-5.3	0.77	1
Rv1518	-	hypothetical protein	12	114.7	100.4	-0.19	4127.9	2408.66	-14.3	0.5	1
Rv1519	-	hypothetical protein	3	210.1	214.3	0.03	1890.7	1285.63	4.2	0.96	1
Rv1520	-	Probable sugar transferase	25	123	125.5	0.03	9225.8	6275.14	2.5	0.9	1
Rv1521	fadD25	Probable fatty-acid-AMP ligase FadD25 (fatty-acid-AMP synthetase) (fatty-acid-AMP synthase)	38	74	73.2	-0.02	8433.8	5563.83	-0.8	0.96	1
Rv1522c	mmpL12	Probable conserved transmembrane transport protein MmpL12	52	132	122.9	-0.1	20593.7	12785.9	-9.1	0.56	1
Rv1523	-	Probable methyltransferase	21	82.6	73.2	-0.17	5202.6	3074.92	-9.4	0.61	1
Rv1524	-	Probable glycosyltransferase	13	98	105.5	0.11	3821.1	2742.25	7.5	0.77	1
Rv1525	wbbL2	Possible rhamnosyl transferase WbbL2	22	41.5	32.3	-0.36	2740.6	1422.07	-9.2	0.35	1
Rv1526c	-	Probable glycosyltransferase	19	129.7	149.5	0.2	7394.9	5681.65	19.8	0.59	1
Rv1527c	pks5	Probable polyketide synthase Pks5	100	101.5	104.8	0.05	30448.2	20968.5	3.3	0.79	1
Rv1528c	papA4	Probable conserved polyketide synthase associated protein PapA4	7	256.5	242.4	-0.08	5386.8	3393.5	-14.1	0.82	1
Rv1529	fadD24	Probable fatty-acid-AMP ligase FadD24 (fatty-acid-AMP synthetase) (fatty-acid-AMP synthase)	37	86.4	89.1	0.04	9594.6	6595.83	2.7	0.87	1
Rv1530	adh	Probable alcohol dehydrogenase Adh	25	50.2	53	0.08	3767.8	2648.19	2.7	0.85	1
Rv1531	-	hypothetical protein	8	66.6	120.8	0.86	1599.1	1932.64	54.2	0.11	1
Rv1532c	-	hypothetical protein	5	93.7	119.4	0.35	1405.3	1193.97	25.7	0.62	1
Rv1533	-	hypothetical protein	11	77.8	69.2	-0.17	2568.5	1523.04	-8.6	0.66	1
Rv1534	-	Probable transcriptional regulator	17	106.3	144.2	0.44	5420.9	4903	37.9	0.092	1
Rv1535	-	hypothetical protein	4	82.3	71.1	-0.21	987.2	568.88	-11.2	0.42	1
Rv1536	ileS	Isoleucyl-tRNA synthetase IleS	79	0	0	0	0	0	0	1	1
Rv1537	dinX	Probable DNA polymerase IV DinX (pol IV 1) (DNA nucleotidyltransferase (DNA-directed))	14	113.2	133.8	0.24	4755.2	3747.17	20.6	0.53	1
Rv1538c	ansA	Probable L-aparaginase AnsA	14	249.8	253.5	0.02	10491.8	7098.57	3.7	0.96	1
Rv1539	lspA	Probable lipoprotein signal peptidase LspA	9	39.6	43.4	0.13	1069.4	781.05	3.8	0.88	1
Rv1540	-	Conserved hypothetical protein member of yabO/yceC/yfiI family	14	3.9	25.6	2.7	165.7	717.95	21.7	0	0
Rv1541c	lprI	Possible lipoprotein LprI	9	177	171.1	-0.05	4778	3080.63	-5.8	0.87	1
Rv1542c	glbN	Hemoglobin GlbN	8	168.9	138	-0.29	4052.8	2207.92	-30.9	0.41	1
Rv1543	-	Possible fatty acyl-CoA reductase	15	71	71.8	0.02	3196.8	2153.84	0.8	1	1
Rv1544	-	Possible ketoacyl reductase	11	159.6	170.3	0.09	5267.1	3747.45	10.7	0.8	1
Rv1545	-	Hypothetical protein	3	208.3	259	0.31	1875	1554	50.7	0.45	1
Rv1546	-	hypothetical protein	5	372.5	336.7	-0.15	5587.6	3367.33	-35.8	0.55	1
Rv1547	dnaE1	Probable DNA polymerase III (alpha chain) DnaE1 (DNA nucleotidyltransferase)	47	0.1	0	-0.16	16.4	0	-0.1	1	1
Rv1548c	PPE21	PPE family protein PPE21	42	47.2	46.5	-0.02	5947.5	3908.86	-0.7	0.95	1
Rv1549	fadD11.1	Possible fatty-acid-CoA ligase FadD11.1 (fatty-acid-CoA synthetase) (fatty-acid-CoA synthase)	9	161.9	213	0.4	4370.5	3834.05	51.1	0.32	1
Rv1550	fadD11	Probable fatty-acid-CoA ligase FadD11 (fatty-acid-CoA synthetase) (fatty-acid-CoA synthase)	28	135.7	146.8	0.11	11398.9	8220.12	11.1	0.69	1
Rv1551	plsB1	Possible acyltransferase PlsB1	33	120.2	127.7	0.09	11899	8427.5	7.5	0.76	1
Rv1552	frdA	Probable fumarate reductase [flavoprotein subunit] FrdA (fumarate dehydrogenase) (fumaric hydrogenase)	40	60.6	63.2	0.06	7273.1	5052.34	2.5	0.85	1
Rv1553	frdB	Probable fumarate reductase [iron-sulfur subunit] FrdB (fumarate dehydrogenase) (fumaric hydrogenase)	14	109.4	112.7	0.04	4596.8	3156.36	3.3	0.91	1
Rv1554	frdC	Probable fumarate reductase [membrane anchor subunit] FrdC (fumarate dehydrogenase) (fumaric hydrogenase)	10	159.8	146.1	-0.13	4794.1	2921.07	-13.7	0.59	1
Rv1555	frdD	Probable fumarate reductase [membrane anchor subunit] FrdD (fumarate dehydrogenase) (fumaric hydrogenase)	4	147	85.3	-0.79	1764.1	682.48	-61.7	0.0032	0.64128
Rv1556	-	Possible regulatory protein	14	135.7	142.9	0.07	5699.6	4001.72	7.2	0.76	1
Rv1557	mmpL6	Probable conserved transmembrane transport protein MmpL6	20	121.8	139.3	0.19	7306.2	5571.93	17.5	0.55	1
Rv1558	-	hypothetical protein	9	334.9	323.9	-0.05	9043.2	5830.99	-11	0.89	1
Rv1559	ilvA	Probable threonine dehydratase IlvA	26	158.7	148.2	-0.1	12377.9	7707.16	-10.5	0.74	1
Rv1560	vapB11	Possible antitoxin VapB11	3	38.3	59.7	0.64	344.3	357.91	21.4	0.34	1
Rv1561	vapC11	Possible toxin VapC11	9	110.2	76.8	-0.52	2974.6	1382.09	-33.4	0.064	1
Rv1562c	treZ	Maltooligosyltrehalose trehalohydrolase TreZ	37	59.4	61.4	0.05	6594	4544.16	2	0.86	1
Rv1563c	treY	Maltooligosyltrehalose synthase TreY	36	44.3	58.4	0.4	4783	4208.18	14.2	0.14	1
Rv1564c	treX	Probable maltooligosyltrehalose synthase TreX	49	55.1	50.3	-0.13	8096.1	4924.65	-4.8	0.69	1
Rv1565c	-	hypothetical protein	46	57.7	62.7	0.12	7956.2	5767.89	5	0.55	1
Rv1566c	-	Possible Inv protein	10	164.8	226	0.46	4943.7	4519.84	61.2	0.15	1
Rv1567c	-	Probable hypothetical membrane protein	9	79.9	81.8	0.03	2157.7	1471.64	1.8	0.96	1
Rv1568	bioA	Adenosylmethionine-8-amino-7-oxononanoate aminotransferase BioA	16	175.1	207.4	0.24	8406.7	6637.29	32.3	0.51	1
Rv1569	bioF1	Probable 8-amino-7-oxononanoate synthase BioF1 (AONS) (8-amino-7-ketopelargonate synthase) (7-keto-8-amino-pelargonic acid synthetase) (7-KAP synthetase) (L-alanine--pimelyl CoA ligase)	7	268.7	278.4	0.05	5642.7	3897.43	9.7	0.88	1
Rv1570	bioD	Dethiobiotin synthetase BioD	2	88.6	79.7	-0.15	531.3	318.85	-8.8	1	1
Rv1571	-	hypothetical protein	3	62.1	64.6	0.06	559.3	387.67	2.5	0.92	1
Rv1572c	-	hypothetical protein	1	3.9	28.1	2.86	11.6	56.2	24.2	0.089	1
Rv1573	-	Probable PhiRv1 phage protein	1	176.6	112.4	-0.65	529.9	224.79	-64.3	0.58	1
Rv1574	-	Probable PhiRv1 phage related protein	3	81.1	92.7	0.19	729.7	556.26	11.6	0.66	1
Rv1575	-	Probable PhiRv1 phage protein	10	35.6	31.6	-0.17	1067.9	631.99	-4	0.79	1
Rv1576c	-	Probable PhiRv1 phage protein	10	15	22.2	0.57	449.1	443.87	7.2	0.43	1
Rv1577c	-	Probable PhiRv1 phage protein	8	7.9	31.3	1.98	190.3	500.07	23.3	0.0044	0.8016
Rv1578c	-	Probable PhiRv1 phage protein	4	81.5	50.2	-0.7	978.2	401.49	-31.3	0.21	1
Rv1579c	-	Probable PhiRv1 phage protein	4	7.1	28.8	2.01	85.6	230.5	21.7	0.0013	0.32565
Rv1580c	-	Probable PhiRv1 phage protein	5	111.5	119.4	0.1	1672.9	1193.97	7.9	0.7	1
Rv1581c	-	Probable PhiRv1 phage protein	7	79.7	50.5	-0.66	1674.6	706.52	-29.3	0.14	1
Rv1582c	-	Probable PhiRv1 phage protein	32	34.2	37	0.11	3286.1	2369.6	2.8	0.78	1
Rv1583c	-	Probable PhiRv1 phage protein	5	109.1	133.7	0.29	1636.2	1337.32	24.7	0.43	1
Rv1584c	-	Possible PhiRv1 phage protein	3	254.7	341.6	0.42	2292.5	2049.55	86.9	0.46	1
Rv1585c	-	Possible phage PhiRv1 protein	9	64.6	52.2	-0.31	1744.4	939.42	-12.4	0.5	1
Rv1586c	-	Probable PhiRv1 integrase	24	85.7	105.9	0.31	6168.4	5081.82	20.2	0.34	1
Rv1587c	-	Partial REP13E12 repeat protein	15	82.5	104.8	0.35	3710.3	3142.54	22.3	0.42	1
Rv1588c	-	Partial REP13E12 repeat protein	11	185.8	182.4	-0.03	6130.3	4013.14	-3.4	0.95	1
Rv1589	bioB	Probable biotin synthetase BioB	10	215.8	163.8	-0.4	6474.7	3275.67	-52	0.26	1
Rv1590	-	hypothetical protein	3	330.7	341.4	0.05	2976.7	2048.35	10.7	0.92	1
Rv1591	-	Probable transmembrane protein	8	299.3	203.2	-0.56	7182.2	3251.62	-96	0.2	1
Rv1592c	-	hypothetical protein	25	134.1	178.6	0.41	10060.6	8928.4	44.4	0.14	1
Rv1593c	-	hypothetical protein	12	167	199.9	0.26	6013.3	4797.51	32.9	0.41	1
Rv1594	nadA	Probable quinolinate synthetase NadA	10	0	1.3	1.18	0	25.24	1.3	0.21	1
Rv1595	nadB	Probable L-aspartate oxidase NadB	24	0.6	2.5	2.17	39.7	119.3	1.9	0.028	1
Rv1596	nadC	Probable nicotinate-nucleotide pyrophosphatase NadC	14	52.4	54.9	0.07	2201.6	1536.86	2.5	0.79	1
Rv1597	-	Hypothetical protein	12	219.7	203.3	-0.11	7907.9	4880.15	-16.3	0.62	1
Rv1598c	-	hypothetical protein	9	112.9	127.4	0.17	3048.9	2292.67	14.4	0.72	1
Rv1599	hisD	Probable histidinol dehydrogenase HisD (HDH)	17	0	0	0	0	0	0	1	1
Rv1600	hisC1	Probable histidinol-phosphate aminotransferase HisC1	26	1.1	1.7	0.61	85.6	87.15	0.6	0.68	1
Rv1601	hisB	Probable imidazole glycerol-phosphate dehydratase HisB	15	0	0	0	0	0	0	1	1
Rv1602	hisH	Probable amidotransferase HisH	10	0	0	0	0	0	0	1	1
Rv1603	hisA	Probable phosphoribosylformimino-5-aminoimidazole carboxamide ribotide isomerase HisA	9	0	0	0	0	0	0	1	1
Rv1604	impA	Probable inositol-monophosphatase ImpA (imp)	13	36.8	38.2	0.06	1433.5	994.42	1.5	0.86	1
Rv1605	hisF	Probable cyclase HisF	7	0	0	0	0	0	0	1	1
Rv1606	hisI	Probable phosphoribosyl-AMP 1,6 cyclohydrolase HisI	8	1.7	0.8	-1.07	39.7	12.62	-0.9	0.47	1
Rv1607	chaA	Probable ionic transporter integral membrane protein ChaA	10	140.9	147.5	0.07	4228	2949.91	6.6	0.89	1
Rv1608c	bcpB	Probable peroxidoxin BcpB	8	70	93.8	0.42	1679.9	1501.39	23.8	0.52	1
Rv1609	trpE	Anthranilate synthase component I TrpE (glutamine amidotransferase)	25	0	0	0	0	0	0	1	1
Rv1610	-	Possible conserved membrane protein	6	18.9	13.1	-0.53	340.9	157.17	-5.8	0.69	1
Rv1611	trpC	Probable indole-3-glycerol phosphate synthase TrpC	11	0	0	0	0	0	0	1	1
Rv1612	trpB	Tryptophan synthase, beta subunit TrpB	18	0	0	0	0	0	0	1	1
Rv1613	trpA	Probable tryptophan synthase, alpha subunit TrpA	19	4.1	0.8	-2.33	234.2	30.95	-3.3	0.34	1
Rv1614	lgt	Possible prolipoprotein diacylglyceryl transferases Lgt	27	26.3	25.9	-0.02	2132.5	1398.03	-0.4	0.98	1
Rv1615	-	Probable membrane protein	9	139	141.3	0.02	3752.6	2543.9	2.3	0.95	1
Rv1616	-	hypothetical protein	11	135.8	168.7	0.31	4481.6	3711.43	32.9	0.31	1
Rv1617	pykA	Probable pyruvate kinase PykA	13	13.3	6.2	-1.1	520.2	161.68	-7.1	0.21	1
Rv1618	tesB1	Probable acyl-CoA thioesterase II TesB1	18	148.9	164.2	0.14	8042.9	5910.32	15.2	0.69	1
Rv1619	-	hypothetical protein	23	88.5	83.2	-0.09	6108.4	3826.22	-5.3	0.79	1
Rv1620c	cydC	Probable 'component linked with the assembly of cytochrome' transport transmembrane ATP-binding protein ABC transporter CydC	19	129.3	107.5	-0.27	7372.4	4083.16	-21.9	0.51	1
Rv1621c	cydD	Probable 'component linked with the assembly of cytochrome' transport transmembrane ATP-binding protein ABC transporter CydD	20	144.9	130.7	-0.15	8692	5227.84	-14.2	0.56	1
Rv1622c	cydB	Probable integral membrane cytochrome D ubiquinol oxidase (subunit II) CydB (cytochrome BD-I oxidase subunit II)	22	136.9	155.6	0.19	9033.2	6847.34	18.8	0.52	1
Rv1623c	cydA	Probable integral membrane cytochrome D ubiquinol oxidase (subunit I) CydA (cytochrome BD-I oxidase subunit I)	23	122.4	133.6	0.13	8442.6	6146.53	11.3	0.65	1
Rv1624c	-	Probable conserved membrane protein	5	11.7	25.6	1.12	175.9	255.74	13.8	0.081	1
Rv1625c	cya	Membrane-anchored adenylyl cyclase Cya (ATP pyrophosphate-lyase) (adenylate cyclase)	31	249.8	241.3	-0.05	23229.9	14961.7	-8.5	0.91	1
Rv1626	-	Probable two-component system transcriptional regulator	5	192	200.3	0.06	2880.7	2002.66	8.2	0.84	1
Rv1627c	-	Probable nonspecific lipid-transfer protein	19	106.2	135.5	0.35	6055.7	5149.71	29.3	0.25	1
Rv1628c	-	hypothetical protein	7	45.8	26.4	-0.8	961.7	369.34	-19.4	0.6	1
Rv1629	polA	Probable DNA polymerase I PolA	42	20.7	25.7	0.31	2608.8	2156.23	5	0.46	1
Rv1630	rpsA	30S ribosomal protein S1 RpsA	17	0.8	0	-0.83	39.7	0	-0.8	0.48	1
Rv1631	coaE	Probable dephospho-CoA kinase CoaE (dephosphocoenzyme a kinase)	12	20.9	22.4	0.1	753.7	536.73	1.4	0.96	1
Rv1632c	-	Hypothetical protein	11	78.3	69.7	-0.17	2582.9	1533.55	-8.6	0.61	1
Rv1633	uvrB	Probable excinuclease ABC (subunit B-helicase) UvrB	38	197.2	204.3	0.05	22484.4	15526.1	7.1	0.82	1
Rv1634	-	Possible drug efflux membrane protein	33	316.8	288.5	-0.14	31358.7	19038.2	-28.3	0.4	1
Rv1635c	-	Probable mannosyltransferase Probable conserved transmembrane protein	32	206.6	188.2	-0.13	19832.3	12045.1	-18.4	0.54	1
Rv1636	TB15.3	Iron-regulated universal stress protein family protein TB15.3	9	370.3	460.2	0.31	9999.2	8283.79	89.9	0.32	1
Rv1637c	-	hypothetical protein	13	334.2	301.4	-0.15	13034.2	7835.77	-32.8	0.75	1
Rv1638	uvrA	Probable excinuclease ABC (subunit A-DNA-binding ATPase) UvrA	39	122.5	137.1	0.16	14335	10692.8	14.6	0.43	1
Rv1638A	-	hypothetical protein	5	17.5	17.6	0.01	262.1	175.5	0.1	1	1
Rv1639c	-	hypothetical protein	18	132.6	108.5	-0.29	7161.2	3906.46	-24.1	0.48	1
Rv1640c	lysX	Lysyl-tRNA synthetase 2 LysX	65	79.9	78.2	-0.03	15581.5	10159.8	-1.8	0.86	1
Rv1641	infC	Probable initiation factor if-3 InfC	11	0	0	0	0	0	0	1	1
Rv1642	rpmI	50S ribosomal protein L35 RpmI	1	0	0	0	0	0	0	1	1
Rv1643	rplT	50S ribosomal protein L20 RplT	8	0	0	0	0	0	0	1	1
Rv1644	tsnR	Possible 23S rRNA methyltransferase TsnR	11	209.6	181.8	-0.21	6917.4	4000.52	-27.8	0.63	1
Rv1645c	-	hypothetical protein	23	162.9	159.8	-0.03	11238.3	7349.8	-3.1	0.96	1
Rv1646	PE17	PE family protein PE17	18	148.5	137.5	-0.11	8017.8	4950.45	-11	0.74	1
Rv1647	-	Adenylate cyclase (ATP pyrophosphate-lyase) (adenylyl cyclase)	11	228.8	183	-0.32	7549.7	4025.77	-45.8	0.47	1
Rv1648	-	Probable transmembrane protein	14	223.3	210.2	-0.09	9376.5	5884.79	-13.1	0.71	1
Rv1649	pheS	Probable phenylalanyl-tRNA synthetase, alpha chain PheS	13	0	0	0	0	0	0	1	1
Rv1650	pheT	Probable phenylalanyl-tRNA synthetase, beta chain PheT	37	0.1	0	-0.2	16.4	0	-0.1	1	1
Rv1651c	PE_PGRS30	PE-PGRS family protein PE_PGRS30	54	174.8	177.6	0.02	28323.4	19178.6	2.7	0.88	1
Rv1652	argC	Probable N-acetyl-gamma-glutamyl-phoshate reductase ArgC	15	0	0	0	0	0	0	1	1
Rv1653	argJ	Probable glutamate N-acetyltransferase ArgJ	5	49.4	54.4	0.14	741.4	543.64	4.9	0.83	1
Rv1654	argB	Probable acetylglutamate kinase ArgB	4	0	0	0	0	0	0	1	1
Rv1655	argD	Probable acetylornithine aminotransferase ArgD	10	1.1	0	-1.1	34.2	0	-1.1	0.5	1
Rv1656	argF	Probable ornithine carbamoyltransferase, anabolic ArgF	5	0	3.1	2.03	0	30.95	3.1	0.41	1
Rv1657	argR	Probable arginine repressor ArgR (AHRC)	3	450.4	419.2	-0.1	4053.5	2515.07	-31.2	0.92	1
Rv1658	argG	Probable argininosuccinate synthase ArgG	18	0	0	0	0	0	0	1	1
Rv1659	argH	Probable argininosuccinate lyase ArgH	8	0	0	0	0	0	0	1	1
Rv1660	pks10	Chalcone synthase Pks10	11	148.3	165.8	0.16	4893.5	3648.32	17.5	0.67	1
Rv1661	pks7	Probable polyketide synthase Pks7	81	42.5	45.4	0.09	10326.3	7350.72	2.9	0.71	1
Rv1662	pks8	Probable polyketide synthase Pks8	67	20.1	26.5	0.4	4041.5	3550.94	6.4	0.104	1
Rv1663	pks17	Probable polyketide synthase Pks17	18	60.5	47.7	-0.34	3265.2	1718.08	-12.7	0.46	1
Rv1664	pks9	Probable polyketide synthase Pks9	47	56.1	67.5	0.27	7911.9	6343.68	11.4	0.24	1
Rv1665	pks11	Chalcone synthase Pks11	13	118.5	116.6	-0.02	4623.3	3032.54	-1.9	0.91	1
Rv1666c	cyp139	Probable cytochrome P450 139 Cyp139	20	193.8	176	-0.14	11627.9	7040.9	-17.8	0.65	1
Rv1667c	-	Probable second part of macrolide-transport ATP-binding protein ABC transporter	11	129.7	181.7	0.49	4279.9	3998.13	52	0.23	1
Rv1668c	-	Probable first part of macrolide-transport ATP-binding protein ABC transporter	14	125.2	129.1	0.04	5257.9	3614.05	3.9	0.92	1
Rv1669	-	Hypothetical protein	9	42.7	49.4	0.21	1154.1	888.93	6.6	0.69	1
Rv1670	-	hypothetical protein	10	47	51.6	0.14	1409.4	1032.28	4.6	0.65	1
Rv1671	-	Probable membrane protein	15	45.5	51.6	0.18	2048.1	1549.48	6.1	0.56	1
Rv1672c	-	Probable conserved integral membrane transport protein	21	124.7	142.8	0.2	7853.2	5999.31	18.2	0.46	1
Rv1673c	-	hypothetical protein	15	93.8	89.3	-0.07	4223	2680.34	-4.5	0.87	1
Rv1674c	-	Probable transcriptional regulatory protein	9	213.3	139.5	-0.61	5759.4	2511.75	-73.8	0.36	1
Rv1675c	cmr	Probable transcriptional regulatory protein Cmr	11	168.5	215	0.35	5560.1	4729.89	46.5	0.28	1
Rv1676	-	hypothetical protein	10	42.7	56	0.39	1280.8	1119.44	13.3	0.49	1
Rv1677	dsbF	Probable conserved lipoprotein DsbF	12	18.8	21.4	0.18	678.4	512.69	2.5	0.8	1
Rv1678	-	Probable integral membrane protein	10	76.4	100	0.39	2292.7	2000.26	23.6	0.14	1
Rv1679	fadE16	Possible acyl-CoA dehydrogenase FadE16	10	28.2	41.8	0.57	844.7	836.05	13.6	0.38	1
Rv1680	-	Hypothetical protein	15	71.7	72.3	0.01	3226.5	2168.85	0.6	0.98	1
Rv1681	moeX	Possible molybdopterin biosynthesis protein MoeX	15	163.2	160.6	-0.02	7344.7	4818.24	-2.6	0.94	1
Rv1682	-	Probable coiled-coil structural protein	15	71.3	72.9	0.03	3206.5	2188.38	1.7	0.98	1
Rv1683	-	Possible bifunctional enzyme; long-chain acyl-CoA synthase and lipase	41	11.4	11.1	-0.03	1402.7	912.98	-0.3	0.92	1
Rv1684	-	hypothetical protein	4	0	0	0	0	0	0	1	1
Rv1685c	-	hypothetical protein	7	35.5	53	0.58	745.3	741.99	17.5	0.25	1
Rv1686c	-	Probable conserved integral membrane protein ABC transporter	13	42.9	34.5	-0.32	1674.3	895.84	-8.5	0.51	1
Rv1687c	-	Probable conserved ATP-binding protein ABC transporter	11	96.9	99.2	0.03	3197.4	2181.48	2.3	0.97	1
Rv1688	mpg	Possible 3-methyladenine DNA glycosylase Mpg	8	202.1	165.1	-0.29	4851.3	2641.28	-37.1	0.42	1
Rv1689	tyrS	Probable tyrosyl-tRNA synthase TyrS (TYRRS)	20	0	0	0	0	0	0	1	1
Rv1690	lprJ	Probable lipoprotein LprJ	8	79.8	125	0.65	1915.5	2000.26	45.2	0.151	1
Rv1691	-	hypothetical protein	11	81.6	81	-0.01	2694.3	1781.18	-0.7	0.97	1
Rv1692	-	Probable phosphatase	12	137.4	159.1	0.21	4945.4	3817.83	21.7	0.64	1
Rv1693	-	hypothetical protein	1	100	90.6	-0.14	299.9	181.21	-9.4	0.58	1
Rv1694	tlyA	2'-O-methyltransferase TlyA	10	133.5	109.9	-0.28	4004.3	2197.69	-23.6	0.42	1
Rv1695	ppnK	Inorganic polyphosphate/ATP-NAD kinase PpnK (poly(P)/ATP NAD kinase)	7	1.1	0	-1.05	22.6	0	-1.1	1	1
Rv1696	recN	Probable DNA repair protein RecN (recombination protein N)	21	83.9	98.2	0.23	5287.3	4125.26	14.3	0.33	1
Rv1697	-	hypothetical protein	17	0	0.9	0.93	0	30.95	0.9	0.49	1
Rv1698	mctB	Outer membrane protein MctB	13	64.8	56.4	-0.2	2525.8	1465.65	-8.4	0.71	1
Rv1699	pyrG	Probable CTP synthase PyrG	37	0	0	0	0	0	0	1	1
Rv1700	-	NUDIX hydrolase	11	11.6	15.9	0.45	384	349.81	4.3	0.47	1
Rv1701	-	Probable integrase/recombinase	14	95.5	109.4	0.19	4013.1	3062.3	13.8	0.66	1
Rv1702c	-	hypothetical protein	24	68	64.6	-0.07	4898	3100.17	-3.4	0.8	1
Rv1703c	-	Probable catechol-O-methyltransferase	14	110.3	110.3	0	4634.2	3088.74	0	1	1
Rv1704c	cycA	Probable D-serine/alanine/glycine transporter protein CycA	22	121.2	119.7	-0.02	8000.5	5265.7	-1.5	0.93	1
Rv1705c	PPE22	PPE family protein PPE22	26	89.1	88.1	-0.02	6948	4583.23	-0.9	0.96	1
Rv1706A	-	hypothetical protein	2	13.9	21.8	0.65	83.5	87.15	7.9	0.44	1
Rv1706c	PPE23	PPE family protein PPE23	20	106.2	94.5	-0.17	6372.6	3780.25	-11.7	0.73	1
Rv1707	-	Probable conserved transmembrane protein	22	178	165.3	-0.11	11748.4	7275.27	-12.7	0.63	1
Rv1708	-	Putative initiation inhibitor protein	19	7.9	11.2	0.5	451.2	425.53	3.3	0.36	1
Rv1709	scpA	Possible segregation and condensation protein ScpA	11	120.1	106.9	-0.17	3962.3	2352.46	-13.1	0.67	1
Rv1710	scpB	Possible segregation and condensation protein ScpB	15	117.4	111.3	-0.08	5281.3	3338.77	-6.1	0.83	1
Rv1711	-	hypothetical protein	10	10.5	11.9	0.17	315.5	237.41	1.4	0.77	1
Rv1712	cmk	Cytidylate kinase Cmk (CMP kinase) (cytidine monophosphate kinase) (ck)	13	29.6	29.6	0	1156.2	769.63	0	0.99	1
Rv1713	engA	Probable GTP-binding protein EngA	12	0.3	0	-0.4	11.6	0	-0.3	1	1
Rv1714	-	Probable oxidoreductase	8	54.1	78.2	0.53	1298.6	1251.36	24.1	0.18	1
Rv1715	fadB3	Probable 3-hydroxybutyryl-CoA dehydrogenase FadB3 (beta-hydroxybutyryl-CoA dehydrogenase) (BHBD)	9	66.2	56.6	-0.22	1787.5	1019.66	-9.6	0.75	1
Rv1716	-	hypothetical protein	12	54.9	57.9	0.08	1977.7	1390.2	3	0.9	1
Rv1717	-	hypothetical protein	4	197.4	228.2	0.21	2369.2	1825.96	30.8	0.62	1
Rv1718	-	hypothetical protein	7	130.9	179.4	0.45	2748.7	2511.75	48.5	0.32	1
Rv1719	-	Probable transcriptional regulatory protein	7	109.6	134.7	0.3	2301.6	1885.47	25.1	0.56	1
Rv1720c	vapC12	Possible toxin VapC12	9	21.4	20.1	-0.09	579.1	362.43	-1.3	0.92	1
Rv1721c	vapB12	Possible antitoxin VapB12	2	176.7	186.4	0.08	1060.3	745.58	9.7	0.85	1
Rv1722	-	Possible carboxylase	23	253	243.6	-0.05	17458.5	11205.5	-9.4	0.79	1
Rv1723	-	Probable hydrolase	17	253.1	207	-0.29	12905.9	7038.78	-46	0.44	1
Rv1724c	-	Hypothetical protein	13	141.1	152.2	0.11	5504.7	3956.03	11	0.67	1
Rv1725c	-	hypothetical protein	13	112.9	111.7	-0.02	4403.3	2903.01	-1.3	0.97	1
Rv1726	-	Probable oxidoreductase	16	96.6	93.4	-0.05	4637.9	2990.17	-3.2	0.9	1
Rv1727	-	hypothetical protein	6	190.4	152.2	-0.32	3427.8	1825.96	-38.3	0.62	1
Rv1728c	-	hypothetical protein	20	52	67.6	0.38	3117.4	2705.59	15.7	0.42	1
Rv1729c	-	Possible S-adenosylmethionine-dependent methyltransferase	22	72.2	64.7	-0.16	4765	2848.93	-7.4	0.61	1
Rv1730c	-	Possible penicillin-binding protein	30	29.4	40.1	0.45	2647.8	2403.87	10.6	0.086	1
Rv1731	gabD2	Possible succinate-semialdehyde dehydrogenase [NADP+] dependent (SSDH) GabD2	25	110.2	95.7	-0.2	8265.9	4786.09	-14.5	0.38	1
Rv1732c	-	hypothetical protein	8	66.2	104.2	0.65	1589.5	1667.59	38	0.057	1
Rv1733c	-	Probable conserved transmembrane protein	5	38.7	59.9	0.63	581.2	598.64	21.1	0.2	1
Rv1734c	-	hypothetical protein	3	105.4	160.2	0.6	948.8	961.07	54.8	0.4	1
Rv1735c	-	Hypothetical membrane protein	7	76.1	61.6	-0.3	1598	862.49	-14.5	0.62	1
Rv1736c	narX	Probable nitrate reductase NarX	42	138.9	114.5	-0.28	17496.5	9620.55	-24.3	0.15	1
Rv1737c	narK2	Possible nitrate/nitrite transporter NarK2	15	140.5	144.4	0.04	6320.6	4332.92	4	0.87	1
Rv1738	-	hypothetical protein	3	84.1	43.6	-0.95	757.3	261.46	-40.6	0.42	1
Rv1739c	-	Probable sulphate-transport transmembrane protein ABC transporter	41	123.1	100.5	-0.29	15138.6	8244.81	-22.5	0.14	1
Rv1740	vapB34	Possible antitoxin VapB34	4	134.7	117.8	-0.19	1616.3	942.74	-16.9	0.63	1
Rv1741	vapC34	Possible toxin VapC34 Contains PIN domain	7	153.1	172.3	0.17	3216	2411.98	19.1	0.66	1
Rv1742	-	hypothetical protein	13	211.2	196.6	-0.1	8235.6	5111.85	-14.6	0.73	1
Rv1743	pknE	Probable transmembrane serine/threonine-protein kinase E PknE (protein kinase E) (STPK E)	33	190	183.3	-0.05	18805.8	12100.8	-6.6	0.85	1
Rv1744c	-	Probable membrane protein	7	280.6	238.3	-0.24	5892	3336.38	-42.3	0.77	1
Rv1745c	idi	Probable isopentenyl-diphosphate delta-isomerase Idi (IPP isomerase) (isopentenyl pyrophosphate isomerase)	14	46	43.8	-0.07	1933	1226.12	-2.2	0.91	1
Rv1746	pknF	Anchored-membrane serine/threonine-protein kinase PknF (protein kinase F) (STPK F)	13	68	87.5	0.36	2653.4	2275.54	19.5	0.4	1
Rv1747	-	Probable conserved transmembrane ATP-binding protein ABC transporter	33	147.9	158.7	0.1	14646.4	10472.8	10.7	0.72	1
Rv1748	-	hypothetical protein	12	110.7	127.8	0.21	3985.9	3066.81	17.1	0.61	1
Rv1749c	-	Possible integral membrane protein	16	117.1	113.9	-0.04	5620.4	3643.81	-3.2	0.96	1
Rv1750c	fadD1	Possible fatty-acid-CoA ligase FadD1 (fatty-acid-CoA synthetase) (fatty-acid-CoA synthase)	40	105.8	101.4	-0.06	12694.8	8108.65	-4.4	0.9	1
Rv1751	-	Probable oxidoreductase	19	67.2	77.3	0.2	3830.7	2938.48	10.1	0.51	1
Rv1752	-	hypothetical protein	5	121	99.8	-0.28	1814.7	997.73	-21.2	0.54	1
Rv1753c	PPE24	PPE family protein PPE24	66	26.7	29.9	0.16	5281.3	3942.21	3.2	0.81	1
Rv1754c	-	hypothetical protein	40	138.1	125.7	-0.14	16574.3	10059.9	-12.4	0.54	1
Rv1755c	plcD	Probable phospholipase C 4 (fragment) PlcD	19	18.4	15.5	-0.25	1049.4	587.22	-3	0.82	1
Rv1756c	-	Putative transposase	26	290.3	307	0.08	22644.2	15964	16.7	0.7	1
Rv1757c	-	Putative transposase for insertion sequence element IS6110 (fragment)	4	240.4	228.8	-0.07	2884.8	1830.47	-11.6	0.9	1
Rv1758	cut1	Probable cutinase Cut1	11	267.5	249.2	-0.1	8828.7	5482.66	-18.3	0.84	1
Rv1759c	wag22	PE-PGRS family protein Wag22	26	141.7	131.2	-0.11	11049.3	6821.18	-10.5	0.66	1
Rv1760	-	Possible triacylglycerol synthase (diacylglycerol acyltransferase)	28	98.3	124.2	0.34	8256.9	6953.47	25.9	0.31	1
Rv1761c	-	Possible exported protein	6	96	85.8	-0.16	1727.9	1029.89	-10.2	0.64	1
Rv1762c	-	hypothetical protein	10	165.7	171.6	0.05	4971.9	3431.64	5.9	0.87	1
Rv1763	-	Putative transposase for insertion sequence element IS6110 (fragment)	4	199.7	241.4	0.27	2396.5	1931.44	41.7	0.44	1
Rv1764	-	Putative transposase	25	299.3	320.8	0.1	22448	16039.4	21.5	0.72	1
Rv1765A	-	Putative transposase (fragment)	3	64.4	81.2	0.34	579.6	487.44	16.8	0.59	1
Rv1765c	-	hypothetical protein	7	84.3	80.7	-0.06	1771	1129.66	-3.6	0.84	1
Rv1766	-	hypothetical protein	3	123	132.5	0.11	1107	794.87	9.5	0.92	1
Rv1767	-	hypothetical protein	7	210.6	143.6	-0.55	4423.5	2010.49	-67	0.18	1
Rv1768	PE_PGRS31	PE-PGRS family protein PE_PGRS31	21	146.6	178.8	0.29	9235.1	7507.89	32.2	0.34	1
Rv1769	-	hypothetical protein	22	176.3	173.6	-0.02	11633.4	7639.82	-2.6	0.92	1
Rv1770	-	hypothetical protein	17	301.5	289.6	-0.06	15377.2	9845.34	-11.9	0.85	1
Rv1771	-	L-gulono-1,4-lactone dehydrogenase	26	179	178	-0.01	13965.7	9255.72	-1.1	0.96	1
Rv1772	-	Hypothetical protein	4	16.4	15.6	-0.07	197.1	125.02	-0.8	0.93	1
Rv1773c	-	Probable transcriptional regulatory protein	11	86.7	75	-0.21	2862.1	1650.46	-11.7	0.67	1
Rv1774	-	Probable oxidoreductase	30	108.5	115.1	0.09	9762.9	6905.65	6.6	0.77	1
Rv1775	-	hypothetical protein	14	79.2	117.1	0.57	3324.7	3280.18	38	0.16	1
Rv1776c	-	Possible transcriptional regulatory protein	12	75.2	89.2	0.25	2708.8	2140.3	13.9	0.59	1
Rv1777	cyp144	Probable cytochrome P450 144 Cyp144	27	84	96.8	0.2	6802.9	5226.64	12.8	0.42	1
Rv1778c	-	hypothetical protein	5	38	52.7	0.47	569.5	526.51	14.7	0.2	1
Rv1779c	-	Possible integral membrane protein	14	153.6	190.1	0.31	6450.5	5322.82	36.5	0.5	1
Rv1780	-	hypothetical protein	13	95.5	103	0.11	3725.1	2676.75	7.4	0.76	1
Rv1781c	malQ	Probable 4-alpha-glucanotransferase MalQ (amylomaltase) (disproportionating enzyme) (D-enzyme)	27	169	148.2	-0.19	13687.7	8001.05	-20.8	0.47	1
Rv1782	eccB5	ESX conserved component EccB5 ESX-5 type VII secretion system protein Probable membrane protein	20	0	0	0	0	0	0	1	1
Rv1783	eccC5	ESX conserved component EccC5 ESX-5 type VII secretion system protein	62	0	0	0	0	0	0	1	1
Rv1785c	cyp143	Probable cytochrome P450 143 Cyp143	22	109	102.7	-0.09	7195.4	4520.12	-6.3	0.79	1
Rv1786	-	Probable ferredoxin	1	117.3	106.7	-0.14	351.9	213.37	-10.6	0.89	1
Rv1787	PPE25	PPE family protein PPE25	19	358.8	340.7	-0.07	20452.1	12946.4	-18.1	0.86	1
Rv1788	PE18	PE family protein PE18	5	246.8	171.4	-0.53	3701.9	1713.56	-75.4	0.36	1
Rv1789	PPE26	PPE family protein PPE26	20	147.1	124.6	-0.24	8828.6	4984.72	-22.5	0.59	1
Rv1790	PPE27	PPE family protein PPE27	20	353.8	348.3	-0.02	21227.3	13932.5	-5.5	0.96	1
Rv1791	PE19	PE family protein PE19	6	66.1	63.6	-0.06	1190.3	762.72	-2.6	0.87	1
Rv1793	esxN	Putative ESAT-6 like protein EsxN (ESAT-6 like protein 5)	5	123	138.9	0.18	1844.7	1389	15.9	0.6	1
Rv1794	-	hypothetical protein	22	0	0	0	0	0	0	1	1
Rv1795	eccD5	ESX conserved component EccD5 ESX-5 type VII secretion system protein Probable membrane protein	22	0	0	0	0	0	0	1	1
Rv1796	mycP5	Probable proline rich membrane-anchored mycosin MycP5 (serine protease) (subtilisin-like protease) (subtilase-like) (mycosin-5)	36	2.1	2.4	0.21	225.9	174.3	0.3	0.89	1
Rv1797	eccE5	ESX conserved component EccE5 ESX-5 type VII secretion system protein Probable membrane protein	15	0.5	0	-0.59	22.6	0	-0.5	1	1
Rv1798	eccA5	ESX conserved component EccA5 ESX-5 type VII secretion system protein	30	18.3	19.9	0.12	1651.3	1195.16	1.6	0.68	1
Rv1799	lppT	Probable lipoprotein LppT	2	47.9	54.8	0.19	287.5	219.08	6.9	0.66	1
Rv1800	PPE28	PPE family protein PPE28	40	79.5	74.3	-0.1	9534.2	5944.31	-5.1	0.71	1
Rv1801	PPE29	PPE family protein PPE29	25	73.2	71.8	-0.03	5492.9	3589.73	-1.4	0.93	1
Rv1802	PPE30	PPE family protein PPE30	21	173.2	174.7	0.01	10911.9	7336.9	1.5	0.96	1
Rv1803c	PE_PGRS32	PE-PGRS family protein PE_PGRS32	34	131.9	138.4	0.07	13449.6	9414.09	6.6	0.91	1
Rv1804c	-	hypothetical protein	10	81.2	82	0.01	2436.4	1639.03	0.7	0.99	1
Rv1805c	-	Hypothetical protein	6	28.3	21.3	-0.41	508.6	255.74	-6.9	0.46	1
Rv1806	PE20	PE family protein PE20	5	36.5	61.8	0.76	547.7	618.17	25.3	0.22	1
Rv1807	PPE31	PPE family protein PPE31	21	56.2	69.5	0.31	3540	2921.07	13.4	0.26	1
Rv1808	PPE32	PPE family protein PPE32	29	247	228.5	-0.11	21485.2	13253.9	-18.4	0.7	1
Rv1809	PPE33	PPE family protein PPE33	24	92.4	80.9	-0.19	6654.8	3882.42	-11.5	0.65	1
Rv1810	-	hypothetical protein	12	144.8	143.4	-0.01	5211.1	3440.94	-1.4	0.98	1
Rv1811	mgtC	Possible Mg2+ transport P-type ATPase C MgtC	16	247.3	268.5	0.12	11870.9	8591.58	21.2	0.75	1
Rv1812c	-	Probable dehydrogenase	23	182.5	171.4	-0.09	12590.2	7883.86	-11.1	0.78	1
Rv1813c	-	hypothetical protein	9	105.5	139.8	0.41	2848.4	2516.26	34.3	0.2	1
Rv1814	erg3	Membrane-bound C-5 sterol desaturase Erg3 (sterol-C5-desaturase)	24	111.5	102.6	-0.12	8029.1	4926.12	-8.9	0.65	1
Rv1815	-	hypothetical protein	8	62.8	76.4	0.28	1508.1	1221.6	13.5	0.71	1
Rv1816	-	Possible transcriptional regulatory protein	15	191.7	169.7	-0.18	8627.9	5090.2	-22.1	0.7	1
Rv1817	-	Possible flavoprotein	29	143.2	142.6	-0.01	12460.1	8271.53	-0.6	0.98	1
Rv1818c	PE_PGRS33	PE-PGRS family protein PE_PGRS33	16	259.9	244.6	-0.09	12475	7827.94	-15.3	0.85	1
Rv1819c	bacA	Probable drug-transport transmembrane ATP-binding protein ABC transporter BacA	33	164.8	153.3	-0.1	16316.9	10117.3	-11.5	0.76	1
Rv1820	ilvG	Probable acetolactate synthase IlvG (acetohydroxy-acid synthase)(ALS)	20	198.2	197.4	-0.01	11892.9	7896.76	-0.8	0.98	1
Rv1821	secA2	Possible preprotein translocase ATPase SecA2	39	60.4	83.6	0.47	7071.6	6521.02	23.2	0.11	1
Rv1822	pgsA2	Probable CDP-diacylglycerol--glycerol-3-phosphate 3-phosphatidyltransferase PgsA2 (PGP synthase) (phosphatidylglycerophosphate synthase) (3-phosphatidyl-1'-glycerol-3'phosphate synthase)	17	3.9	5.1	0.4	198.6	174.3	1.2	0.85	1
Rv1823	-	hypothetical protein	15	96.8	97	0	4357.4	2908.73	0.1	1	1
Rv1824	-	hypothetical protein	5	78.6	57.5	-0.45	1179.7	574.6	-21.2	0.56	1
Rv1825	-	hypothetical protein	10	89.7	95.6	0.09	2692.1	1911.91	5.9	0.75	1
Rv1826	gcvH	Probable glycine cleavage system H protein GcvH	9	3.7	0	-2.23	99.9	0	-3.7	0.067	1
Rv1827	garA	Conserved protein with FHA domain, GarA	8	0.5	0	-0.57	11.6	0	-0.5	1	1
Rv1828	-	hypothetical protein	14	7.6	7.2	-0.09	321.1	200.74	-0.5	0.9	1
Rv1829	-	hypothetical protein	9	68.3	112.4	0.72	1843.5	2023.39	44.1	0.073	1
Rv1830	-	hypothetical protein	11	8.2	19.9	1.28	271.1	438.16	11.7	0.16	1
Rv1831	-	Hypothetical protein	5	117.6	119.5	0.02	1763.6	1195.16	1.9	0.96	1
Rv1832	gcvB	Probable glycine dehydrogenase GcvB (glycine decarboxylase) (glycine cleavage system P-protein)	57	11.1	5.2	-1.09	1890	590.53	-5.9	0.0103	1
Rv1833c	-	Possible haloalkane dehalogenase	14	94.2	113.6	0.27	3954.9	3181.61	19.5	0.46	1
Rv1834	lipZ	Probable hydrolase	12	191.2	197.1	0.04	6883.6	4730.17	5.9	0.92	1
Rv1835c	-	hypothetical protein	41	284.1	281	-0.02	34942.1	23038.5	-3.1	0.95	1
Rv1836c	-	hypothetical protein	43	67.7	81	0.26	8736.5	6964.25	13.3	0.19	1
Rv1837c	glcB	Malate synthase G GlcB	26	28.7	37.8	0.4	2236	1965.99	9.1	0.28	1
Rv1838c	vapC13	Possible toxin VapC13	10	424.8	400.1	-0.09	12744.4	8001.32	-24.7	0.8	1
Rv1839c	vapB13	Possible antitoxin VapB13	3	136.4	147.8	0.12	1227.5	886.54	11.4	0.91	1
Rv1840c	PE_PGRS34	PE-PGRS family protein PE_PGRS34	16	82.6	84.1	0.03	3966.6	2692.04	1.5	0.98	1
Rv1841c	-	hypothetical protein	13	213.7	192	-0.15	8333.7	4992.55	-21.7	0.76	1
Rv1842c	-	hypothetical protein	16	177.5	153.3	-0.21	8518.9	4906.59	-24.1	0.56	1
Rv1843c	guaB1	Probable inosine-5'-monophosphate dehydrogenase GuaB1(imp dehydrogenase) (IMPDH) (IMPD)	23	286.8	272.8	-0.07	19785.9	12550	-13.9	0.78	1
Rv1844c	gnd1	Probable 6-phosphogluconate dehydrogenase Gnd1	17	234.6	241.7	0.04	11962.1	8218.01	7.2	0.93	1
Rv1845c	blaR	Possible sensor-transducer protein BlaR	14	454.7	248.1	-0.87	19097.3	6946.83	-206.6	0.012	1
Rv1846c	blaI	Transcriptional repressor BlaI	3	81.1	70.7	-0.2	729.7	424.34	-10.4	0.59	1
Rv1847	-	hypothetical protein	5	229.5	236.7	0.04	3441.9	2367.2	7.3	0.93	1
Rv1848	ureA	Urease gamma subunit UreA (urea amidohydrolase)	2	186.9	158.3	-0.24	1121.2	633.19	-28.6	0.77	1
Rv1849	ureB	Urease beta subunit UreB (urea amidohydrolase)	6	64.2	80.9	0.33	1156.3	970.37	16.6	0.61	1
Rv1850	ureC	Urease alpha subunit UreC (urea amidohydrolase)	18	129.8	123.2	-0.08	7010.8	4436.28	-6.6	0.75	1
Rv1851	ureF	Urease accessory protein UreF	2	355.4	496.3	0.48	2132.5	1985.24	140.9	0.52	1
Rv1852	ureG	Urease accessory protein UreG	5	263.5	251.1	-0.07	3952.1	2510.55	-12.4	0.91	1
Rv1853	ureD	Probable urease accessory protein UreD	6	94	82.3	-0.19	1692.3	987.51	-11.7	0.76	1
Rv1854c	ndh	Probable NADH dehydrogenase Ndh	19	101.4	96.1	-0.08	5779.8	3650.99	-5.3	0.76	1
Rv1855c	-	Possible oxidoreductase	14	199.2	204.1	0.04	8365	5714.36	4.9	0.85	1
Rv1856c	-	Possible oxidoreductase	5	325.9	191.6	-0.77	4889	1916.42	-134.3	0.21	1
Rv1857	modA	Probable molybdate-binding lipoprotein ModA	6	124.1	132.8	0.1	2233.7	1593.34	8.7	0.78	1
Rv1858	modB	Probable molybdenum-transport integral membrane protein ABC transporter ModB	22	182.7	187.1	0.03	12056	8233.02	4.4	0.83	1
Rv1859	modC	Probable molybdenum-transport ATP-binding protein ABC transporter ModC	16	244.7	217.6	-0.17	11745.8	6963.05	-27.1	0.55	1
Rv1860	apa	Alanine and proline rich secreted protein Apa (fibronectin attachment protein) (immunogenic protein MPT32) (antigen MPT-32) (45-kDa glycoprotein) (45/47 kDa antigen)	16	96	106.6	0.15	4608.1	3412.11	10.6	0.68	1
Rv1861	-	Probable conserved transmembrane protein	7	46.8	62.7	0.42	982.4	877.51	15.9	0.48	1
Rv1862	adhA	Probable alcohol dehydrogenase AdhA	15	330.8	360.5	0.12	14884.1	10815.4	29.8	0.64	1
Rv1863c	-	Probable conserved integral membrane protein	10	260.9	236	-0.15	7828.2	4719.67	-25	0.73	1
Rv1864c	-	hypothetical protein	10	315.4	305.9	-0.04	9463.5	6117.97	-9.6	0.9	1
Rv1865c	-	Probable short-chain type dehydrogenase	13	119.8	140.4	0.23	4671	3649.52	20.6	0.5	1
Rv1866	-	hypothetical protein	34	90.3	94.2	0.06	9208.8	6404.67	3.9	0.84	1
Rv1867	-	hypothetical protein	20	112	134.6	0.27	6720.6	5385.01	22.6	0.45	1
Rv1868	-	hypothetical protein	32	197	200.9	0.03	18914.5	12854.8	3.8	0.93	1
Rv1869c	-	Probable reductase	26	138.5	129.7	-0.1	10804.6	6743.97	-8.8	0.71	1
Rv1870c	-	hypothetical protein	12	93.8	96.3	0.04	3377.5	2310.09	2.4	0.86	1
Rv1871c	-	hypothetical protein	9	179.8	166.7	-0.11	4853.7	3000.39	-13.1	0.83	1
Rv1872c	lldD2	Possible L-lactate dehydrogenase (cytochrome) LldD2	14	238.7	222.1	-0.1	10023.4	6220.14	-16.5	0.75	1
Rv1873	-	hypothetical protein	10	301.6	292.9	-0.04	9048.7	5857.43	-8.8	0.92	1
Rv1874	-	hypothetical protein	12	173.8	171.7	-0.02	6256.1	4119.83	-2.1	0.96	1
Rv1875	-	hypothetical protein	5	303.3	271.2	-0.16	4550	2712.49	-32.1	0.7	1
Rv1876	bfrA	Probable bacterioferritin BfrA	10	138.7	139.1	0	4160.8	2781.59	0.4	0.99	1
Rv1877	-	Probable conserved integral membrane protein	33	191.7	177.7	-0.11	18981.8	11729.3	-14	0.6	1
Rv1878	glnA3	Probable glutamine synthetase GlnA3 (glutamine synthase) (GS-I)	27	81.8	79.9	-0.03	6626.1	4313.66	-1.9	0.94	1
Rv1879	-	hypothetical protein	19	81.3	93.4	0.2	4631.8	3547.35	12.1	0.61	1
Rv1880c	cyp140	Probable cytochrome P450 140 Cyp140	16	108.9	125.3	0.2	5228.5	4008.35	16.3	0.48	1
Rv1881c	lppE	Possible conserved lipoprotein LppE	8	57.8	49.7	-0.22	1386.9	794.87	-8.1	0.66	1
Rv1882c	-	Probable short-chain type dehydrogenase/reductase	15	183.2	202.4	0.14	8245.6	6072.92	19.2	0.58	1
Rv1883c	-	hypothetical protein	7	213	243.7	0.19	4472.5	3412.11	30.7	0.55	1
Rv1884c	rpfC	Probable resuscitation-promoting factor RpfC	6	59	58.4	-0.01	1061.1	700.81	-0.6	1	1
Rv1885c	-	Chorismate mutase	14	212.4	213.4	0.01	8922.7	5975.26	1	0.97	1
Rv1886c	fbpB	Secreted antigen 85-B FbpB (85B) (antigen 85 complex B) (mycolyl transferase 85B) (fibronectin-binding protein B) (extracellular alpha-antigen)	25	134.3	126.6	-0.08	10072.4	6332.26	-7.7	0.68	1
Rv1887	-	Hypothetical protein	25	181.9	184.3	0.02	13644.2	9214.26	2.4	0.97	1
Rv1888A	-	hypothetical protein	0	0	0	0	0	0	0	1	1
Rv1888c	-	Possible transmembrane protein	18	161.8	159.6	-0.02	8735.4	5744.76	-2.2	0.98	1
Rv1889c	-	hypothetical protein	4	206.7	137.6	-0.59	2480.3	1101.1	-69.1	0.66	1
Rv1890c	-	Hypothetical protein	8	98.6	88.9	-0.15	2365.8	1422.35	-9.7	0.76	1
Rv1891	-	hypothetical protein	8	292.8	232.8	-0.33	7026	3724.05	-60	0.46	1
Rv1892	-	Probable membrane protein	7	307.8	284.1	-0.12	6464.2	3977.4	-23.7	0.84	1
Rv1893	-	hypothetical protein	0	0	0	0	0	0	0	1	1
Rv1894c	-	hypothetical protein	14	153.8	141.4	-0.12	6460.5	3959.34	-12.4	0.81	1
Rv1895	-	Possible dehydrogenase	18	103.4	98	-0.08	5581.1	3529.02	-5.3	0.82	1
Rv1896c	-	hypothetical protein	24	133.8	132.9	-0.01	9631	6381.27	-0.8	0.98	1
Rv1897c	-	hypothetical protein	5	164.4	182.4	0.15	2465.7	1823.56	18	0.7	1
Rv1898	-	hypothetical protein	3	243.5	231.1	-0.08	2191.9	1386.6	-12.4	0.93	1
Rv1899c	lppD	Possible lipoprotein LppD	13	226.8	248	0.13	8845	6447.97	21.2	0.64	1
Rv1900c	lipJ	Probable lignin peroxidase LipJ	24	106.7	118.1	0.15	7683.6	5666.91	11.3	0.6	1
Rv1901	cinA	Probable CinA-like protein CinA	18	110.1	130.1	0.24	5947.4	4683.92	20	0.43	1
Rv1902c	nanT	Probable sialic acid-transport integral membrane protein NanT	33	105.5	103.4	-0.03	10444.2	6823.29	-2.1	0.94	1
Rv1903	-	Probable conserved membrane protein	5	72.9	88.2	0.27	1094	882.02	15.3	0.78	1
Rv1904	-	hypothetical protein	10	338	372.4	0.14	10138.7	7447.18	34.4	0.77	1
Rv1905c	aao	Probable D-amino acid oxidase Aao	18	145.3	147	0.02	7844.4	5293.06	1.8	0.95	1
Rv1906c	-	hypothetical protein	9	98.2	115.3	0.23	2651.7	2074.79	17.1	0.6	1
Rv1907c	-	Hypothetical protein	10	56.1	70.9	0.34	1684	1417.56	14.7	0.46	1
Rv1908c	katG	Catalase-peroxidase-peroxynitritase T KatG	39	49.7	51.8	0.06	5815.9	4039.58	2.1	0.78	1
Rv1909c	furA	Ferric uptake regulation protein FurA (fur)	11	97.7	107.7	0.14	3224.1	2368.4	10	0.83	1
Rv1910c	-	Probable exported protein	13	226.8	222.3	-0.03	8844.2	5780.51	-4.4	0.89	1
Rv1911c	lppC	Probable lipoprotein LppC	9	86.8	104.7	0.27	2344	1885.47	17.9	0.58	1
Rv1912c	fadB5	Possible oxidoreductase FadB5	15	110.3	109.5	-0.01	4963	3283.78	-0.8	0.95	1
Rv1913	-	hypothetical protein	11	181.5	194.4	0.1	5988.1	4276.72	12.9	0.74	1
Rv1914c	-	hypothetical protein	7	88.7	109.5	0.3	1862.7	1532.35	20.8	0.5	1
Rv1915	aceAa	Probable isocitrate lyase AceAa [first part] (isocitrase) (isocitratase) (Icl)	21	128.8	138.8	0.11	8112.1	5828.6	10	0.74	1
Rv1916	aceAb	Probable isocitrate lyase AceAb [second part] (isocitrase) (isocitratase) (Icl)	17	74.5	105	0.5	3798	3570.47	30.5	0.092	1
Rv1917c	PPE34	PPE family protein PPE34	121	35	35.1	0	12715.1	8482.78	0	1	1
Rv1918c	PPE35	PPE family protein PPE35	75	37.6	36.2	-0.05	8456.2	5433.1	-1.4	0.9	1
Rv1919c	-	hypothetical protein	7	182.8	213.6	0.22	3838.7	2989.89	30.8	0.65	1
Rv1920	-	Probable membrane protein	12	174.5	175.1	0	6280.3	4201.27	0.6	1	1
Rv1921c	lppF	Probable conserved lipoprotein LppF	22	123.4	116.8	-0.08	8146.2	5139.49	-6.6	0.88	1
Rv1922	-	Probable conserved lipoprotein	20	81.3	83.8	0.04	4877.4	3353.51	2.5	0.94	1
Rv1923	lipD	Probable lipase LipD	34	145.6	136.4	-0.09	14846.6	9273.14	-9.2	0.65	1
Rv1924c	-	hypothetical protein	11	203.5	186.4	-0.13	6716.8	4100.02	-17.2	0.63	1
Rv1925	fadD31	Probable acyl-CoA ligase FadD31 (acyl-CoA synthetase) (acyl-CoA synthase)	38	129.8	102.6	-0.34	14799.4	7796.71	-27.2	0.18	1
Rv1926c	mpt63	Immunogenic protein Mpt63 (antigen Mpt63/MPB63) (16 kDa immunoprotective extracellular protein)	8	3.5	3.5	-0.01	84.9	56.2	0	1	1
Rv1927	-	hypothetical protein	17	180.1	141.9	-0.34	9187	4824.87	-38.2	0.47	1
Rv1928c	-	Probable short-chain type dehydrogenase/reductase	18	73.9	75.8	0.04	3991.3	2728.43	1.9	0.92	1
Rv1929c	-	hypothetical protein	9	50.5	51.7	0.03	1364.2	930.11	1.1	0.89	1
Rv1930c	-	hypothetical protein	5	32.3	34.3	0.09	484.7	342.9	2	0.95	1
Rv1931c	-	Probable transcriptional regulatory protein	5	132.2	121.7	-0.12	1983.3	1216.81	-10.5	0.74	1
Rv1932	tpx	Probable thiol peroxidase Tpx	8	127.2	161	0.34	3052.5	2576.06	33.8	0.3	1
Rv1933c	fadE18	Probable acyl-CoA dehydrogenase FadE18	10	160	145	-0.14	4798.8	2900.62	-14.9	0.6	1
Rv1934c	fadE17	Probable acyl-CoA dehydrogenase FadE17	12	135.4	136.1	0.01	4874.2	3267.56	0.8	0.99	1
Rv1935c	echA13	Possible enoyl-CoA hydratase EchA13 (enoyl hydrase) (unsaturated acyl-CoA hydratase) (crotonase)	10	175.9	171.2	-0.04	5276.6	3424.73	-4.7	0.89	1
Rv1936	-	Possible monooxygenase	17	155.6	152.3	-0.03	7933.5	5177.07	-3.3	0.86	1
Rv1937	-	Possible oxygenase	48	83.5	84.6	0.02	12025.6	8123.39	1.1	0.93	1
Rv1938	ephB	Probable epoxide hydrolase EphB (epoxide hydratase)	17	86.1	67.3	-0.36	4390.8	2286.96	-18.8	0.31	1
Rv1939	-	Probable oxidoreductase	5	82.2	68.8	-0.26	1232.3	688.19	-13.3	0.62	1
Rv1940	ribA1	Probable riboflavin biosynthesis protein RibA1 (GTP cyclohydrolase II)	9	140.9	149.9	0.09	3804.4	2698.68	9	0.87	1
Rv1941	-	Probable short-chain type dehydrogenase/reductase	4	130.8	93	-0.49	1569	744.39	-37.7	0.18	1
Rv1942c	mazF5	Possible toxin MazF5	2	124.1	195.9	0.66	744.8	783.45	71.7	0.4	1
Rv1943c	mazE5	Possible antitoxin MazE5	10	56.4	85.4	0.6	1691.5	1707.85	29	0.34	1
Rv1944c	-	hypothetical protein	8	57.5	81.6	0.51	1378.8	1305.16	24.1	0.11	1
Rv1945	-	hypothetical protein	21	108.6	127	0.23	6843.5	5333.32	18.4	0.45	1
Rv1946c	lppG	Possible lipoprotein	7	90.9	79.1	-0.2	1909.6	1106.81	-11.9	0.65	1
Rv1947	-	Hypothetical protein	5	159.1	196.6	0.3	2387.1	1965.71	37.4	0.44	1
Rv1948c	-	Hypothetical protein	17	44.6	46.2	0.05	2276.6	1571.41	1.6	0.86	1
Rv1949c	-	hypothetical protein	21	122.5	106.2	-0.21	7720	4459.13	-16.4	0.7	1
Rv1950c	-	hypothetical protein	6	205.1	200.4	-0.03	3692.5	2405.07	-4.7	0.95	1
Rv1951c	-	hypothetical protein	5	3.8	3.8	0	56.9	37.86	0	1	1
Rv1952	vapB14	Possible antitoxin VapB14	2	139.1	125.3	-0.15	834.6	501.26	-13.8	0.86	1
Rv1953	vapC14	Possible toxin VapC14	12	86.8	91.7	0.08	3123.7	2201.01	4.9	0.85	1
Rv1954A	-	Hypothetical protein	5	106.8	71.5	-0.58	1601.4	714.63	-35.3	0.34	1
Rv1954c	-	Hypothetical protein	11	74	48.4	-0.61	2442.1	1065.63	-25.6	0.19	1
Rv1955	higB	Possible toxin HigB	7	79.4	89.5	0.17	1668.2	1253.48	10.1	0.75	1
Rv1956	higA	Possible antitoxin HigA	8	132.6	154.2	0.22	3182.5	2467.9	21.6	0.77	1
Rv1957	-	Hypothetical protein	13	188.4	164	-0.2	7347.7	4263.18	-24.4	0.55	1
[truncated: 2,009 more rows]

## Sheet: LowMBT vs HighMBT
#Orf	Name	Desc	Sites	Mean Ctrl	Mean Exp	log2FC	Sum Ctrl	Sum Exp	Delta Mean	p-value	Adj. p-value
Rv0001	dnaA	Chromosomal replication initiator protein DnaA	31	0	0	0	0	0	0	1	1
Rv0002	dnaN	DNA polymerase III (beta chain) DnaN (DNA nucleotidyltransferase)	31	0	0	0	0	0	0	1	1
Rv0003	recF	DNA replication and repair protein RecF (single-strand DNA binding protein)	35	57	54.3	-0.07	5987.7	3802.83	-2.7	0.88	1
Rv0004	-	hypothetical protein	7	12.1	10.1	-0.26	254.7	141.86	-2	0.85	1
Rv0005	gyrB	DNA gyrase (subunit B) GyrB (DNA topoisomerase (ATP-hydrolysing)) (DNA topoisomerase II) (type II DNA topoisomerase)	39	0.2	0.1	-0.53	22.6	10.43	-0.1	1	1
Rv0006	gyrA	DNA gyrase (subunit A) GyrA (DNA topoisomerase (ATP-hydrolysing)) (DNA topoisomerase II) (type II DNA topoisomerase)	45	7	5.9	-0.26	948.2	528.15	-1.2	0.96	1
Rv0007	-	Possible conserved membrane protein	10	142.7	223.2	0.65	4280.7	4463.98	80.5	0.01	0.46605
Rv0008c	-	Possible membrane protein	4	37.2	34.5	-0.11	446.3	276.04	-2.7	0.86	1
Rv0009	ppiA	Probable iron-regulated peptidyl-prolyl cis-trans isomerase A PpiA (PPIase A) (rotamase A)	7	128.6	158.1	0.3	2701.3	2213.72	29.5	0.48	1
Rv0010c	-	Probable conserved membrane protein	10	162.1	186	0.2	4861.8	3719.86	23.9	0.73	1
Rv0011c	-	Probable conserved transmembrane protein	3	27.5	39.1	0.51	247.1	234.79	11.7	0.33	1
Rv0012	-	Probable conserved membrane protein	16	89.1	136.4	0.61	4276.4	4364.42	47.3	0.026	0.84722
Rv0013	trpG	Possible anthranilate synthase component II TrpG (glutamine amidotransferase)	15	3.7	3.7	0.02	164.3	111.03	0	0.99	1
Rv0014c	pknB	Transmembrane serine/threonine-protein kinase B PknB (protein kinase B) (STPK B)	24	0	0	0	0	0	0	1	1
Rv0015c	pknA	Transmembrane serine/threonine-protein kinase A PknA (protein kinase A) (STPK A)	16	12.4	11.1	-0.15	594.9	356.25	-1.3	0.92	1
Rv0016c	pbpA	Probable penicillin-binding protein PbpA	37	58.5	80	0.45	6489.1	5922.7	21.6	0.033	0.97253
Rv0017c	rodA	Probable cell division protein RodA	27	83	138.4	0.74	6725.9	7474.22	55.4	0.0016	0.12826
Rv0018c	pstP	Phosphoserine/threonine phosphatase PstP	25	53.8	69.4	0.37	4037.1	3468.22	15.5	0.28	1
Rv0019c	fhaB	Conserved protein with FHA domain, FhaB	13	215.1	225.4	0.07	8390.6	5860.13	10.2	0.83	1
Rv0020c	fhaA	Conserved protein with FHA domain, FhaA	52	23	27.9	0.28	3583.9	2904.46	5	0.54	1
Rv0021c	-	hypothetical protein	22	228.8	226.1	-0.02	15101.7	9947.27	-2.7	0.92	1
Rv0022c	whiB5	Probable transcriptional regulatory protein WhiB-like WhiB5	8	345.2	361.5	0.07	8283.7	5784.06	16.3	0.83	1
Rv0023	-	Possible transcriptional regulatory protein	12	3.6	9.7	1.44	128.6	232.5	6.1	0.054	1
Rv0024	-	Putative secreted protein P60-related protein	12	374.4	326.7	-0.2	13477.1	7839.86	-47.7	0.58	1
Rv0025	-	hypothetical protein	7	196.5	194.5	-0.01	4127.2	2723.64	-2	0.97	1
Rv0026	-	hypothetical protein	14	119.4	120	0.01	5015.8	3360.4	0.6	0.99	1
Rv0027	-	hypothetical protein	5	40.1	25.4	-0.66	601.8	254.27	-14.7	0.15	1
Rv0028	-	hypothetical protein	5	101.4	131.6	0.38	1520.4	1315.81	30.2	0.49	1
Rv0029	-	hypothetical protein	18	246.6	235.7	-0.07	13314.2	8483.63	-10.9	0.88	1
Rv0030	-	hypothetical protein	5	209.7	234.4	0.16	3146.2	2344.24	24.7	0.77	1
Rv0031	-	Possible remnant of a transposase	1	0	30.1	4.96	0	60.27	30.1	0.095	1
Rv0032	bioF2	Possible 8-amino-7-oxononanoate synthase BioF2 (AONS) (8-amino-7-ketopelargonate synthase) (7-keto-8-amino-pelargonic acid synthetase) (7-KAP synthetase) (L-alanine--pimelyl CoA ligase)	57	104	103.4	-0.01	17785.1	11786.5	-0.6	0.98	1
Rv0033	acpA	Probable acyl carrier protein AcpA (ACP)	3	51.1	71.4	0.48	460	428.33	20.3	0.43	1
Rv0034	-	hypothetical protein	5	175.4	188.4	0.1	2630.8	1883.71	13	0.83	1
Rv0035	fadD34	Probable fatty-acid-CoA ligase FadD34 (fatty-acid-CoA synthetase) (fatty-acid-CoA synthase)	25	321.9	311.4	-0.05	24141.2	15568.8	-10.5	0.87	1
Rv0036c	-	hypothetical protein	4	345.2	383.3	0.15	4142.2	3066.25	38.1	0.61	1
Rv0037c	-	Probable conserved integral membrane protein	20	223.4	276.1	0.31	13405.1	11044.3	52.7	0.34	1
Rv0038	-	hypothetical protein	7	222.1	220.6	-0.01	4663.2	3088.49	-1.5	0.96	1
Rv0039c	-	Possible conserved transmembrane protein	4	635.5	474.6	-0.42	7625.6	3796.99	-160.8	0.58	1
Rv0040c	mtc28	Secreted proline rich protein Mtc28 (proline rich 28 kDa antigen)	9	182.4	196.4	0.11	4925.9	3534.59	13.9	0.89	1
Rv0041	leuS	Probable leucyl-tRNA synthetase LeuS (leucine--tRNA ligase) (LEURS)	72	0	0	0	0	0	0	1	1
Rv0042c	-	Possible transcriptional regulatory protein (probably MarR-family)	5	58.9	70.3	0.25	883.8	702.54	11.3	0.42	1
Rv0043c	-	Probable transcriptional regulatory protein (probably GntR-family)	10	109.8	121.1	0.14	3293.5	2422.15	11.3	0.7	1
Rv0044c	-	Possible oxidoreductase	20	117.4	126.5	0.11	7044.4	5059.16	9.1	0.7	1
Rv0045c	-	Possible hydrolase	7	286.4	312.7	0.13	6013.4	4378.06	26.4	0.73	1
Rv0046c	ino1	myo-inositol-1-phosphate synthase Ino1 (inositol 1-phosphate synthetase) (D-glucose 6-phosphate cycloaldolase) (glucose 6-phosphate cyclase) (glucocycloaldolase)	16	0	0	0	0	0	0	1	1
Rv0047c	-	hypothetical protein	7	106.4	119.5	0.17	2235.2	1672.98	13.1	0.74	1
Rv0048c	-	Possible membrane protein	16	143.8	131.5	-0.13	6904.1	4207.55	-12.3	0.78	1
Rv0049	-	hypothetical protein	8	147.2	267.8	0.86	3532.7	4284.67	120.6	0.035	0.98098
Rv0050	ponA1	Probable bifunctional penicillin-binding protein 1A/1B PonA1 (murein polymerase) (PBP1): penicillin-insensitive transglycosylase (peptidoglycan TGASE) + penicillin-sensitive transpeptidase (DD-transpeptidase)	37	39.4	62.2	0.66	4373.7	4602.3	22.8	0.036	0.98155
Rv0051	-	Probable conserved transmembrane protein	34	114.5	103.1	-0.15	11682.1	7011.2	-11.4	0.48	1
Rv0052	-	hypothetical protein	7	162.4	108.5	-0.58	3410.5	1518.86	-53.9	0.24	1
Rv0053	rpsF	30S ribosomal protein S6 RpsF	6	0	0	0	0	0	0	1	1
Rv0054	ssb	Single-strand binding protein Ssb (helix-destabilizing protein)	5	0	0	0	0	0	0	1	1
Rv0055	rpsR1	30S ribosomal protein S18-1 RpsR1	4	15.5	21.8	0.49	186.2	174.06	6.2	0.75	1
Rv0056	rplI	50S ribosomal protein L9 RplI	7	152.3	153.3	0.01	3197.5	2146.57	1.1	0.97	1
[truncated: 3,952 more rows]

## Sheet: Hemin vs HighMBT
#Orf	Name	Desc	Sites	Mean Ctrl	Mean Exp	log2FC	Sum Ctrl	Sum Exp	Delta Mean	p-value	Adj. p-value
[truncated: 4,008 more rows]

[truncated: 2 more sheets: Hemoglobin vs HighMBT, HeminMBT vs HighMBT]
