# Supplementary material for: Comprehensive analysis of iron utilization by Mycobacterium tuberculosis
Source: PLoS Pathog. 2020 Feb 18;16(2):e1008337. doi: 10.1371/journal.ppat.1008337 (PMC7058343; doi:10.1371/journal.ppat.1008337)
Supplement: S8 Table — (XLSX) [file ppat.1008337.s014.xlsx]

## Sheet: HMM_Overview
Zhang et al., Comprehensive analysis of iron utilization by Mycobacterium tuberculosis
S8 Table. Hidden Markov Model analysis of genes involved in iron utilization by Mtb.
#ORF	Gene	Annotation	cMBT	High MBT	Low MBT	Hemin	Hemoglobin	Hemin/MBT	7H10/ADC (DeJesus et al.2017)
Rv0001	dnaA	Chromosomal replication initiator protein DnaA	ES	ES	ES	ES	ES	ES	ES
Rv0002	dnaN	DNA polymerase III (beta chain) DnaN (DNA nucleotidyltransferase)	ES	ES	ES	ES	ES	ES	ES
Rv0003	recF	DNA replication and repair protein RecF (single-strand DNA binding protein)	NE	NE	NE	NE	NE	NE	NE
Rv0004	-	hypothetical protein	NE	NE	NE	NE	NE	NE	NE
Rv0005	gyrB	DNA gyrase (subunit B) GyrB (DNA topoisomerase (ATP-hydrolysing)) (DNA topoisomerase II) (type II DNA topoisomerase)	ES	ES	ES	ES	ES	ES	ES
Rv0006	gyrA	DNA gyrase (subunit A) GyrA (DNA topoisomerase (ATP-hydrolysing)) (DNA topoisomerase II) (type II DNA topoisomerase)	ES	ES	ES	ES	ES	ES	ES
Rv0007	-	Possible conserved membrane protein	NE	NE	NE	NE	NE	NE	NE
Rv0008c	-	Possible membrane protein	NE	NE	NE	NE	NE	NE	NE
Rv0009	ppiA	Probable iron-regulated peptidyl-prolyl cis-trans isomerase A PpiA (PPIase A) (rotamase A)	NE	NE	NE	NE	NE	NE	NE
Rv0010c	-	Probable conserved membrane protein	NE	NE	NE	NE	NE	NE	NE
Rv0011c	-	Probable conserved transmembrane protein	NE	NE	NE	NE	NE	NE	NE
Rv0012	-	Probable conserved membrane protein	NE	NE	NE	NE	NE	NE	NE
Rv0013	trpG	Possible anthranilate synthase component II TrpG (glutamine amidotransferase)	ES	ES	ES	ES	ES	ES	ES
Rv0014c	pknB	Transmembrane serine/threonine-protein kinase B PknB (protein kinase B) (STPK B)	ES	ES	ES	ES	ES	ES	ES
Rv0015c	pknA	Transmembrane serine/threonine-protein kinase A PknA (protein kinase A) (STPK A)	ES	ES	ES	ES	ES	ES	ES
Rv0016c	pbpA	Probable penicillin-binding protein PbpA	NE	NE	NE	NE	NE	NE	NE
Rv0017c	rodA	Probable cell division protein RodA	NE	NE	NE	NE	NE	NE	NE
Rv0018c	pstP	Phosphoserine/threonine phosphatase PstP	NE	NE	NE	NE	NE	NE	ESD
Rv0019c	fhaB	Conserved protein with FHA domain, FhaB	NE	NE	NE	GA	GA	NE	NE
Rv0020c	fhaA	Conserved protein with FHA domain, FhaA	ES	ES	ES	ES	ES	ES	ESD
Rv0021c	-	hypothetical protein	NE	NE	NE	NE	NE	NE	NE
Rv0022c	whiB5	Probable transcriptional regulatory protein WhiB-like WhiB5	NE	NE	NE	NE	NE	NE	NE
Rv0023	-	Possible transcriptional regulatory protein	ES	ES	NE	NE	NE	ES	GD
Rv0024	-	Putative secreted protein P60-related protein	NE	NE	NE	NE	NE	NE	NE
Rv0025	-	hypothetical protein	NE	NE	NE	NE	NE	NE	NE
Rv0026	-	hypothetical protein	NE	NE	NE	NE	NE	NE	NE
Rv0027	-	hypothetical protein	NE	NE	NE	NE	NE	NE	NE
Rv0028	-	hypothetical protein	NE	NE	NE	NE	NE	NE	NE
Rv0029	-	hypothetical protein	NE	NE	NE	NE	NE	NE	NE
Rv0030	-	hypothetical protein	NE	NE	NE	NE	NE	NE	NE
Rv0031	-	Possible remnant of a transposase	NE	NE	NE	NE	NE	NE	Uncertain
Rv0032	bioF2	Possible 8-amino-7-oxononanoate synthase BioF2 (AONS) (8-amino-7-ketopelargonate synthase) (7-keto-8-amino-pelargonic acid synthetase) (7-KAP synthetase) (L-alanine--pimelyl CoA ligase)	NE	NE	NE	NE	NE	NE	NE
Rv0033	acpA	Probable acyl carrier protein AcpA (ACP)	NE	NE	NE	NE	NE	NE	NE
Rv0034	-	hypothetical protein	NE	NE	NE	NE	NE	NE	NE
Rv0035	fadD34	Probable fatty-acid-CoA ligase FadD34 (fatty-acid-CoA synthetase) (fatty-acid-CoA synthase)	GA	GA	GA	GA	GA	GA	NE
Rv0036c	-	hypothetical protein	GA	GA	GA	GA	GA	GA	NE
Rv0037c	-	Probable conserved integral membrane protein	GA	GA	GA	GA	GA	GA	NE
Rv0038	-	hypothetical protein	GA	GA	GA	GA	GA	GA	NE
Rv0039c	-	Possible conserved transmembrane protein	GA	GA	GA	GA	GA	GA	NE
Rv0040c	mtc28	Secreted proline rich protein Mtc28 (proline rich 28 kDa antigen)	GA	GA	GA	GA	GA	GA	NE
Rv0041	leuS	Probable leucyl-tRNA synthetase LeuS (leucine--tRNA ligase) (LEURS)	ES	ES	ES	ES	ES	ES	ES
Rv0042c	-	Possible transcriptional regulatory protein (probably MarR-family)	NE	NE	NE	NE	NE	NE	NE
Rv0043c	-	Probable transcriptional regulatory protein (probably GntR-family)	NE	NE	NE	NE	NE	NE	NE
Rv0044c	-	Possible oxidoreductase	NE	NE	NE	NE	NE	NE	NE
Rv0045c	-	Possible hydrolase	NE	NE	NE	NE	NE	NE	NE
Rv0046c	ino1	myo-inositol-1-phosphate synthase Ino1 (inositol 1-phosphate synthetase) (D-glucose 6-phosphate cycloaldolase) (glucose 6-phosphate cyclase) (glucocycloaldolase)	ES	ES	ES	ES	ES	ES	ES
Rv0047c	-	hypothetical protein	NE	NE	NE	NE	NE	NE	NE
Rv0048c	-	Possible membrane protein	NE	NE	NE	NE	NE	NE	NE
Rv0049	-	hypothetical protein	NE	NE	NE	NE	NE	NE	NE
Rv0050	ponA1	Probable bifunctional penicillin-binding protein 1A/1B PonA1 (murein polymerase) (PBP1): penicillin-insensitive transglycosylase (peptidoglycan TGASE) + penicillin-sensitive transpeptidase (DD-transpeptidase)	NE	NE	NE	NE	NE	NE	NE
Rv0051	-	Probable conserved transmembrane protein	NE	NE	NE	NE	NE	NE	NE
Rv0052	-	hypothetical protein	NE	NE	NE	NE	NE	NE	NE
Rv0053	rpsF	30S ribosomal protein S6 RpsF	ES	ES	ES	ES	ES	ES	ES
Rv0054	ssb	Single-strand binding protein Ssb (helix-destabilizing protein)	ES	ES	ES	ES	ES	ES	ES
Rv0055	rpsR1	30S ribosomal protein S18-1 RpsR1	ES	ES	ES	ES	ES	ES	ES
Rv0056	rplI	50S ribosomal protein L9 RplI	NE	NE	NE	NE	NE	NE	NE
Rv0057	-	Hypothetical protein	NE	NE	NE	NE	NE	NE	NE
Rv0058	dnaB	Probable replicative DNA helicase DnaB	ES	ES	ES	ES	ES	ES	ES
Rv0059	-	Hypothetical protein	NE	NE	NE	NE	NE	NE	GA
Rv0060	-	hypothetical protein	ES	ES	GD	GD	ES	GD	ES
Rv0061c	-	Hypothetical protein	NE	NE	NE	NE	NE	NE	NE
Rv0062	celA1	Possible cellulase CelA1 (endoglucanase) (endo-1,4-beta-glucanase) (FI-cmcase) (carboxymethyl cellulase)	NE	NE	NE	NE	NE	NE	NE
Rv0063	-	Possible oxidoreductase	NE	NE	NE	NE	NE	NE	NE
Rv0064	-	Probable conserved transmembrane protein	NE	NE	NE	NE	NE	NE	NE
Rv0064A	vapB1	Possible antitoxin VapB1	NE	NE	NE	NE	NE	NE	NE
Rv0065	vapC1	Possible toxin VapC1	NE	NE	NE	NE	NE	NE	NE
Rv0066c	icd2	Probable isocitrate dehydrogenase [NADP] Icd2 (oxalosuccinate decarboxylase) (IDH) (NADP+-specific ICDH) (IDP)	NE	NE	NE	NE	NE	NE	NE
Rv0067c	-	Possible transcriptional regulatory protein (possibly TetR-family)	NE	NE	NE	NE	NE	NE	NE
Rv0068	-	Probable oxidoreductase	NE	NE	NE	NE	NE	NE	NE
Rv0069c	sdaA	Probable L-serine dehydratase SdaA (L-serine deaminase) (SDH) (L-SD)	NE	NE	NE	NE	NE	NE	NE
Rv0070c	glyA2	Serine hydroxymethyltransferase GlyA2 (serine methylase 2) (SHMT 2)	NE	NE	NE	NE	NE	NE	NE
Rv0071	-	Possible maturase	NE	NE	NE	NE	NE	NE	NE
Rv0072	-	Probable glutamine-transport transmembrane protein ABC transporter	NE	NE	NE	NE	NE	NE	NE
Rv0073	-	Probable glutamine-transport ATP-binding protein ABC transporter	NE	NE	NE	NE	NE	NE	NE
Rv0074	-	hypothetical protein	NE	NE	NE	NE	NE	NE	NE
Rv0075	-	Probable aminotransferase	NE	NE	NE	NE	NE	NE	NE
Rv0076c	-	Probable membrane protein	NE	NE	NE	NE	NE	NE	NE
Rv0077c	-	Probable oxidoreductase	NE	NE	NE	NE	NE	NE	NE
Rv0078	-	Probable transcriptional regulatory protein	NE	NE	NE	NE	NE	NE	NE
Rv0078A	-	Hypothetical protein	NE	NE	NE	NE	NE	NE	NE
Rv0078B	-	hypothetical protein	NE	NE	NE	NE	NE	NE	NE
Rv0079	-	hypothetical protein	NE	NE	NE	NE	NE	NE	NE
Rv0080	-	hypothetical protein	NE	NE	NE	NE	NE	NE	NE
Rv0081	-	Probable transcriptional regulatory protein	NE	NE	NE	NE	NE	NE	NE
Rv0082	-	Probable oxidoreductase	NE	NE	NE	NE	NE	NE	NE
Rv0083	-	Probable oxidoreductase	NE	NE	NE	NE	NE	NE	NE
Rv0084	hycD	Possible formate hydrogenlyase HycD (FHL)	NE	NE	NE	NE	NE	NE	NE
Rv0085	hycP	Possible hydrogenase HycP	NE	NE	NE	NE	NE	NE	NE
Rv0086	hycQ	Possible hydrogenase HycQ	NE	NE	NE	NE	NE	NE	NE
Rv0087	hycE	Possible formate hydrogenase HycE (FHL)	NE	NE	NE	NE	NE	NE	NE
Rv0088	-	Possible polyketide cyclase/dehydrase	NE	NE	NE	NE	NE	NE	NE
Rv0089	-	Possible methyltransferase/methylase	NE	NE	NE	NE	NE	NE	NE
Rv0090	-	Possible membrane protein	NE	NE	NE	NE	NE	NE	NE
Rv0091	mtn	Probable bifunctional MTA/SAH nucleosidase Mtn: 5'-methylthioadenosine nucleosidase (methylthioadenosine methylthioribohydrolase) + S-adenosylhomocysteine nucleosidase (S-adenosyl-L-homocysteine homocysteinylribohydrolase)	NE	NE	NE	NE	NE	NE	NE
Rv0092	ctpA	Cation transporter P-type ATPase a CtpA	NE	NE	NE	NE	NE	NE	NE
Rv0093c	-	Probable conserved membrane protein	NE	NE	NE	NE	NE	NE	NE
Rv0094c	-	hypothetical protein	NE	NE	NE	NE	NE	NE	NE
Rv0095c	-	hypothetical protein	NE	NE	NE	NE	NE	NE	NE
Rv0096	PPE1	PPE family protein PPE1	NE	NE	NE	NE	NE	NE	NE
Rv0097	-	Possible oxidoreductase	NE	NE	NE	NE	NE	NE	NE
Rv0098	fcoT	Probable fatty acyl CoA thioesterase type III FcoT	NE	NE	NE	NE	NE	NE	NE
Rv0099	fadD10	Possible fatty-acid-CoA ligase FadD10 (fatty-acid-CoA synthetase) (fatty-acid-CoA synthase)	NE	NE	NE	NE	NE	NE	NE
Rv0100	-	hypothetical protein	NE	NE	NE	NE	NE	NE	NE
Rv0101	nrp	Probable peptide synthetase Nrp (peptide synthase)	NE	NE	NE	NE	NE	NE	NE
Rv0102	-	Probable conserved integral membrane protein	GD	GD	GD	GD	ES	GD	ES
Rv0103c	ctpB	Probable cation-transporter P-type ATPase B CtpB	NE	NE	NE	NE	NE	NE	NE
Rv0104	-	hypothetical protein	NE	NE	NE	NE	NE	NE	NE
Rv0105c	rpmB1	50S ribosomal protein L28-1 RpmB1	NE	NE	NE	NE	NE	NE	NE
Rv0106	-	hypothetical protein	NE	NE	NE	NE	NE	NE	NE
Rv0107c	ctpI	Probable cation-transporter ATPase I CtpI	NE	NE	NE	NE	NE	NE	NE
Rv0108c	-	Hypothetical protein	NE	NE	NE	NE	NE	NE	NE
Rv0109	PE_PGRS1	PE-PGRS family protein PE_PGRS1	NE	NE	NE	NE	NE	NE	NE
Rv0110	-	Probable conserved integral membrane protein	NE	NE	NE	NE	NE	NE	NE
Rv0111	-	Possible transmembrane acyltransferase	NE	NE	NE	NE	NE	NE	NE
Rv0112	gca	Possible GDP-mannose 4,6-dehydratase Gca (GDP-D-mannose dehydratase)	ES	ES	ES	ES	ES	GD	NE
Rv0113	gmhA	Probable sedoheptulose-7-phosphate isomerase GmhA (phosphoheptose isomerase)	NE	NE	NE	NE	NE	NE	NE
Rv0114	gmhB	Possible D-alpha,beta-D-heptose-1,7-biphosphate phosphatase GmhB (D-glycero-D-manno-heptose 7-phosphate kinase)	NE	NE	NE	NE	NE	NE	NE
Rv0115	hddA	Possible D-alpha-D-heptose-7-phosphate kinase HddA	NE	NE	NE	NE	NE	NE	NE
Rv0116c	ldtA	Probable L,D-transpeptidase LdtA	NE	NE	NE	NE	NE	NE	NE
Rv0117	oxyS	Oxidative stress response regulatory protein OxyS	NE	NE	NE	NE	NE	NE	NE
Rv0118c	oxcA	Probable oxalyl-CoA decarboxylase OxcA	NE	NE	NE	NE	NE	NE	NE
Rv0119	fadD7	Probable fatty-acid-CoA ligase FadD7 (fatty-acid-CoA synthetase) (fatty-acid-CoA synthase)	NE	NE	NE	NE	NE	NE	NE
Rv0120c	fusA2	Probable elongation factor G FusA2 (EF-G)	NE	NE	NE	NE	NE	NE	NE
Rv0121c	-	hypothetical protein	NE	NE	NE	NE	NE	NE	NE
Rv0122	-	Hypothetical protein	NE	NE	NE	NE	NE	NE	NE
Rv0123	-	hypothetical protein	NE	NE	NE	NE	NE	NE	NE
Rv0124	PE_PGRS2	PE-PGRS family protein PE_PGRS2	NE	NE	NE	NE	NE	NE	NE
Rv0125	pepA	Probable serine protease PepA (serine proteinase) (MTB32A)	NE	NE	NE	NE	NE	NE	NE
Rv0126	treS	Trehalose synthase TreS	NE	NE	NE	NE	NE	NE	NE
Rv0127	mak	Maltokinase Mak	NE	NE	NE	NE	NE	NE	NE
Rv0128	-	Probable conserved transmembrane protein	NE	NE	NE	NE	NE	NE	NE
Rv0129c	fbpC	Secreted antigen 85-C FbpC (85C) (antigen 85 complex C) (AG58C) (mycolyl transferase 85C) (fibronectin-binding protein C)	NE	NE	NE	NE	NE	NE	NE
Rv0130	htdZ	Probable 3-hydroxyl-thioester dehydratase	NE	NE	NE	NE	NE	NE	NE
Rv0131c	fadE1	Probable acyl-CoA dehydrogenase FadE1	NE	NE	NE	NE	NE	NE	NE
Rv0132c	fgd2	Putative F420-dependent glucose-6-phosphate dehydrogenase Fgd2	NE	NE	NE	NE	NE	NE	NE
Rv0133	-	GCN5-related N-acetyltransferase	NE	NE	NE	NE	NE	NE	NE
Rv0134	ephF	Possible epoxide hydrolase EphF (epoxide hydratase) (arene-oxide hydratase)	NE	NE	NE	NE	NE	NE	NE
Rv0135c	-	Possible transcriptional regulatory protein	NE	NE	NE	NE	NE	NE	NE
Rv0136	cyp138	Probable cytochrome P450 138 Cyp138	NE	NE	NE	NE	NE	NE	NE
Rv0137c	msrA	Probable peptide methionine sulfoxide reductase MsrA (protein-methionine-S-oxide reductase) (peptide met(O) reductase)	NE	NE	NE	NE	NE	NE	NE
Rv0138	-	hypothetical protein	NE	GA	NE	NE	NE	NE	GA
Rv0139	-	Possible oxidoreductase	NE	GA	NE	NE	NE	NE	GA
Rv0140	-	hypothetical protein	NE	NE	NE	NE	NE	NE	NE
Rv0141c	-	hypothetical protein	NE	NE	NE	NE	NE	NE	NE
Rv0142	-	hypothetical protein	NE	NE	NE	NE	NE	NE	NE
Rv0143c	-	Probable conserved transmembrane protein	NE	NE	NE	NE	NE	NE	NE
Rv0144	-	Probable transcriptional regulatory protein (possibly TetR-family)	NE	NE	NE	NE	NE	NE	NE
Rv0145	-	Possible S-adenosylmethionine-dependent methyltransferase	NE	GA	GA	NE	NE	NE	NE
Rv0146	-	Possible S-adenosylmethionine-dependent methyltransferase	NE	GA	GA	NE	NE	GA	GA
Rv0147	-	Probable aldehyde dehydrogenase (NAD+) dependent	NE	GA	GA	NE	NE	GA	GA
Rv0148	-	Probable short-chain type dehydrogenase/reductase	NE	NE	NE	NE	NE	NE	GA
Rv0149	-	Possible quinone oxidoreductase (NADPH:quinone oxidoreductase) (zeta-crystallin)	NE	NE	NE	NE	NE	NE	GA
Rv0150c	-	hypothetical protein	NE	NE	NE	NE	NE	NE	GA
Rv0151c	PE1	PE family protein PE1	NE	NE	NE	NE	NE	NE	GA
Rv0152c	PE2	PE family protein PE2	NE	NE	NE	NE	NE	NE	GA
Rv0153c	ptbB	Phosphotyrosine protein phosphatase PTPB (protein-tyrosine-phosphatase) (PTPase)	NE	NE	NE	NE	NE	NE	NE
Rv0154c	fadE2	Probable acyl-CoA dehydrogenase FadE2	NE	NE	NE	NE	NE	NE	NE
Rv0155	pntAa	Probable NAD(P) transhydrogenase (subunit alpha) PntAa [first part; catalytic part] (pyridine nucleotide transhydrogenase subunit alpha) (nicotinamide nucleotide transhydrogenase subunit alpha)	NE	NE	NE	NE	NE	NE	NE
Rv0156	pntAb	Probable NAD(P) transhydrogenase (subunit alpha) PntAb [second part; integral membrane protein] (pyridine nucleotide transhydrogenase subunit alpha) (nicotinamide nucleotide transhydrogenase subunit alpha)	NE	NE	NE	NE	NE	NE	Uncertain
Rv0157	pntB	Probable NAD(P) transhydrogenase (subunit beta) PntB [integral membrane protein] (pyridine nucleotide transhydrogenase subunit beta) (nicotinamide nucleotide transhydrogenase subunit beta)	NE	NE	NE	NE	NE	NE	NE
Rv0157A	-	hypothetical protein	NE	NE	NE	NE	NE	NE	NE
Rv0158	-	Probable transcriptional regulatory protein (possibly TetR-family)	NE	NE	NE	NE	NE	NE	GA
Rv0159c	PE3	PE family protein PE3	NE	NE	NE	NE	NE	NE	GA
Rv0160c	PE4	PE family protein PE4	NE	NE	NE	NE	NE	NE	GA
Rv0161	-	Possible oxidoreductase	NE	NE	NE	NE	NE	NE	NE
Rv0162c	adhE1	Probable zinc-type alcohol dehydrogenase (E subunit) AdhE1	NE	NE	NE	NE	NE	NE	NE
Rv0163	-	hypothetical protein	NE	NE	NE	NE	NE	NE	NE
Rv0164	TB18.5	Conserved protein TB18.5	ES	ES	ES	ES	ES	ES	ES
Rv0165c	mce1R	Probable transcriptional regulatory protein Mce1R (probably GntR-family)	NE	NE	NE	NE	NE	NE	NE
Rv0166	fadD5	Probable fatty-acid-CoA ligase FadD5 (fatty-acid-CoA synthetase) (fatty-acid-CoA synthase)	NE	NE	NE	NE	NE	NE	NE
Rv0167	yrbE1A	Conserved integral membrane protein YrbE1A	NE	NE	NE	NE	NE	NE	NE
Rv0168	yrbE1B	Conserved integral membrane protein YrbE1B	NE	NE	NE	NE	NE	NE	NE
Rv0169	mce1A	Mce-family protein Mce1A	NE	NE	NE	NE	NE	NE	NE
Rv0170	mce1B	Mce-family protein Mce1B	NE	NE	NE	NE	NE	NE	NE
Rv0171	mce1C	Mce-family protein Mce1C	NE	NE	NE	NE	NE	NE	NE
Rv0172	mce1D	Mce-family protein Mce1D	NE	NE	NE	NE	NE	NE	NE
Rv0173	lprK	Possible Mce-family lipoprotein LprK (Mce-family lipoprotein Mce1E)	NE	NE	NE	NE	NE	NE	NE
Rv0174	mce1F	Mce-family protein Mce1F	NE	NE	NE	NE	NE	NE	NE
Rv0175	-	Probable conserved Mce associated membrane protein	NE	NE	NE	NE	NE	NE	NE
Rv0176	-	Probable conserved Mce associated transmembrane protein	NE	NE	NE	NE	NE	NE	NE
Rv0177	-	Probable conserved Mce associated protein	NE	NE	NE	NE	NE	NE	NE
Rv0178	-	Probable conserved Mce associated membrane protein	NE	NE	NE	NE	NE	NE	NE
Rv0179c	lprO	Possible lipoprotein LprO	NE	NE	NE	NE	NE	NE	NE
Rv0180c	-	Probable conserved transmembrane protein	NE	NE	NE	NE	NE	NE	NE
Rv0181c	-	hypothetical protein	NE	NE	NE	NE	NE	NE	NE
Rv0182c	sigG	Probable alternative RNA polymerase sigma factor SigG (RNA polymerase ECF type sigma factor)	NE	NE	NE	NE	NE	NE	NE
Rv0183	-	Possible lysophospholipase	NE	NE	NE	NE	NE	NE	NE
Rv0184	-	hypothetical protein	NE	NE	NE	NE	NE	NE	NE
Rv0185	-	hypothetical protein	NE	NE	NE	NE	NE	NE	NE
Rv0186	bglS	Probable beta-glucosidase BglS (gentiobiase) (cellobiase) (beta-D-glucoside glucohydrolase)	NE	NE	NE	NE	NE	NE	NE
Rv0186A	mymT	Metallothionein, MymT	NE	NE	NE	NE	NE	NE	NE
Rv0187	-	Probable O-methyltransferase	NE	NE	NE	NE	NE	NE	NE
Rv0188	-	Probable conserved transmembrane protein	NE	NE	NE	NE	NE	NE	NE
Rv0189c	ilvD	Probable dihydroxy-acid dehydratase IlvD (dad)	ES	ES	GD	ES	ES	ES	ES
Rv0190	-	hypothetical protein	GA	GA	GA	GA	GA	GA	GA
Rv0191	-	Probable conserved integral membrane protein	GA	GA	GA	GA	GA	GA	GA
Rv0192	-	hypothetical protein	GA	GA	GA	GA	GA	GA	GA
Rv0192A	-	Conserved secreted protein	GA	GA	GA	GA	GA	GA	GA
Rv0193c	-	Hypothetical protein	GA	GA	GA	GA	GA	GA	GA
Rv0194	-	Probable transmembrane multidrug efflux pump	GA	GA	GA	GA	GA	GA	GA
Rv0195	-	Possible two component transcriptional regulatory protein (probably LuxR-family)	NE	GA	NE	NE	NE	NE	GA
Rv0196	-	Possible transcriptional regulatory protein	NE	NE	NE	NE	NE	NE	NE
Rv0197	-	Possible oxidoreductase	NE	NE	NE	NE	NE	NE	NE
Rv0198c	zmp1	Probable zinc metalloprotease Zmp1	NE	NE	NE	NE	NE	NE	NE
Rv0199	-	Probable conserved membrane protein	NE	NE	NE	NE	ES	NE	NE
Rv0200	-	Possible conserved transmembrane protein	NE	NE	NE	NE	NE	NE	NE
Rv0201c	-	hypothetical protein	NE	NE	NE	NE	NE	NE	NE
Rv0202c	mmpL11	Probable conserved transmembrane transport protein MmpL11	NE	GD	GD	NE	NE	GD	NE
Rv0203	-	Possible exported protein	NE	NE	NE	NE	NE	NE	NE
Rv0204c	-	Probable conserved transmembrane protein	NE	NE	NE	NE	NE	NE	NE
Rv0205	-	Probable conserved transmembrane protein	NE	NE	NE	NE	NE	NE	NE
Rv0206c	mmpL3	Possible conserved transmembrane transport protein MmpL3	ES	ES	ES	ES	ES	ES	ESD
Rv0207c	-	hypothetical protein	NE	NE	NE	NE	NE	NE	NE
Rv0208c	-	Hypothetical methlytransferase (methylase)	NE	NE	NE	NE	NE	NE	NE
Rv0209	-	Hypothetical protein	NE	NE	NE	NE	NE	NE	NE
Rv0210	-	Hypothetical protein	NE	NE	NE	NE	NE	NE	NE
Rv0211	pckA	Probable iron-regulated phosphoenolpyruvate carboxykinase [GTP] PckA (phosphoenolpyruvate carboxylase) (PEPCK)(pep carboxykinase)	NE	NE	NE	NE	NE	NE	NE
Rv0212c	nadR	Possible transcriptional regulatory protein NadR (probably AsnC-family)	NE	NE	NE	NE	NE	NE	NE
Rv0213c	-	Possible methyltransferase (methylase)	NE	NE	NE	NE	NE	NE	NE
Rv0214	fadD4	Probable fatty-acid-CoA ligase FadD4 (fatty-acid-CoA synthetase) (fatty-acid-CoA synthase)	NE	NE	NE	NE	NE	NE	NE
Rv0215c	fadE3	Probable acyl-CoA dehydrogenase FadE3	NE	NE	NE	NE	NE	NE	NE
Rv0216	-	Double hotdog hydratase	NE	NE	NE	NE	NE	NE	NE
Rv0217c	lipW	Possible esterase LipW	NE	NE	NE	NE	NE	NE	NE
Rv0218	-	Probable conserved transmembrane protein	NE	NE	NE	NE	NE	NE	NE
Rv0219	-	Probable conserved transmembrane protein	NE	NE	NE	NE	NE	NE	NE
Rv0220	lipC	Probable esterase LipC	NE	NE	NE	NE	NE	NE	NE
Rv0221	-	Possible triacylglycerol synthase (diacylglycerol acyltransferase)	NE	NE	NE	NE	NE	NE	NE
Rv0222	echA1	Probable enoyl-CoA hydratase EchA1 (enoyl hydrase) (unsaturated acyl-CoA hydratase) (crotonase)	NE	NE	NE	NE	NE	NE	NE
Rv0223c	-	Probable aldehyde dehydrogenase	NE	NE	NE	NE	NE	NE	NE
Rv0224c	-	Possible methyltransferase (methylase)	ES	ES	ES	ES	ES	ES	ES
Rv0225	-	Possible conserved protein	ES	ES	ES	ES	ES	ES	ES
Rv0226c	-	Probable conserved transmembrane protein	ES	ES	ES	ES	ES	ES	ES
Rv0227c	-	Probable conserved membrane protein	ES	ES	ES	ES	GD	ES	ES
Rv0228	-	Probable integral membrane acyltransferase	ES	ES	GD	ES	ES	ES	ES
Rv0229c	-	Possible conserved membrane protein with PIN domain	NE	NE	NE	NE	NE	NE	NE
Rv0230c	php	Probable phosphotriesterase Php (parathion hydrolase) (PTE) (aryldialkylphosphatase) (paraoxonase) (a-esterase) (aryltriphosphatase) (paraoxon hydrolase)	NE	NE	NE	NE	NE	NE	GA
Rv0231	fadE4	Probable acyl-CoA dehydrogenase FadE4	NE	NE	NE	NE	NE	NE	GA
Rv0232	-	Probable transcriptional regulatory protein (probably TetR/AcrR-family)	NE	NE	NE	NE	NE	NE	GA
Rv0233	nrdB	Ribonucleoside-diphosphate reductase (beta chain) NrdB (ribonucleotide reductase small chain)	NE	NE	NE	NE	NE	NE	NE
Rv0234c	gabD1	Succinate-semialdehyde dehydrogenase [NADP+] dependent (SSDH) GabD1	NE	NE	NE	NE	NE	NE	NE
Rv0235c	-	Probable conserved transmembrane protein	NE	NE	NE	NE	NE	NE	NE
Rv0236A	-	Small secreted protein	NE	NE	NE	NE	NE	NE	NE
Rv0236c	aftD	Possible arabinofuranosyltransferase AftD	ES	ES	ES	ES	ES	ES	ES
Rv0237	lpqI	Probable conserved lipoprotein LpqI	NE	NE	NE	NE	NE	NE	NE
Rv0238	-	Possible transcriptional regulatory protein (probably TetR-family)	NE	NE	NE	NE	NE	NE	NE
Rv0239	vapB24	Possible antitoxin VapB24	NE	NE	NE	NE	NE	NE	NE
Rv0240	vapC24	Possible toxin VapC24 Contains PIN domain	NE	NE	NE	NE	NE	NE	NE
Rv0241c	htdX	Probable 3-hydroxyacyl-thioester dehydratase HtdX	NE	NE	NE	NE	NE	NE	NE
Rv0242c	fabG4	Probable 3-oxoacyl-[acyl-carrier protein] reductase FabG4 (3-ketoacyl-acyl carrier protein reductase)	NE	NE	NE	NE	NE	NE	NE
Rv0243	fadA2	Probable acetyl-CoA acyltransferase FadA2 (3-ketoacyl-CoA thiolase) (beta-ketothiolase)	NE	NE	NE	NE	NE	NE	NE
Rv0244c	fadE5	Probable acyl-CoA dehydrogenase FadE5	NE	NE	NE	NE	NE	NE	NE
Rv0245	-	Possible oxidoreductase	NE	NE	NE	NE	NE	NE	NE
Rv0246	-	Probable conserved integral membrane protein	NE	NE	NE	NE	NE	NE	NE
Rv0247c	-	Probable succinate dehydrogenase [iron-sulfur subunit] (succinic dehydrogenase)	NE	NE	NE	NE	NE	NE	NE
Rv0248c	-	Probable succinate dehydrogenase [iron-sulfur subunit] (succinic dehydrogenase)	NE	NE	NE	NE	NE	NE	NE
Rv0249c	-	Probable succinate dehydrogenase [membrane anchor subunit] (succinic dehydrogenase)	NE	NE	NE	NE	NE	NE	NE
Rv0250c	-	hypothetical protein	NE	NE	NE	NE	NE	NE	NE
Rv0251c	hsp	Heat shock protein Hsp (heat-stress-induced ribosome-binding protein A)	NE	NE	NE	NE	NE	NE	NE
Rv0252	nirB	Probable nitrite reductase [NAD(P)H] large subunit [FAD flavoprotein] NirB	NE	NE	NE	NE	NE	NE	NE
Rv0253	nirD	Probable nitrite reductase [NAD(P)H] small subunit NirD	NE	NE	NE	NE	NE	NE	NE
Rv0254c	cobU	Probable bifunctional cobalamin biosynthesis protein CobU: cobinamide kinase + cobinamide phosphate guanylyltransferase	NE	NE	NE	NE	NE	NE	NE
Rv0255c	cobQ1	Probable cobyric acid synthase CobQ1	NE	NE	NE	NE	NE	NE	NE
Rv0256c	PPE2	PPE family protein PPE2	NE	NE	NE	NE	NE	NE	NE
Rv0257	-	hypothetical protein	NE	NE	NE	NE	NE	NE	NE
Rv0258c	-	hypothetical protein	NE	NE	NE	NE	NE	NE	NE
Rv0259c	-	hypothetical protein	NE	NE	NE	NE	NE	NE	NE
Rv0260c	-	Possible transcriptional regulatory protein	NE	NE	NE	NE	NE	NE	NE
Rv0261c	narK3	Probable integral membrane nitrite extrusion protein NarK3 (nitrite facilitator)	NE	NE	NE	NE	NE	NE	NE
Rv0262c	aac	Aminoglycoside 2'-N-acetyltransferase Aac (Aac(2')-IC)	NE	NE	NE	NE	NE	NE	NE
Rv0263c	-	hypothetical protein	NE	NE	NE	NE	NE	NE	NE
Rv0264c	-	hypothetical protein	NE	NE	NE	NE	NE	NE	NE
Rv0265c	-	Probable periplasmic iron-transport lipoprotein	NE	NE	NE	NE	NE	NE	NE
Rv0266c	oplA	Probable 5-oxoprolinase OplA (5-oxo-L-prolinase) (pyroglutamase) (5-OPASE)	NE	NE	NE	NE	NE	NE	NE
Rv0267	narU	Probable integral membrane nitrite extrusion protein NarU (nitrite facilitator)	GA	GA	NE	NE	NE	NE	GA
Rv0268c	-	Hypothetical protein	GA	GA	NE	NE	NE	NE	GA
Rv0269c	-	hypothetical protein	GA	GA	NE	NE	NE	NE	NE
Rv0270	fadD2	Probable fatty-acid-CoA ligase FadD2 (fatty-acid-CoA synthetase) (fatty-acid-CoA synthase)	GA	GA	NE	NE	NE	NE	NE
Rv0271c	fadE6	Probable acyl-CoA dehydrogenase FadE6	NE	NE	NE	NE	NE	NE	NE
Rv0272c	-	hypothetical protein	NE	NE	NE	NE	NE	NE	NE
Rv0273c	-	Possible transcriptional regulatory protein	NE	NE	NE	NE	NE	NE	NE
Rv0274	-	hypothetical protein	NE	NE	NE	NE	NE	NE	NE
Rv0275c	-	Possible transcriptional regulatory protein (possibly TetR-family)	NE	NE	NE	NE	NE	NE	NE
Rv0276	-	hypothetical protein	NE	NE	NE	NE	NE	NE	NE
Rv0277c	vapC25	Possible toxin VapC25 Contains PIN domain	NE	NE	NE	NE	NE	NE	NE
Rv0278c	PE_PGRS3	PE-PGRS family protein PE_PGRS3	NE	GA	NE	NE	NE	NE	NE
Rv0279c	PE_PGRS4	PE-PGRS family protein PE_PGRS4	NE	GA	NE	NE	NE	NE	NE
Rv0280	PPE3	PPE family protein PPE3	NE	GD	NE	NE	NE	NE	NE
Rv0281	-	Possible S-adenosylmethionine-dependent methyltransferase	NE	NE	NE	NE	NE	NE	NE
Rv0282	eccA3	ESX conserved component EccA3 ESX-3 type VII secretion system protein	ES	ES	ES	ES	ES	GD	ES
Rv0283	eccB3	ESX conserved component EccB3 ESX-3 type VII secretion system protein Possible membrane protein	ES	ES	GD	ES	ES	GD	ES
Rv0284	eccC3	ESX conserved component EccC3 ESX-3 type VII secretion system protein Possible membrane protein	ES	ES	ES	ES	ES	GD	ES
Rv0285	PE5	PE family protein PE5	ES	ES	ES	ES	ES	GD	ES
Rv0286	PPE4	PPE family protein PPE4	ES	NE	ES	ES	ES	NE	ES
Rv0287	esxG	ESAT-6 like protein EsxG (conserved protein TB9.8)	NE	GD	GD	ES	ES	GD	GD
Rv0288	esxH	Low molecular weight protein antigen 7 EsxH (10 kDa antigen) (CFP-7) (protein TB10.4)	GD	GD	GD	ES	ES	GD	GD
Rv0289	espG3	ESX-3 secretion-associated protein EspG3	GD	GD	GD	ES	ES	GD	ES
Rv0290	eccD3	ESX conserved component EccD3 ESX-3 type VII secretion system protein Probable transmembrane protein	ES	GD	GD	ES	ES	GD	ES
Rv0291	mycP3	Probable membrane-anchored mycosin MycP3 (serine protease) (subtilisin-like protease) (subtilase-like) (mycosin-3)	ES	GD	GD	ES	ES	GD	ES
Rv0292	eccE3	ESX conserved component EccE3 ESX-3 type VII secretion system protein Probable transmembrane protein	ES	GD	GD	ES	ES	GD	ES
Rv0293c	-	hypothetical protein	NE	NE	NE	NE	NE	NE	NE
Rv0294	tam	Probable trans-aconitate methyltransferase Tam	NE	NE	NE	NE	NE	NE	NE
Rv0295c	-	hypothetical protein	NE	NE	NE	NE	NE	NE	NE
Rv0296c	-	Probable sulfatase	NE	NE	NE	NE	NE	NE	NE
Rv0297	PE_PGRS5	PE-PGRS family protein PE_PGRS5	NE	NE	NE	NE	NE	NE	NE
Rv0298	-	Hypothetical protein	NE	NE	NE	NE	NE	NE	NE
Rv0299	-	Hypothetical protein	NE	NE	NE	NE	NE	NE	NE
Rv0300	vapB2	Possible antitoxin VapB2	NE	NE	NE	NE	NE	NE	NE
Rv0301	vapC2	Possible toxin VapC2	NE	NE	NE	NE	NE	NE	NE
Rv0302	-	Probable transcriptional regulatory protein (probably TetR/AcrR-family)	NE	NE	NE	NE	NE	NE	NE
Rv0303	-	Probable dehydrogenase/reductase	NE	NE	NE	NE	NE	NE	NE
Rv0304c	PPE5	PPE family protein PPE5	NE	NE	NE	NE	NE	NE	NE
Rv0305c	PPE6	PPE family protein PPE6	NE	NE	NE	NE	NE	NE	NE
Rv0306	-	Putative oxidoreductase	NE	NE	NE	NE	NE	NE	NE
Rv0307c	-	hypothetical protein	NE	NE	NE	NE	NE	NE	NE
Rv0308	-	Probable conserved integral membrane protein	NE	NE	NE	NE	NE	NE	NE
Rv0309	-	Possible conserved exported protein	NE	NE	NE	NE	NE	NE	NE
Rv0310c	-	hypothetical protein	NE	NE	NE	NE	NE	NE	NE
Rv0311	-	hypothetical protein	NE	NE	NE	NE	NE	NE	NE
Rv0312	-	Conserved hypothetical proline and threonine rich protein	NE	NE	NE	NE	NE	NE	NE
Rv0313	-	hypothetical protein	NE	NE	NE	NE	NE	NE	GA
Rv0314c	-	Possible conserved membrane protein	NE	NE	NE	NE	NE	NE	GA
Rv0315	-	Possible beta-1,3-glucanase precursor	NE	NE	NE	NE	NE	NE	GA
Rv0316	-	Possible muconolactone isomerase	NE	NE	NE	NE	NE	NE	NE
Rv0317c	glpQ2	Possible glycerophosphoryl diester phosphodiesterase GlpQ2 (glycerophosphodiester phosphodiesterase)	NE	NE	NE	NE	NE	NE	NE
Rv0318c	-	Probable conserved integral membrane protein	NE	NE	NE	NE	NE	NE	NE
Rv0319	pcp	Probable pyrrolidone-carboxylate peptidase Pcp (5-oxoprolyl-peptidase) (pyroglutamyl-peptidase I) (PGP-I) (pyrase)	NE	NE	NE	NE	NE	NE	NE
Rv0320	-	Possible conserved exported protein	NE	NE	NE	NE	NE	NE	NE
Rv0321	dcd	Probable deoxycytidine triphosphate deaminase Dcd (dCTP deaminase)	NE	NE	NE	NE	NE	NE	NE
Rv0322	udgA	Probable UDP-glucose 6-dehydrogenase UdgA (UDP-GLC dehydrogenase) (UDP-GLCDH) (UDPGDH)	NE	NE	NE	NE	NE	NE	NE
Rv0323c	-	hypothetical protein	NE	NE	NE	NE	NE	NE	NE
Rv0324	-	Possible transcriptional regulatory protein (possibly ArsR-family)	NE	NE	NE	NE	NE	NE	NE
Rv0325	-	Hypothetical protein	NE	NE	NE	NE	NE	NE	NE
Rv0326	-	Hypothetical protein	NE	NE	NE	NE	NE	NE	NE
Rv0327c	cyp135A1	Possible cytochrome P450 135A1 Cyp135A1	NE	NE	NE	NE	NE	NE	NE
Rv0328	-	Possible transcriptional regulatory protein (possibly TetR/AcrR-family)	NE	NE	NE	NE	NE	NE	NE
Rv0329c	-	hypothetical protein	NE	NE	NE	NE	NE	NE	NE
Rv0330c	-	Hypothetical protein	NE	NE	NE	NE	NE	NE	NE
Rv0331	-	Possible dehydrogenase/reductase	NE	NE	NE	NE	NE	NE	NE
Rv0332	-	hypothetical protein	NE	NE	NE	NE	NE	NE	NE
Rv0333	-	hypothetical protein	NE	NE	NE	NE	NE	NE	NE
Rv0334	rmlA	Alpha-D-glucose-1-phosphate thymidylyltransferase RmlA (dTDP-glucose synthase) (dTDP-glucose pyrophosphorylase)	ES	ES	ES	ES	ES	ES	ES
Rv0335c	PE6	PE family protein PE6	NE	NE	NE	NE	NE	NE	Uncertain
Rv0336	-	Conserved 13E12 repeat family protein	NE	NE	NE	NE	NE	NE	GA
Rv0337c	aspC	Probable aspartate aminotransferase AspC (transaminase A) (ASPAT)	NE	NE	NE	NE	NE	NE	ES
Rv0338c	-	Probable iron-sulfur-binding reductase	NE	NE	ES	ES	ES	GD	ES
Rv0339c	-	Possible transcriptional regulatory protein	NE	NE	NE	NE	NE	NE	NE
Rv0340	-	hypothetical protein	NE	NE	NE	NE	NE	NE	NE
Rv0341	iniB	Isoniazid inductible gene protein IniB	NE	NE	NE	NE	NE	NE	NE
Rv0342	iniA	Isoniazid inductible gene protein IniA	NE	NE	NE	NE	NE	NE	NE
Rv0343	iniC	Isoniazid inductible gene protein IniC	NE	NE	NE	NE	NE	NE	NE
Rv0344c	lpqJ	Probable lipoprotein LpqJ	NE	NE	NE	NE	NE	NE	NE
Rv0345	-	hypothetical protein	NE	NE	NE	NE	NE	NE	NE
Rv0346c	ansP2	Possible L-asparagine permease AnsP2 (L-asparagine transport protein)	NE	NE	NE	NE	NE	NE	NE
Rv0347	-	Probable conserved membrane protein	ES	GD	ES	ES	ES	ES	GD
Rv0348	-	Possible transcriptional regulatory protein	GD	GD	NE	NE	NE	NE	NE
Rv0349	-	Hypothetical protein	NE	NE	NE	NE	NE	NE	NE
Rv0350	dnaK	Probable chaperone protein DnaK (heat shock protein 70) (heat shock 70 kDa protein) (HSP70)	ES	ES	ES	ES	ES	ES	ES
Rv0351	grpE	Probable GrpE protein (HSP-70 cofactor)	GD	GD	GD	GD	GD	GD	ES
Rv0352	dnaJ1	Probable chaperone protein DnaJ1	NE	NE	NE	NE	NE	NE	NE
Rv0353	hspR	Probable heat shock protein transcriptional repressor HspR (MerR family)	NE	NE	NE	NE	NE	NE	NE
Rv0354c	PPE7	PPE family protein PPE7	NE	NE	NE	NE	NE	NE	GA
Rv0355c	PPE8	PPE family protein PPE8	NE	NE	NE	NE	NE	NE	GA
Rv0356c	-	hypothetical protein	NE	NE	NE	NE	NE	NE	NE
Rv0357c	purA	Probable adenylosuccinate synthetase PurA (imp--aspartate ligase) (ADSS) (ampsase)	ES	ES	ES	ES	ES	ES	ES
Rv0358	-	hypothetical protein	NE	NE	NE	NE	NE	NE	GD
Rv0359	-	Probable conserved integral membrane protein	NE	GA	NE	NE	NE	NE	NE
Rv0360c	-	hypothetical protein	NE	GA	NE	NE	NE	NE	NE
Rv0361	-	Probable conserved membrane protein	NE	GA	NE	NE	NE	NE	NE
Rv0362	mgtE	Possible Mg2+ transport transmembrane protein MgtE	NE	GA	NE	NE	NE	NE	NE
Rv0363c	fba	Probable fructose-bisphosphate aldolase Fba	NE	NE	NE	NE	NE	NE	ES
Rv0364	-	Possible conserved transmembrane protein	ES	GD	ES	ES	ES	ES	ES
Rv0365c	-	hypothetical protein	GA	GA	GA	NE	NE	NE	NE
Rv0366c	-	hypothetical protein	GA	NE	GA	NE	NE	NE	NE
Rv0367c	-	Hypothetical protein	GA	NE	GA	NE	NE	NE	NE
Rv0368c	-	hypothetical protein	GA	NE	GA	NE	NE	NE	NE
Rv0369c	-	Possible membrane oxidoreductase	NE	NE	NE	NE	NE	NE	NE
Rv0370c	-	Possible oxidoreductase	NE	NE	NE	NE	NE	NE	NE
Rv0371c	-	hypothetical protein	NE	NE	NE	NE	NE	NE	NE
Rv0372c	-	hypothetical protein	NE	NE	NE	NE	NE	NE	NE
Rv0373c	-	Probable carbon monoxyde dehydrogenase (large chain)	NE	NE	NE	NE	NE	NE	NE
Rv0374c	-	Probable carbon monoxyde dehydrogenase (small chain)	NE	NE	NE	NE	NE	NE	NE
Rv0375c	-	Probable carbon monoxyde dehydrogenase (medium chain)	NE	NE	NE	NE	NE	NE	NE
Rv0376c	-	hypothetical protein	NE	NE	NE	NE	NE	NE	NE
Rv0377	-	Probable transcriptional regulatory protein (probably LysR-family)	NE	NE	NE	NE	NE	NE	NE
Rv0378	-	Conserved hypothetical glycine rich protein	NE	NE	NE	NE	NE	NE	Uncertain
Rv0379	secE2	Possible protein transport protein SecE2	NE	NE	NE	NE	NE	NE	NE
Rv0380c	-	Possible RNA methyltransferase (RNA methylase)	NE	NE	NE	NE	NE	NE	NE
Rv0381c	-	Hypothetical protein	NE	NE	NE	NE	NE	NE	NE
Rv0382c	pyrE	Probable orotate phosphoribosyltransferase PyrE (OPRT) (oprtase)	ES	ES	ES	ES	ES	ES	ES
Rv0383c	-	Possible conserved secreted protein	ES	ES	ES	ES	ES	ES	GD
Rv0384c	clpB	Probable endopeptidase ATP binding protein (chain B) ClpB (ClpB protein) (heat shock protein F84.1)	NE	NE	NE	NE	NE	NE	GD
Rv0385	-	Probable monooxygenase	NE	NE	NE	NE	NE	NE	GA
Rv0386	-	Probable transcriptional regulatory protein (probably LuxR/UhpA-family)	NE	NE	NE	NE	NE	NE	NE
Rv0387c	-	hypothetical protein	NE	NE	NE	NE	NE	NE	NE
Rv0388c	PPE9	PPE family protein PPE9	NE	NE	NE	NE	NE	NE	NE
Rv0389	purT	Probable phosphoribosylglycinamide formyltransferase 2 PurT (GART 2) (gar transformylase 2) (5'-phosphoribosylglycinamide transformylase 2) (formate-dependent gar transformylase)	NE	NE	NE	NE	NE	NE	NE
Rv0390	-	hypothetical protein	NE	NE	NE	NE	NE	NE	NE
Rv0391	metZ	Probable O-succinylhomoserine sulfhydrylase MetZ (OSH sulfhydrylase)	NE	NE	NE	NE	NE	NE	NE
Rv0392c	ndhA	Probable membrane NADH dehydrogenase NdhA	NE	NE	NE	NE	NE	NE	NE
Rv0393	-	Conserved 13E12 repeat family protein	NE	NE	NE	NE	NE	NE	NE
Rv0394c	-	Possible secreted protein	NE	NE	NE	NE	NE	NE	NE
Rv0395	-	Hypothetical protein	NE	NE	NE	NE	NE	NE	NE
Rv0396	-	Hypothetical protein	NE	NE	NE	NE	NE	NE	NE
Rv0397	-	Conserved 13E12 repeat family protein	NE	NE	NE	NE	NE	NE	NE
Rv0397A	-	hypothetical protein	NE	NE	NE	NE	NE	NE	NE
Rv0398c	-	Possible secreted protein	NE	NE	NE	NE	NE	NE	NE
Rv0399c	lpqK	Possible conserved lipoprotein LpqK	NE	NE	NE	NE	NE	NE	NE
Rv0400c	fadE7	Acyl-CoA dehydrogenase FadE7	NE	NE	NE	NE	NE	NE	NE
Rv0401	-	Probable conserved transmembrane protein	NE	NE	NE	NE	NE	NE	NE
Rv0402c	mmpL1	Probable conserved transmembrane transport protein MmpL1	NE	NE	NE	NE	NE	NE	NE
Rv0403c	mmpS1	Probable conserved membrane protein MmpS1	NE	NE	NE	NE	NE	NE	NE
Rv0404	fadD30	Fatty-acid-AMP ligase FadD30 (fatty-acid-AMP synthetase) (fatty-acid-AMP synthase)	NE	NE	NE	NE	NE	NE	NE
Rv0405	pks6	Probable membrane bound polyketide synthase Pks6	GD	NE	GD	NE	NE	NE	ESD
Rv0406c	-	Beta lactamase like protein	NE	NE	NE	NE	NE	NE	NE
Rv0407	fgd1	F420-dependent glucose-6-phosphate dehydrogenase Fgd1	NE	NE	NE	NE	NE	NE	NE
Rv0408	pta	Probable phosphate acetyltransferase Pta (phosphotransacetylase)	NE	NE	NE	NE	NE	NE	NE
Rv0409	ackA	Probable acetate kinase AckA (acetokinase)	NE	NE	NE	NE	NE	NE	NE
Rv0410c	pknG	Serine/threonine-protein kinase PknG (protein kinase G) (STPK G)	NE	NE	NE	NE	NE	NE	NE
Rv0411c	glnH	Probable glutamine-binding lipoprotein GlnH (GLNBP)	NE	NE	NE	NE	NE	NE	NE
Rv0412c	-	Possible conserved membrane protein	NE	NE	NE	NE	NE	NE	NE
Rv0413	mutT3	Possible mutator protein MutT3 (7,8-dihydro-8-oxoguanine-triphosphatase) (8-oxo-dGTPase) (dGTP pyrophosphohydrolase)	NE	NE	NE	NE	NE	NE	NE
Rv0414c	thiE	Thiamine-phosphate pyrophosphorylase ThiE (TMP pyrophosphorylase) (TMP-PPASE) (thiamine-phosphate synthase)	ES	ES	NE	ES	ES	ES	ES
Rv0415	thiO	Possible thiamine biosynthesis oxidoreductase ThiO	ES	ES	ES	ES	ES	ES	ES
Rv0416	thiS	Possible protein ThiS	ES	ES	ES	ES	ES	ES	ES
Rv0417	thiG	Probable thiamin biosynthesis protein ThiG (thiazole biosynthesis protein)	ES	ES	ES	ES	ES	ES	ES
Rv0418	lpqL	Probable lipoprotein aminopeptidase LpqL	NE	NE	NE	NE	NE	NE	NE
Rv0419	lpqM	Possible lipoprotein peptidase LpqM	NE	NE	NE	NE	NE	NE	NE
Rv0420c	-	Possible transmembrane protein	NE	NE	NE	NE	NE	NE	NE
Rv0421c	-	hypothetical protein	NE	NE	NE	NE	NE	NE	NE
Rv0422c	thiD	Probable phosphomethylpyrimidine kinase ThiD (HMP-phosphate kinase) (HMP-P kinase)	GD	GD	GD	ES	GD	GD	GD
Rv0423c	thiC	Probable thiamine biosynthesis protein ThiC	ES	ES	ES	ES	ES	ES	ES
Rv0424c	-	Hypothetical protein	NE	NE	NE	NE	NE	NE	NE
Rv0425c	ctpH	Possible metal cation transporting P-type ATPase CtpH	NE	NE	NE	NE	NE	NE	NE
Rv0426c	-	Possible transmembrane protein	NE	NE	NE	NE	NE	NE	NE
Rv0427c	xthA	Probable exodeoxyribonuclease III protein XthA (exonuclease III) (EXO III) (AP endonuclease VI)	NE	NE	NE	NE	NE	NE	NE
Rv0428c	-	GCN5-related N-acetyltransferase	NE	NE	NE	NE	NE	NE	NE
Rv0429c	def	Probable polypeptide deformylase Def (PDF) (formylmethionine deformylase)	ES	ES	ES	ES	ES	ES	ES
Rv0430	-	hypothetical protein	NE	NE	NE	NE	NE	NE	ES
Rv0431	-	Putative tuberculin related peptide	NE	NE	NE	NE	NE	NE	NE
Rv0432	sodC	Periplasmic superoxide dismutase [Cu-Zn] SodC	NE	NE	NE	NE	NE	NE	NE
Rv0433	-	hypothetical protein	NE	NE	NE	NE	NE	NE	NE
Rv0434	-	hypothetical protein	NE	NE	NE	NE	NE	NE	NE
Rv0435c	-	Putative conserved ATPase	NE	NE	NE	NE	NE	NE	NE
Rv0436c	pssA	Probable CDP-diacylglycerol--serine O-phosphatidyltransferase PssA (PS synthase) (phosphatidylserine synthase)	NE	NE	NE	NE	NE	NE	NE
Rv0437c	psd	Possible phosphatidylserine decarboxylase Psd (PS decarboxylase)	NE	NE	NE	NE	NE	NE	NE
Rv0438c	moeA2	Probable molybdopterin biosynthesis protein MoeA2	NE	NE	NE	NE	NE	NE	NE
Rv0439c	-	Probable dehydrogenase/reductase	NE	NE	NE	NE	NE	NE	NE
Rv0440	groEL2	60 kDa chaperonin 2 GroEL2 (protein CPN60-2) (GroEL protein 2) (65 kDa antigen) (heat shock protein 65) (cell wall protein A) (antigen A)	ES	ES	ES	ES	ES	ES	ES
Rv0441c	-	Hypothetical protein	NE	NE	NE	NE	NE	NE	NE
Rv0442c	PPE10	PPE family protein PPE10	NE	NE	NE	NE	NE	NE	NE
Rv0443	-	hypothetical protein	NE	NE	NE	NE	NE	NE	NE
Rv0444c	rskA	Anti-sigma factor RskA (regulator of sigma K)	NE	NE	NE	NE	NE	NE	NE
Rv0445c	sigK	Alternative RNA polymerase sigma factor SigK	NE	NE	NE	NE	NE	NE	NE
Rv0446c	-	Possible conserved transmembrane protein	NE	NE	NE	NE	NE	NE	NE
Rv0447c	ufaA1	Probable cyclopropane-fatty-acyl-phospholipid synthase UfaA1 (cyclopropane fatty acid synthase) (CFA synthase)	NE	NE	NE	NE	NE	NE	NE
Rv0448c	-	hypothetical protein	NE	NE	NE	NE	NE	NE	NE
Rv0449c	-	hypothetical protein	NE	NE	NE	NE	NE	NE	NE
Rv0450c	mmpL4	Probable conserved transmembrane transport protein MmpL4	NE	NE	NE	NE	NE	NE	NE
Rv0451c	mmpS4	Probable conserved membrane protein MmpS4	ES	ES	ES	ES	ES	GD	NE
Rv0452	-	Possible transcriptional regulatory protein	NE	NE	NE	NE	NE	NE	NE
Rv0453	PPE11	PPE family protein PPE11	NE	NE	NE	NE	NE	NE	NE
Rv0454	-	hypothetical protein	NE	NE	NE	NE	NE	NE	NE
Rv0455c	-	hypothetical protein	NE	ES	ES	NE	NE	ES	NE
Rv0456A	mazF1	Possible toxin MazF1	NE	NE	NE	NE	NE	NE	NE
Rv0456B	mazE1	Possible antitoxin MazE1	NE	NE	NE	NE	NE	NE	NE
Rv0456c	echA2	enoyl-CoA hydratase EchA2 (enoyl hydrase) (unsaturated acyl-CoA hydratase) (crotonase)	NE	NE	NE	NE	NE	NE	NE
Rv0457c	-	Probable peptidase	NE	NE	NE	NE	NE	NE	NE
Rv0458	-	Probable aldehyde dehydrogenase	NE	NE	NE	NE	NE	NE	NE
Rv0459	-	hypothetical protein	NE	NE	NE	NE	NE	NE	NE
Rv0460	-	Conserved hydrophobic protein	NE	NE	NE	NE	NE	NE	NE
Rv0461	-	Probable transmembrane protein	NE	NE	NE	NE	NE	NE	GA
Rv0462	lpdC	Dihydrolipoamide dehydrogenase LpdC (lipoamide reductase (NADH)) (lipoyl dehydrogenase) (dihydrolipoyl dehydrogenase) (diaphorase)	ES	GD	NE	ES	GD	GD	GD
Rv0463	-	Probable conserved membrane protein	NE	NE	NE	NE	NE	NE	NE
Rv0464c	-	hypothetical protein	NE	NE	NE	NE	NE	NE	NE
Rv0465c	-	Probable transcriptional regulatory protein	NE	NE	NE	NE	NE	NE	NE
Rv0466	-	hypothetical protein	NE	NE	NE	NE	NE	NE	NE
Rv0467	icl1	Isocitrate lyase Icl (isocitrase) (isocitratase)	NE	GA	NE	NE	NE	NE	GD
Rv0468	fadB2	3-hydroxybutyryl-CoA dehydrogenase FadB2 (beta-hydroxybutyryl-CoA dehydrogenase) (BHBD)	NE	GA	NE	NE	NE	NE	NE
Rv0469	umaA	Possible mycolic acid synthase UmaA	NE	NE	NE	NE	NE	NE	NE
Rv0470A	-	Hypothetical protein	GA	GA	GA	GA	GA	GA	GA
Rv0470c	pcaA	Mycolic acid synthase PcaA (cyclopropane synthase)	NE	NE	NE	NE	NE	NE	NE
Rv0471c	-	Hypothetical protein	GA	GA	GA	GA	GA	GA	GA
Rv0472c	-	Probable transcriptional regulatory protein (possibly TetR-family)	GA	GA	GA	GA	GA	GA	GA
Rv0473	-	Possible conserved transmembrane protein	GA	GA	GA	GA	GA	GA	GA
Rv0474	-	Probable transcriptional regulatory protein	GA	GA	GA	GA	GA	GA	GA
Rv0475	hbhA	Iron-regulated heparin binding hemagglutinin HbhA (adhesin)	GA	GA	GA	GA	GA	GA	GA
Rv0476	-	Possible conserved transmembrane protein	GA	GA	GA	GA	GA	GA	GA
Rv0477	-	Possible conserved secreted protein	GA	GA	GA	GA	GA	GA	GA
Rv0478	deoC	Probable deoxyribose-phosphate aldolase DeoC (phosphodeoxyriboaldolase) (deoxyriboaldolase)	GA	GA	GA	GA	GA	GA	GA
Rv0479c	-	Probable conserved membrane protein	GD	GD	ES	ES	ES	ES	ES
Rv0480c	-	Possible amidohydrolase	NE	NE	NE	NE	NE	NE	NE
Rv0481c	-	Hypothetical protein	NE	NE	NE	NE	NE	NE	NE
Rv0482	murB	Probable UDP-N-acetylenolpyruvoylglucosamine reductase MurB (UDP-N-acetylmuramate dehydrogenase)	ES	ES	ES	ES	ES	ES	ES
Rv0483	lprQ	Probable conserved lipoprotein LprQ	GA	GA	GA	GA	GA	GA	GA
Rv0484c	-	Probable short-chain type oxidoreductase	GA	GA	GA	GA	GA	GA	GA
Rv0485	-	Possible transcriptional regulatory protein	GA	GA	GA	NE	NE	GA	NE
Rv0486	mshA	Glycosyltransferase MshA	GA	GA	GA	NE	NE	GA	NE
Rv0487	-	hypothetical protein	GA	GA	GA	NE	NE	GA	NE
Rv0488	-	Probable conserved integral membrane protein	GA	GA	GA	NE	NE	GA	NE
Rv0489	gpm1	Probable phosphoglycerate mutase 1 Gpm1 (phosphoglyceromutase) (PGAM) (BPG-dependent PGAM)	GA	GA	ES	ES	ES	ES	NE
Rv0490	senX3	Putative two component sensor histidine kinase SenX3	GA	GA	GA	GA	NE	NE	NE
Rv0491	regX3	Two component sensory transduction protein RegX3 (transcriptional regulatory protein) (probably LuxR-family)	GA	GA	GA	GA	NE	NE	NE
Rv0492A	-	Hypothetical protein	GA	GA	GA	GA	NE	NE	NE
Rv0492c	-	Probable oxidoreductase GMC-type	GA	GA	GA	GA	NE	NE	NE
Rv0493c	-	hypothetical protein	NE	NE	NE	NE	NE	NE	NE
Rv0494	-	Probable transcriptional regulatory protein (probably GntR-family)	NE	NE	NE	NE	NE	NE	NE
Rv0495c	-	hypothetical protein	NE	NE	NE	NE	NE	NE	NE
Rv0496	-	hypothetical protein	NE	NE	NE	NE	NE	NE	NE
Rv0497	-	Probable conserved transmembrane protein	NE	NE	NE	NE	NE	NE	NE
Rv0498	-	hypothetical protein	NE	NE	NE	NE	NE	NE	NE
Rv0499	-	hypothetical protein	NE	NE	NE	NE	NE	NE	NE
Rv0500	proC	Probable pyrroline-5-carboxylate reductase ProC (P5CR) (P5C reductase)	NE	NE	NE	NE	NE	NE	ES
Rv0500A	-	hypothetical protein	NE	NE	NE	NE	NE	NE	NE
Rv0500B	-	hypothetical protein	NE	NE	NE	NE	NE	NE	NE
Rv0501	galE2	Possible UDP-glucose 4-epimerase GalE2 (galactowaldenase) (UDP-galactose 4-epimerase) (uridine diphosphate galactose 4-epimerase) (uridine diphospho-galactose 4-epimerase)	NE	NE	NE	NE	NE	NE	NE
Rv0502	-	hypothetical protein	NE	NE	NE	NE	NE	NE	NE
Rv0503c	cmaA2	Cyclopropane-fatty-acyl-phospholipid synthase 2 CmaA2 (cyclopropane fatty acid synthase) (CFA synthase) (cyclopropane mycolic acid synthase 2) (mycolic acid trans-cyclopropane synthetase)	NE	NE	NE	NE	NE	NE	GA
Rv0504c	-	hypothetical protein	NE	NE	NE	NE	NE	NE	NE
Rv0505c	serB1	Possible phosphoserine phosphatase SerB1 (PSP) (O-phosphoserine phosphohydrolase) (pspase)	NE	NE	NE	NE	NE	NE	NE
Rv0506	mmpS2	Probable conserved membrane protein MmpS2	NE	NE	NE	NE	NE	NE	NE
Rv0507	mmpL2	Probable conserved transmembrane transport protein MmpL2	NE	NE	NE	NE	NE	NE	NE
Rv0508	-	hypothetical protein	NE	NE	NE	NE	NE	NE	NE
Rv0509	hemA	Probable glutamyl-tRNA reductase HemA (GLUTR)	ES	ES	GD	NE	NE	NE	ES
Rv0510	hemC	Probable porphobilinogen deaminase HemC (PBG) (hydroxymethylbilane synthase) (HMBS) (pre-uroporphyrinogen synthase)	GD	ES	GD	NE	NE	NE	ES
Rv0511	hemD	Probable uroporphyrin-III C-methyltransferase HemD (uroporphyrinogen III methylase) (urogen III methylase) (SUMT) (urogen III methylase) (UROM)	ES	ES	ES	ES	ES	ES	GD
Rv0512	hemB	Probable delta-aminolevulinic acid dehydratase HemB (porphobilinogen synthase) (ALAD) (ALADH)	ES	ES	GD	NE	NE	NE	ES
Rv0513	-	Possible conserved transmembrane protein	NE	NE	NE	NE	NE	NE	NE
Rv0514	-	Possible transmembrane protein	NE	NE	NE	NE	NE	NE	NE
Rv0515	-	Conserved 13E12 repeat family protein	NE	NE	NE	NE	NE	NE	NE
Rv0516c	-	Possible anti-anti-sigma factor	NE	NE	NE	NE	NE	NE	GA
Rv0517	-	Possible membrane acyltransferase	NE	NE	NE	NE	NE	NE	GA
Rv0518	-	Possible exported protein	NE	NE	NE	NE	NE	NE	GA
Rv0519c	-	Possible conserved membrane protein	NE	NE	NE	NE	NE	NE	GA
Rv0520	-	Possible methyltransferase/methylase (fragment)	NE	NE	NE	NE	NE	NE	GA
Rv0521	-	Possible methyltransferase/methylase (fragment)	NE	NE	NE	NE	NE	NE	NE
Rv0522	gabP	Probable GABA permease GabP (4-amino butyrate transport carrier) (GAMA-aminobutyrate permease)	NE	NE	NE	NE	NE	NE	NE
Rv0523c	-	hypothetical protein	NE	NE	NE	NE	NE	NE	NE
Rv0524	hemL	Probable glutamate-1-semialdehyde 2,1-aminomutase HemL (GSA) (glutamate-1-semialdehyde aminotransferase) (GSA-at)	GD	ES	GD	NE	NE	NE	ES
Rv0525	-	hypothetical protein	GD	GD	GD	ES	ES	ES	ES
Rv0526	-	Possible thioredoxin protein (thiol-disulfide interchange protein)	NE	NE	NE	NE	NE	NE	ES
Rv0527	ccdA	Possible cytochrome C-type biogenesis protein CcdA	NE	NE	GD	ES	ES	NE	ES
Rv0528	-	Probable conserved transmembrane protein	ES	GD	GD	ES	ES	GD	ES
Rv0529	ccsA	Possible cytochrome C-type biogenesis protein CcsA	NE	GD	GD	ES	ES	GD	ES
Rv0530	-	hypothetical protein	NE	NE	NE	NE	NE	NE	NE
Rv0530A	-	hypothetical protein	NE	NE	NE	NE	NE	NE	NE
Rv0531	-	Possible conserved membrane protein	NE	NE	NE	NE	NE	NE	NE
Rv0532	PE_PGRS6	PE-PGRS family protein PE_PGRS6	NE	NE	NE	NE	NE	NE	NE
Rv0533c	fabH	3-oxoacyl-[acyl-carrier-protein] synthase III FabH (beta-ketoacyl-ACP synthase III) (KAS III)	NE	NE	NE	NE	NE	NE	NE
Rv0534c	menA	1,4-dihydroxy-2-naphthoate octaprenyltransferase MenA (DHNA-octaprenyltransferase)	NE	NE	NE	GD	ES	NE	ES
Rv0535	pnp	Probable 5'-methylthioadenosine phosphorylase Pnp (MTA phosphorylase)	NE	NE	NE	NE	NE	NE	NE
Rv0536	galE3	Probable UDP-glucose 4-epimerase GalE3 (galactowaldenase) (UDP-galactose 4-epimerase) (uridine diphosphate galactose 4-epimerase) (uridine diphospho-galactose 4-epimerase)	NE	NE	NE	NE	NE	NE	NE
Rv0537c	-	Probable integral membrane protein	NE	NE	NE	NE	NE	NE	NE
Rv0538	-	Possible conserved membrane protein	NE	NE	NE	NE	NE	NE	NE
Rv0539	-	Probable dolichyl-phosphate sugar synthase (dolichol-phosphate sugar synthetase) (dolichol-phosphate sugar transferase) (sugar phosphoryldolichol synthase)	NE	NE	NE	NE	NE	NE	NE
Rv0540	-	hypothetical protein	NE	NE	NE	NE	NE	NE	NE
Rv0541c	-	Probable conserved integral membrane protein	GD	ES	GD	GD	GD	ES	NE
Rv0542c	menE	Possible O-succinylbenzoic acid--CoA ligase MenE (OSB-CoA synthetase) (O-succinylbenzoate-CoA synthase)	NE	NE	GD	ES	ES	ES	ES
Rv0543c	-	hypothetical protein	NE	NE	NE	NE	NE	NE	ES
Rv0544c	-	Possible conserved transmembrane protein	NE	NE	NE	NE	NE	NE	NE
Rv0545c	pitA	Probable low-affinity inorganic phosphate transporter integral membrane protein PitA	NE	NE	NE	NE	NE	NE	NE
Rv0546c	-	hypothetical protein	NE	NE	NE	NE	NE	NE	NE
Rv0547c	-	Possible oxidoreductase	NE	NE	NE	NE	NE	NE	NE
Rv0548c	menB	Naphthoate synthase MenB (dihydroxynaphthoic acid synthetase) (DHNA synthetase)	NE	NE	NE	ES	ES	GD	ES
Rv0549c	vapC3	Possible toxin VapC3	NE	NE	NE	NE	NE	NE	NE
Rv0550c	vapB3	Possible antitoxin VapB3	NE	NE	NE	NE	NE	NE	NE
Rv0551c	fadD8	Probable fatty-acid-CoA ligase FadD8 (fatty-acid-CoA synthetase) (fatty-acid-CoA synthase)	NE	NE	NE	NE	NE	NE	NE
Rv0552	-	hypothetical protein	NE	NE	NE	NE	NE	NE	NE
Rv0553	menC	Probable muconate cycloisomerase MenC (cis,cis-muconate lactonizing enzyme) (MLE)	NE	NE	NE	ES	ES	NE	ES
Rv0554	bpoC	Possible peroxidase BpoC (non-haem peroxidase)	NE	NE	NE	NE	NE	NE	NE
Rv0555	menD	Probable bifunctional menaquinone biosynthesis protein MenD : 2-succinyl-6-hydroxy-2,4-cyclohexadiene-1-carboxylate synthase (SHCHC synthase) + 2-oxoglutarate decarboxylase (alpha-ketoglutarate decarboxylase) (KDC)	GD	ES	NE	ES	ES	ES	ES
Rv0556	-	Probable conserved transmembrane protein	GD	ES	ES	ES	ES	ES	ES
Rv0557	mgtA	Mannosyltransferase MgtA	NE	NE	NE	NE	NE	NE	NE
Rv0558	menH	Probable ubiquinone/menaquinone biosynthesis methyltransferase MenH (2-heptaprenyl-1,4-naphthoquinone methyltransferase)	GD	NE	NE	NE	NE	GD	ES
Rv0559c	-	Possible conserved secreted protein	NE	NE	NE	NE	NE	NE	NE
Rv0560c	-	Possible benzoquinone methyltransferase (methylase)	NE	NE	NE	NE	NE	NE	NE
Rv0561c	-	Possible oxidoreductase	NE	NE	NE	NE	NE	NE	NE
Rv0562	grcC1	Probable polyprenyl-diphosphate synthase GrcC1 (polyprenyl pyrophosphate synthetase)	ES	ES	NE	ES	ES	ES	ES
Rv0563	htpX	Probable protease transmembrane protein heat shock protein HtpX	NE	NE	NE	NE	NE	NE	NE
Rv0564c	gpdA1	Probable glycerol-3-phosphate dehydrogenase [NAD(P)+] GpdA1 (NAD(P)H-dependent glycerol-3-phosphate dehydrogenase) (NAD(P)H-dependent dihydroxyacetone-phosphate reductase)	NE	NE	NE	NE	NE	NE	NE
Rv0565c	-	Probable monooxygenase	NE	NE	NE	NE	NE	NE	NE
Rv0566c	-	hypothetical protein	NE	NE	NE	NE	NE	NE	NE
Rv0567	-	Probable methyltransferase/methylase	NE	NE	NE	NE	NE	NE	NE
Rv0568	cyp135B1	Possible cytochrome P450 135B1 Cyp135B1	NE	NE	NE	NE	NE	NE	NE
Rv0569	-	hypothetical protein	NE	NE	NE	NE	NE	NE	NE
Rv0570	nrdZ	Probable ribonucleoside-diphosphate reductase (large subunit) NrdZ (ribonucleotide reductase)	NE	NE	NE	NE	NE	NE	NE
Rv0571c	-	hypothetical protein	NE	NE	NE	NE	NE	NE	NE
Rv0572c	-	Hypothetical protein	NE	NE	NE	NE	NE	NE	NE
Rv0573c	pncB2	Nicotinic acid phosphoribosyltransferase PncB2	NE	NE	NE	NE	NE	NE	NE
Rv0574c	-	hypothetical protein	NE	NE	NE	NE	NE	NE	NE
Rv0575c	-	Possible oxidoreductase	NE	NE	NE	NE	NE	NE	NE
Rv0576	-	Probable transcriptional regulatory protein (possibly ArsR-family)	NE	NE	NE	NE	NE	NE	NE
Rv0577	TB27.3	Conserved protein TB27.3	NE	NE	NE	NE	NE	NE	NE
Rv0578c	PE_PGRS7	PE-PGRS family protein PE_PGRS7	NE	NE	NE	NE	NE	NE	NE
Rv0579	-	hypothetical protein	NE	NE	NE	NE	NE	NE	NE
Rv0580c	-	hypothetical protein	NE	NE	NE	NE	NE	NE	NE
Rv0581	vapB26	Possible antitoxin VapB26	NE	NE	NE	NE	NE	NE	NE
Rv0582	vapC26	Possible toxin VapC26 Contains PIN domain	NE	NE	NE	NE	NE	NE	NE
Rv0583c	lpqN	Probable conserved lipoprotein LpqN	NE	NE	NE	NE	NE	NE	NE
Rv0584	-	Possible conserved exported protein	NE	NE	NE	NE	NE	NE	NE
Rv0585c	-	Probable conserved integral membrane protein	NE	NE	NE	NE	NE	NE	NE
Rv0586	mce2R	Probable transcriptional regulatory protein Mce2R (GntR-family)	NE	NE	NE	NE	NE	NE	NE
Rv0587	yrbE2A	Conserved hypothetical integral membrane protein YrbE2A	NE	NE	NE	NE	NE	NE	NE
Rv0588	yrbE2B	Conserved hypothetical integral membrane protein YrbE2B	NE	NE	NE	NE	NE	NE	NE
Rv0589	mce2A	Mce-family protein Mce2A	NE	NE	NE	NE	NE	NE	NE
Rv0590	mce2B	Mce-family protein Mce2B	NE	NE	NE	NE	NE	NE	NE
Rv0590A	-	Mce-family related protein	NE	NE	NE	NE	NE	NE	NE
Rv0591	mce2C	Mce-family protein Mce2C	NE	NE	NE	NE	NE	NE	NE
Rv0592	mce2D	Mce-family protein Mce2D	NE	NE	NE	NE	NE	NE	NE
Rv0593	lprL	Possible Mce-family lipoprotein LprL (Mce-family lipoprotein Mce2E)	NE	NE	NE	NE	NE	NE	NE
Rv0594	mce2F	Mce-family protein Mce2F	NE	NE	NE	NE	NE	NE	NE
Rv0595c	vapC4	Possible toxin VapC4	NE	NE	NE	NE	NE	NE	NE
Rv0596c	vapB4	Possible antitoxin VapB4	NE	NE	NE	NE	NE	NE	NE
Rv0597c	-	hypothetical protein	NE	NE	NE	NE	NE	NE	NE
Rv0598c	vapC27	Possible toxin VapC27 Contains PIN domain	NE	NE	NE	NE	NE	NE	NE
Rv0599c	vapB27	Possible antitoxin VapB27	NE	NE	NE	NE	NE	NE	NE
Rv0600c	-	Two component sensor kinase [second part]	NE	NE	NE	NE	NE	NE	NE
Rv0601c	-	Two component sensor kinase [first part]	NE	NE	NE	NE	NE	NE	NE
Rv0602c	tcrA	Two component DNA binding transcriptional regulatory protein TcrA	NE	NE	NE	NE	NE	NE	NE
Rv0603	-	Possible exported protein	NE	NE	NE	NE	NE	NE	NE
Rv0604	lpqO	Probable conserved lipoprotein LpqO	NE	NE	NE	NE	NE	NE	NE
Rv0605	-	Possible resolvase	NE	NE	NE	NE	NE	NE	NE
Rv0606	-	Possible transposase (fragment)	NE	NE	NE	NE	NE	NE	NE
Rv0607	-	Hypothetical protein	NE	NE	NE	NE	NE	NE	Uncertain
Rv0608	vapB28	Possible antitoxin VapB28	NE	NE	NE	NE	NE	NE	Uncertain
Rv0609	vapC28	Possible toxin VapC28 Contains PIN domain	NE	NE	NE	NE	NE	NE	NE
Rv0609A	-	hypothetical protein	NE	NE	NE	NE	NE	NE	Uncertain
Rv0610c	-	Hypothetical protein	NE	NE	NE	NE	NE	NE	NE
Rv0611c	-	Hypothetical protein	NE	NE	NE	NE	NE	NE	NE
Rv0612	-	hypothetical protein	NE	NE	NE	NE	NE	NE	NE
Rv0613c	-	hypothetical protein	NE	NE	NE	NE	NE	NE	NE
Rv0614	-	hypothetical protein	NE	NE	NE	NE	NE	NE	NE
Rv0615	-	Probable integral membrane protein	NE	NE	NE	NE	NE	NE	NE
Rv0616A	vapB29	Possible antitoxin VapB29	NE	NE	NE	NE	NE	NE	NE
Rv0616c	-	Hypothetical protein	NE	NE	NE	NE	NE	NE	NE
Rv0617	vapC29	Possible toxin VapC29 Contains PIN domain	NE	NE	NE	NE	NE	NE	NE
Rv0618	galTa	Probable galactose-1-phosphate uridylyltransferase GalTa [first part]	NE	NE	NE	NE	NE	NE	NE
Rv0619	galTb	Probable galactose-1-phosphate uridylyltransferase GalTb [second part]	NE	NE	NE	NE	NE	NE	NE
Rv0620	galK	Probable galactokinase GalK (galactose kinase)	NE	NE	NE	NE	NE	NE	NE
Rv0621	-	Possible membrane protein	NE	NE	NE	NE	NE	NE	NE
Rv0622	-	Possible membrane protein	NE	NE	NE	NE	NE	NE	NE
Rv0623	vapB30	Possible antitoxin VapB30	NE	NE	NE	NE	NE	NE	NE
Rv0624	vapC30	Possible toxin VapC30 Contains PIN domain	NE	NE	NE	NE	NE	NE	NE
Rv0625c	-	Probable conserved transmembrane protein	NE	NE	NE	NE	NE	NE	NE
Rv0626	vapB5	Possible antitoxin VapB5	NE	NE	NE	NE	NE	NE	NE
Rv0627	vapC5	Possible toxin VapC5	NE	NE	NE	NE	NE	NE	Uncertain
Rv0628c	-	hypothetical protein	NE	NE	NE	NE	NE	NE	NE
Rv0629c	recD	Probable exonuclease V (alpha chain) RecD (exodeoxyribonuclease V alpha chain) (exodeoxyribonuclease V polypeptide)	NE	NE	NE	NE	NE	NE	NE
Rv0630c	recB	Probable exonuclease V (beta chain) RecB (exodeoxyribonuclease V beta chain)(exodeoxyribonuclease V polypeptide) (chi-specific endonuclease)	NE	NE	NE	NE	NE	NE	NE
Rv0631c	recC	Probable exonuclease V (gamma chain) RecC (exodeoxyribonuclease V gamma chain)(exodeoxyribonuclease V polypeptide)	NE	NE	NE	NE	NE	NE	NE
Rv0632c	echA3	Probable enoyl-CoA hydratase EchA3 (enoyl hydrase) (unsaturated acyl-CoA hydratase) (crotonase)	NE	NE	NE	NE	NE	NE	NE
Rv0633c	-	Possible exported protein	NE	NE	NE	NE	NE	NE	NE
Rv0634A	-	hypothetical protein	NE	NE	NE	NE	NE	NE	NE
Rv0634B	rpmG2	50S ribosomal protein L33 RpmG2	GD	GD	GD	GD	NE	GD	GD
Rv0634c	-	Possible glyoxalase II (hydroxyacylglutathione hydrolase) (GLX II)	NE	NE	NE	NE	NE	NE	NE
Rv0635	hadA	(3R)-hydroxyacyl-ACP dehydratase subunit HadA	ES	ES	GD	ES	ES	ES	ES
Rv0636	hadB	(3R)-hydroxyacyl-ACP dehydratase subunit HadB	ES	ES	GD	ES	ES	ES	ES
Rv0637	hadC	(3R)-hydroxyacyl-ACP dehydratase subunit HadC	NE	NE	NE	NE	NE	NE	NE
Rv0638	secE1	Probable preprotein translocase SecE1	ES	ES	ES	ES	ES	ES	ES
Rv0639	nusG	Probable transcription antitermination protein NusG	ES	ES	ES	ES	ES	ES	ES
Rv0640	rplK	50S ribosomal protein L11 RplK	GD	GD	NE	GD	NE	NE	NE
Rv0641	rplA	50S ribosomal protein L1 RplA	ES	ES	ES	ES	ES	ES	ES
Rv0642c	mmaA4	Methoxy mycolic acid synthase 4 MmaA4 (methyl mycolic acid synthase 4) (MMA4) (hydroxy mycolic acid synthase)	NE	GD	NE	NE	NE	NE	GA
Rv0643c	mmaA3	Methoxy mycolic acid synthase 3 MmaA3 (methyl mycolic acid synthase 3) (MMA3) (hydroxy mycolic acid synthase)	NE	NE	NE	NE	NE	NE	GA
Rv0644c	mmaA2	Methoxy mycolic acid synthase 2 MmaA2 (methyl mycolic acid synthase 2) (MMA2) (hydroxy mycolic acid synthase)	NE	NE	NE	GA	GA	NE	GA
Rv0645c	mmaA1	Methoxy mycolic acid synthase 1 MmaA1 (methyl mycolic acid synthase 1) (MMA1) (hydroxy mycolic acid synthase)	NE	GA	NE	GA	GA	NE	GA
Rv0646c	lipG	Probable lipase/esterase LipG	NE	GA	NE	GA	GA	NE	GA
Rv0647c	-	hypothetical protein	ES	ES	ES	GD	GD	ES	ES
Rv0648	-	Alpha-mannosidase	GA	NE	NE	NE	GA	NE	NE
Rv0649	fabD2	Possible malonyl CoA-acyl carrier protein transacylase FabD2 (MCT)	GA	NE	NE	NE	GA	NE	NE
Rv0650	-	Possible sugar kinase	GA	NE	NE	NE	GA	NE	NE
Rv0651	rplJ	50S ribosomal protein L10 RplJ	ES	ES	ES	ES	ES	ES	ES
Rv0652	rplL	50S ribosomal protein L7/L12 RplL (SA1)	NE	NE	NE	NE	NE	NE	Uncertain
Rv0653c	-	Possible transcriptional regulatory protein (probably TetR-family)	NE	NE	NE	NE	NE	NE	NE
Rv0654	-	Probable dioxygenase	NE	NE	NE	NE	NE	NE	GA
Rv0655	mkl	Possible ribonucleotide-transport ATP-binding protein ABC transporter Mkl	NE	NE	NE	NE	NE	NE	GA
Rv0656c	vapC6	Possible toxin VapC6	NE	NE	NE	NE	NE	NE	GA
Rv0657c	vapB6	Possible antitoxin VapB6	NE	NE	NE	NE	NE	NE	GA
Rv0658c	-	Probable conserved integral membrane protein	NE	NE	NE	NE	NE	NE	NE
Rv0659c	mazF2	Toxin MazF2	NE	NE	NE	NE	NE	NE	NE
Rv0660c	mazE2	Possible antitoxin MazE2	NE	NE	NE	NE	NE	NE	NE
Rv0661c	vapC7	Possible toxin VapC7	NE	NE	NE	NE	NE	NE	NE
Rv0662c	vapB7	Possible antitoxin VapB7	NE	NE	NE	NE	NE	NE	Uncertain
Rv0663	atsD	Possible arylsulfatase AtsD (aryl-sulfate sulphohydrolase) (arylsulphatase)	NE	NE	NE	NE	NE	NE	NE
Rv0664	vapB8	Possible antitoxin VapB8	NE	NE	NE	NE	NE	NE	NE
Rv0665	vapC8	Possible toxin VapC8	NE	NE	NE	NE	NE	NE	NE
Rv0666	-	Possible membrane protein	N/A	N/A	N/A	N/A	N/A	N/A	Uncertain
Rv0667	rpoB	DNA-directed RNA polymerase (beta chain) RpoB (transcriptase beta chain) (RNA polymerase beta subunit)	ES	ES	ES	ES	ES	ES	ES
Rv0668	rpoC	DNA-directed RNA polymerase (beta' chain) RpoC (transcriptase beta' chain) (RNA polymerase beta' subunit)	ES	ES	ES	ES	ES	ES	ES
Rv0669c	-	Possible hydrolase	NE	NE	NE	NE	NE	NE	NE
Rv0670	end	Probable endonuclease IV End (endodeoxyribonuclease IV) (apurinase)	NE	NE	NE	NE	NE	NE	NE
Rv0671	lpqP	Possible conserved lipoprotein LpqP	NE	NE	NE	NE	NE	NE	NE
Rv0672	fadE8	Probable acyl-CoA dehydrogenase FadE8	NE	NE	NE	NE	NE	NE	NE
Rv0673	echA4	Possible enoyl-CoA hydratase EchA4 (enoyl hydrase) (unsaturated acyl-CoA hydratase) (crotonase)	NE	NE	NE	NE	NE	NE	NE
Rv0674	-	hypothetical protein	NE	NE	NE	NE	NE	NE	NE
Rv0675	echA5	Probable enoyl-CoA hydratase EchA5 (enoyl hydrase) (unsaturated acyl-CoA hydratase) (crotonase)	NE	NE	NE	NE	NE	NE	NE
Rv0676c	mmpL5	Probable conserved transmembrane transport protein MmpL5	NE	ES	GD	NE	NE	GD	NE
Rv0677c	mmpS5	Possible conserved membrane protein MmpS5	NE	ES	GD	NE	NE	GD	NE
Rv0678	-	hypothetical protein	NE	NE	NE	NE	NE	NE	NE
Rv0679c	-	Conserved threonine rich protein	NE	NE	NE	NE	NE	NE	NE
Rv0680c	-	Probable conserved transmembrane protein	NE	NE	NE	NE	NE	NE	NE
Rv0681	-	Probable transcriptional regulatory protein (possibly TetR-family)	NE	NE	NE	NE	NE	NE	NE
Rv0682	rpsL	30S ribosomal protein S12 RpsL	ES	ES	ES	ES	ES	GD	ES
Rv0683	rpsG	30S ribosomal protein S7 RpsG	ES	ES	ES	ES	ES	GD	ES
Rv0684	fusA1	Probable elongation factor G FusA1 (EF-G)	ES	ES	ES	ES	ES	ES	ES
Rv0685	tuf	Probable iron-regulated elongation factor TU Tuf (EF-TU)	ES	ES	ES	ES	ES	ES	ES
Rv0686	-	Probable membrane protein	NE	NE	NE	NE	NE	NE	NE
Rv0687	-	Probable short-chain type dehydrogenase/reductase	NE	NE	NE	NE	NE	NE	NE
Rv0688	-	Putative ferredoxin reductase	NE	NE	NE	NE	NE	NE	NE
Rv0689c	-	Hypothetical protein	NE	NE	NE	NE	NE	NE	NE
Rv0690c	-	hypothetical protein	NE	NE	NE	NE	NE	NE	NE
Rv0691A	-	Mycofactocin precursor protein	NE	NE	NE	NE	NE	NE	NE
Rv0691c	-	Probable transcriptional regulatory protein	NE	NE	NE	NE	NE	NE	NE
Rv0692	-	hypothetical protein	NE	NE	NE	NE	NE	NE	NE
Rv0693	pqqE	Probable coenzyme PQQ synthesis protein E PqqE (coenzyme PQQ synthesis protein III)	NE	NE	NE	NE	NE	NE	NE
Rv0694	lldD1	Possible L-lactate dehydrogenase (cytochrome) LldD1	NE	NE	NE	NE	NE	NE	NE
Rv0695	-	hypothetical protein	NE	NE	NE	NE	NE	NE	NE
Rv0696	-	Probable membrane sugar transferase	NE	NE	NE	NE	NE	NE	NE
Rv0697	-	Probable dehydrogenase	NE	NE	NE	NE	NE	NE	GD
Rv0698	-	hypothetical protein	NE	NE	NE	NE	NE	NE	NE
Rv0699	-	Hypothetical protein	NE	NE	NE	NE	NE	NE	NE
Rv0700	rpsJ	30S ribosomal protein S10 RpsJ (transcription antitermination factor NusE)	NE	NE	NE	NE	NE	NE	GD
Rv0701	rplC	50S ribosomal protein L3 RplC	ES	ES	ES	ES	ES	ES	ES
Rv0702	rplD	50S ribosomal protein L4 RplD	ES	ES	ES	ES	ES	ES	ES
Rv0703	rplW	50S ribosomal protein L23 RplW	ES	ES	ES	ES	ES	ES	ES
Rv0704	rplB	50S ribosomal protein L2 RplB	ES	ES	ES	ES	ES	ES	ES
Rv0705	rpsS	30S ribosomal protein S19 RpsS	ES	GD	ES	ES	ES	ES	ES
Rv0706	rplV	50S ribosomal protein L22 RplV	ES	GD	ES	ES	ES	ES	ES
Rv0707	rpsC	30S ribosomal protein S3 RpsC	GD	ES	ES	ES	ES	ES	ES
Rv0708	rplP	50S ribosomal protein L16 RplP	GD	ES	ES	ES	ES	ES	ES
Rv0709	rpmC	50S ribosomal protein L29 RpmC	ES	ES	ES	ES	GD	GD	GD
Rv0710	rpsQ	30S ribosomal protein S17 RpsQ	ES	ES	ES	ES	GD	GD	ES
Rv0711	atsA	Possible arylsulfatase AtsA (aryl-sulfate sulphohydrolase) (arylsulphatase)	NE	NE	NE	NE	NE	NE	NE
Rv0712	-	hypothetical protein	NE	NE	NE	NE	NE	NE	NE
Rv0713	-	Probable conserved transmembrane protein	NE	NE	NE	NE	NE	NE	NE
Rv0714	rplN	50S ribosomal protein L14 RplN	ES	ES	GD	GD	ES	ES	ES
Rv0715	rplX	50S ribosomal protein L24 RplX	ES	ES	GD	GD	ES	ES	ES
Rv0716	rplE	50S ribosomal protein L5 RplE	ES	ES	GD	GD	ES	ES	ES
Rv0717	rpsN1	30S ribosomal protein S14 RpsN1	ES	ES	GD	GD	ES	ES	Uncertain
Rv0718	rpsH	30S ribosomal protein S8 RpsH	ES	ES	ES	ES	ES	ES	ES
Rv0719	rplF	50S ribosomal protein L6 RplF	ES	ES	ES	ES	ES	ES	ES
Rv0720	rplR	50S ribosomal protein L18 RplR	ES	ES	ES	ES	ES	ES	ES
Rv0721	rpsE	30S ribosomal protein S5 RpsE	ES	ES	ES	ES	ES	ES	ES
Rv0722	rpmD	50S ribosomal protein L30 RpmD	NE	NE	NE	NE	NE	NE	Uncertain
Rv0723	rplO	50S ribosomal protein L15 RplO	NE	NE	NE	NE	NE	NE	Uncertain
Rv0724	sppA	Possible protease IV SppA (endopeptidase IV) (signal peptide peptidase)	NE	NE	NE	NE	NE	NE	NE
Rv0724A	-	hypothetical protein	NE	NE	NE	NE	NE	NE	NE
Rv0725c	-	hypothetical protein	NE	NE	NE	NE	NE	NE	NE
Rv0726c	-	Possible S-adenosylmethionine-dependent methyltransferase	NE	NE	NE	NE	NE	NE	NE
Rv0727c	fucA	Possible L-fuculose phosphate aldolase FucA (L-fuculose-1-phosphate aldolase)	NE	NE	NE	NE	NE	NE	NE
Rv0728c	serA2	Possible D-3-phosphoglycerate dehydrogenase SerA2 (phosphoglycerate dehydrogenase) (PGDH)	NE	NE	NE	NE	NE	NE	NE
Rv0729	xylB	Possible D-xylulose kinase XylB (xylulokinase) (xylulose kinase)	NE	NE	NE	NE	NE	NE	NE
Rv0730	-	GCN5-related N-acetyltransferase	NE	NE	NE	NE	NE	NE	GA
Rv0731c	-	Possible S-adenosylmethionine-dependent methyltransferase	NE	NE	NE	NE	NE	NE	GA
Rv0732	secY	Probable preprotein translocase SecY	ES	GD	ES	ES	ES	ES	ES
Rv0733	adk	Adenylate kinase Adk (ATP-AMP transphosphorylase)	ES	GD	NE	NE	NE	NE	NE
Rv0734	mapA	Methionine aminopeptidase MapA (map) (peptidase M) (MetAP)	NE	NE	NE	NE	NE	NE	NE
Rv0735	sigL	Probable alternative RNA polymerase sigma factor SigL	NE	NE	NE	NE	NE	NE	NE
Rv0736	rslA	Anti-sigma factor RslA	NE	NE	NE	NE	NE	NE	NE
Rv0737	-	Possible transcriptional regulatory protein	NE	NE	NE	NE	NE	NE	NE
Rv0738	-	hypothetical protein	NE	NE	NE	NE	NE	NE	Uncertain
Rv0739	-	hypothetical protein	NE	NE	NE	NE	NE	NE	NE
Rv0740	-	hypothetical protein	NE	NE	NE	NE	NE	NE	NE
Rv0741	-	Probable transposase (fragment)	NE	NE	NE	NE	NE	NE	NE
Rv0742	PE_PGRS8	PE-PGRS family protein PE_PGRS8	NE	NE	NE	NE	NE	NE	NE
Rv0743c	-	Hypothetical protein	NE	NE	NE	NE	NE	NE	NE
Rv0744c	-	Possible transcriptional regulatory protein	NE	NE	NE	NE	NE	NE	NE
Rv0745	-	hypothetical protein	NE	NE	NE	NE	NE	NE	NE
Rv0746	PE_PGRS9	PE-PGRS family protein PE_PGRS9	NE	NE	NE	NE	NE	NE	NE
Rv0747	PE_PGRS10	PE-PGRS family protein PE_PGRS10	NE	NE	NE	NE	NE	NE	NE
Rv0748	vapB31	Possible antitoxin VapB31	NE	NE	NE	NE	NE	NE	NE
Rv0749	vapC31	Possible toxin VapC31 Contains PIN domain	NE	NE	NE	NE	NE	NE	NE
Rv0749A	-	hypothetical protein	NE	NE	NE	NE	NE	NE	NE
Rv0750	-	hypothetical protein	NE	NE	NE	NE	NE	NE	NE
Rv0751c	mmsB	Probable 3-hydroxyisobutyrate dehydrogenase MmsB (hibadh)	NE	NE	NE	NE	NE	NE	NE
Rv0752c	fadE9	Probable acyl-CoA dehydrogenase FadE9	NE	NE	NE	NE	NE	NE	NE
Rv0753c	mmsA	Probable methylmalonate-semialdehyde dehydrogenase MmsA (methylmalonic acid semialdehyde dehydrogenase) (MMSDH)	NE	NE	NE	NE	NE	NE	NE
Rv0754	PE_PGRS11	PE-PGRS family protein PE_PGRS11	NE	NE	NE	NE	NE	NE	NE
Rv0755A	-	Putative transposase (fragment)	NE	NE	NE	NE	NE	NE	GA
Rv0755c	PPE12	PPE family protein PPE12	ES	ES	ES	ES	NE	GD	NE
Rv0756c	-	hypothetical protein	NE	NE	NE	NE	NE	NE	NE
Rv0757	phoP	Possible two component system response transcriptional positive regulator PhoP	GD	GD	NE	ES	ES	GD	NE
Rv0758	phoR	Possible two component system response sensor kinase membrane associated PhoR	ES	GD	NE	ES	GD	GD	NE
Rv0759c	-	hypothetical protein	NE	NE	NE	NE	NE	NE	NE
Rv0760c	-	hypothetical protein	NE	NE	NE	NE	NE	NE	NE
Rv0761c	adhB	Possible zinc-containing alcohol dehydrogenase NAD dependent AdhB	NE	NE	NE	NE	NE	NE	NE
Rv0762c	-	hypothetical protein	NE	NE	NE	NE	NE	NE	NE
Rv0763c	-	Possible ferredoxin	NE	NE	NE	NE	NE	NE	Uncertain
Rv0764c	cyp51	Cytochrome P450 51 Cyp51 (CYPL1) (P450-L1A1) (sterol 14-alpha demethylase) (lanosterol 14-alpha demethylase) (P450-14DM)	NE	NE	NE	NE	NE	NE	NE
Rv0765c	-	Probable oxidoreductase	NE	NE	NE	NE	NE	NE	NE
Rv0766c	cyp123	Probable cytochrome P450 123 Cyp123	NE	NE	NE	NE	NE	NE	NE
Rv0767c	-	hypothetical protein	NE	NE	NE	NE	NE	NE	NE
Rv0768	aldA	Probable aldehyde dehydrogenase NAD dependent AldA (aldehyde dehydrogenase [NAD+])	NE	NE	NE	NE	NE	NE	NE
Rv0769	-	Probable dehydrogenase/reductase	NE	NE	NE	NE	NE	NE	NE
Rv0770	-	Probable dehydrogenase/reductase	NE	NE	NE	NE	NE	NE	NE
Rv0771	-	Possible 4-carboxymuconolactone decarboxylase (CMD)	NE	NE	NE	NE	NE	NE	NE
Rv0772	purD	Probable phosphoribosylamine--glycine ligase PurD (GARS) (glycinamide ribonucleotide synthetase) (phosphoribosylglycinamide synthetase) (5'-phosphoribosylglycinamide synthetase)	ES	GD	ES	ES	ES	ES	ES
Rv0773c	ggtA	Probable bifunctional acylase GgtA: cephalosporin acylase (GL-7ACA acylase) + gamma-glutamyltranspeptidase (GGT)	NE	NE	NE	NE	NE	NE	NE
Rv0774c	-	Probable conserved exported protein	NE	NE	NE	NE	NE	NE	NE
Rv0775	-	hypothetical protein	GA	NE	NE	NE	NE	NE	NE
Rv0776c	-	hypothetical protein	GA	NE	NE	NE	NE	NE	NE
Rv0777	purB	Probable adenylosuccinate lyase PurB (adenylosuccinase) (ASL) (ASASE)	ES	ES	ES	ES	ES	ES	ES
Rv0778	cyp126	Possible cytochrome P450 126 Cyp126	NE	NE	NE	NE	NE	NE	NE
Rv0779c	-	Possible conserved transmembrane protein	NE	NE	NE	NE	NE	NE	NE
Rv0780	purC	Phosphoribosylaminoimidazole-succinocarboxamide synthase PurC (SAICAR synthetase)	ES	ES	ES	ES	ES	ES	ES
Rv0781	ptrBa	Probable protease II PtrBa [first part] (oligopeptidase B)	NE	NE	NE	NE	NE	NE	NE
Rv0782	ptrBb	Probable protease II PtrBb [second part] (oligopeptidase B)	NE	NE	NE	NE	NE	NE	NE
Rv0783c	emrB	Possible multidrug resistance integral membrane efflux protein EmrB	NE	NE	NE	NE	NE	NE	NE
Rv0784	-	hypothetical protein	NE	NE	NE	NE	NE	NE	NE
Rv0785	-	hypothetical protein	NE	NE	NE	NE	NE	NE	NE
Rv0786c	-	hypothetical protein	NE	NE	NE	NE	NE	NE	NE
Rv0787	-	hypothetical protein	NE	NE	NE	NE	NE	NE	NE
Rv0787A	-	hypothetical protein	ES	ES	ES	ES	ES	ES	ES
Rv0788	purQ	Probable phosphoribosylformylglycinamidine synthase I PURG (FGAM synthase I)	ES	ES	ES	ES	ES	ES	ES
Rv0789c	-	Hypothetical protein	NE	NE	NE	NE	NE	NE	NE
Rv0790c	-	Hypothetical protein	NE	NE	NE	NE	NE	NE	NE
Rv0791c	-	hypothetical protein	NE	NE	NE	NE	NE	NE	NE
Rv0792c	-	Probable transcriptional regulatory protein (probably GntR-family)	NE	NE	NE	NE	NE	NE	NE
Rv0793	-	Possible monooxygenase	NE	NE	NE	NE	NE	NE	NE
Rv0794c	-	Probable oxidoreductase	NE	NE	NE	NE	NE	NE	NE
Rv0795	-	Putative transposase for insertion sequence element IS6110 (fragment)	NE	NE	NE	NE	NE	NE	NE
Rv0796	-	Putative transposase for insertion sequence element IS6110	NE	NE	NE	NE	NE	NE	NE
Rv0797	-	Putative transposase for insertion sequence element IS1547	NE	NE	NE	NE	NE	NE	NE
Rv0798c	cfp29	29 KDa antigen CFP29	NE	NE	NE	NE	NE	NE	NE
Rv0799c	-	hypothetical protein	NE	NE	NE	NE	NE	NE	NE
Rv0800	pepC	Probable aminopeptidase PepC	NE	NE	NE	NE	NE	NE	NE
Rv0801	-	hypothetical protein	NE	NE	NE	NE	NE	NE	NE
Rv0802c	-	Possible succinyltransferase in the GCN5-related N-acetyltransferase family	NE	NE	NE	NE	NE	NE	NE
Rv0803	purL	Phosphoribosylformylglycinamidine synthase II PurL (FGAM synthase II)	ES	ES	ES	ES	ES	ES	ES
Rv0804	-	hypothetical protein	NE	NE	NE	NE	NE	NE	NE
Rv0805	-	Class III cyclic nucleotide phosphodiesterase (cNMP PDE)	NE	NE	NE	NE	NE	NE	NE
Rv0806c	cpsY	Possible UDP-glucose-4-epimerase CpsY (galactowaldenase) (UDP-galactose-4-epimerase) (uridine diphosphate galactose-4-epimerase) (uridine diphospho-galactose-4-epimerase)	NE	NE	NE	NE	NE	NE	NE
Rv0807	-	hypothetical protein	NE	NE	NE	NE	NE	NE	NE
Rv0808	purF	Amidophosphoribosyltransferase PurF (glutamine phosphoribosylpyrophosphate amidotransferase) (ATASE) (gpatase)	ES	GD	ES	ES	ES	ES	ES
Rv0809	purM	Probable phosphoribosylformylglycinamidine CYCLO-ligase PurM (AIRS) (phosphoribosyl-aminoimidazole synthetase) (air synthase)	ES	ES	ES	ES	GD	ES	ES
Rv0810c	-	hypothetical protein	ES	ES	ES	ES	ES	ES	ES
Rv0811c	-	hypothetical protein	ES	ES	ES	ES	ES	GD	ES
Rv0812	-	Probable amino acid aminotransferase	GD	GD	NE	ES	ES	GD	GD
Rv0813c	-	hypothetical protein	NE	NE	NE	NE	NE	NE	GA
Rv0814c	sseC2	Conserved protein SseC2	NE	NE	NE	NE	NE	NE	GA
Rv0815c	cysA2	Probable thiosulfate sulfurtransferase CysA2 (rhodanese-like protein) (thiosulfate cyanide transsulfurase) (thiosulfate thiotransferase)	NE	NE	NE	NE	NE	NE	GA
Rv0816c	thiX	Probable thioredoxin ThiX	NE	NE	NE	NE	NE	NE	GA
Rv0817c	-	Probable conserved exported protein	ES	ES	ES	ES	ES	ES	GD
Rv0818	-	Transcriptional regulatory protein	NE	NE	NE	NE	GA	NE	GA
Rv0819	mshD	GCN5-related N-acetyltransferase, MshD	NE	NE	NE	NE	NE	NE	GA
Rv0820	phoT	Probable phosphate-transport ATP-binding protein ABC transporter PhoT	NE	NE	NE	NE	NE	NE	GA
Rv0821c	phoY2	Probable phosphate-transport system transcriptional regulatory protein PhoY2	NE	NE	NE	NE	NE	NE	GA
Rv0822c	-	hypothetical protein	NE	NE	NE	NE	NE	NE	GA
Rv0823c	-	Possible transcriptional regulatory protein	NE	NE	NE	NE	NE	NE	GA
Rv0824c	desA1	Probable acyl-[acyl-carrier protein] desaturase DesA1 (acyl-[ACP] desaturase) (stearoyl-ACP desaturase) (protein Des)	ES	ES	ES	ES	ES	ES	ES
Rv0825c	-	hypothetical protein	NE	NE	NE	NE	NE	NE	NE
Rv0826	-	hypothetical protein	NE	NE	NE	NE	NE	NE	NE
Rv0827c	kmtR	Metal sensor transcriptional regulator KmtR (ArsR-SmtB family)	NE	NE	NE	NE	NE	NE	NE
Rv0828c	-	Possible deaminase	NE	NE	NE	NE	NE	NE	NE
Rv0829	-	Possible transposase (fragment)	NE	NE	NE	NE	NE	NE	NE
Rv0830	-	Possible S-adenosylmethionine-dependent methyltransferase	NE	NE	NE	NE	NE	NE	NE
Rv0831c	-	hypothetical protein	NE	NE	NE	NE	NE	NE	NE
Rv0832	PE_PGRS12	PE-PGRS family protein PE_PGRS12	NE	NE	NE	NE	NE	NE	NE
Rv0833	PE_PGRS13	PE-PGRS family protein PE_PGRS13	NE	NE	NE	NE	NE	NE	NE
Rv0834c	PE_PGRS14	PE-PGRS family protein PE_PGRS14	NE	NE	NE	NE	NE	NE	NE
Rv0835	lpqQ	Possible lipoprotein LpqQ	NE	NE	NE	NE	NE	NE	NE
Rv0836c	-	Hypothetical protein	NE	NE	NE	NE	NE	NE	NE
Rv0837c	-	Hypothetical protein	NE	NE	NE	NE	NE	NE	NE
Rv0838	lpqR	Probable conserved lipoprotein LpqR	NE	NE	NE	NE	NE	NE	NE
Rv0839	-	hypothetical protein	NE	NE	NE	NE	NE	NE	NE
Rv0840c	pip	Probable proline iminopeptidase Pip (prolyl aminopeptidase) (pap)	NE	NE	NE	NE	NE	NE	NE
Rv0841	-	Probable conserved transmembrane protein	NE	NE	NE	NE	NE	NE	NE
Rv0842	-	Probable conserved integral membrane protein	NE	NE	NE	NE	NE	NE	NE
Rv0843	-	Probable dehydrogenase	NE	NE	NE	NE	NE	NE	NE
Rv0844c	narL	Possible nitrate/nitrite response transcriptional regulatory protein NarL	NE	NE	NE	NE	NE	NE	NE
Rv0845	-	Possible two component sensor kinase	NE	NE	NE	NE	NE	NE	NE
Rv0846c	-	Probable oxidase	NE	NE	NE	NE	NE	NE	NE
Rv0847	lpqS	Probable lipoprotein LpqS	NE	NE	NE	NE	NE	NE	NE
Rv0848	cysK2	Possible cysteine synthase a CysK2 (O-acetylserine sulfhydrylase) (O-acetylserine (thiol)-lyase) (CSASE)	NE	NE	NE	NE	NE	NE	NE
Rv0849	-	Probable conserved integral membrane transport protein	NE	NE	NE	NE	NE	NE	NE
Rv0850	-	Putative transposase (fragment)	NE	NE	NE	NE	NE	NE	NE
Rv0851c	-	Probable short-chain type dehydrogenase/reductase	NE	NE	NE	NE	NE	NE	NE
Rv0852	fadD16	Possible fatty-acid-CoA ligase FadD16 (fatty-acid-CoA synthetase) (fatty-acid-CoA synthase)	NE	NE	NE	NE	NE	NE	NE
Rv0853c	pdc	Probable pyruvate or indole-3-pyruvate decarboxylase Pdc	NE	NE	NE	NE	NE	NE	NE
Rv0854	-	hypothetical protein	NE	NE	NE	NE	NE	NE	NE
Rv0855	far	Probable fatty-acid-CoA racemase Far	NE	NE	NE	NE	NE	NE	NE
Rv0856	-	hypothetical protein	NE	NE	NE	NE	NE	NE	NE
Rv0857	-	hypothetical protein	NE	NE	NE	NE	NE	NE	NE
Rv0858c	dapC	Probable N-succinyldiaminopimelate aminotransferase DapC (DAP-at)	NE	NE	NE	NE	NE	NE	NE
Rv0859	fadA	Possible acyl-CoA thiolase FadA	NE	NE	NE	NE	NE	NE	NE
Rv0860	fadB	Probable fatty oxidation protein FadB	NE	NE	NE	NE	NE	NE	NE
Rv0861c	ercc3	DNA helicase Ercc3	NE	NE	NE	NE	NE	NE	NE
Rv0862c	-	hypothetical protein	NE	NE	NE	NE	NE	NE	NE
Rv0863	-	hypothetical protein	NE	NE	NE	NE	NE	NE	NE
Rv0864	moaC2	Probable molybdenum cofactor biosynthesis protein C 2 MoaC2	NE	NE	NE	NE	NE	NE	NE
Rv0865	mog	Probable molybdopterin biosynthesis Mog protein	NE	NE	NE	NE	NE	NE	NE
Rv0866	moaE2	Probable molybdenum cofactor biosynthesis protein E2 MoaE2 (molybdopterin converting factor large subunit) (molybdopterin [MPT] converting factor, subunit 2)	NE	NE	NE	NE	NE	NE	NE
Rv0867c	rpfA	Possible resuscitation-promoting factor RpfA	NE	NE	NE	NE	NE	NE	NE
Rv0868c	moaD2	Probable molybdenum cofactor biosynthesis protein D 2 MoaD2 (molybdopterin converting factor small subunit) (molybdopterin [MPT] converting factor, subunit 1)	NE	NE	NE	NE	NE	NE	NE
Rv0869c	moaA2	Probable molybdenum cofactor biosynthesis protein A2 MoaA2	NE	NE	NE	NE	NE	NE	NE
Rv0870c	-	Possible conserved integral membrane protein	NE	NE	NE	NE	NE	NE	NE
Rv0871	cspB	Probable cold shock-like protein B CspB	NE	NE	NE	NE	NE	NE	NE
Rv0872c	PE_PGRS15	PE-PGRS family protein PE_PGRS15	NE	NE	NE	NE	NE	NE	NE
Rv0873	fadE10	Probable acyl-CoA dehydrogenase FadE10	NE	NE	NE	NE	NE	NE	NE
Rv0874c	-	hypothetical protein	NE	NE	NE	NE	NE	NE	NE
Rv0875c	-	Possible conserved exported protein	NE	NE	NE	NE	NE	NE	NE
Rv0876c	-	Possible conserved transmembrane protein	NE	NE	NE	NE	NE	NE	NE
Rv0877	-	hypothetical protein	NE	NE	NE	NE	NE	NE	GA
Rv0878c	PPE13	PPE family protein PPE13	NE	NE	NE	NE	NE	NE	GA
Rv0879c	-	Possible conserved transmembrane protein	NE	NE	NE	NE	NE	NE	NE
Rv0880	-	Possible transcriptional regulatory protein (possibly MarR-family)	NE	NE	NE	NE	NE	NE	Uncertain
Rv0881	-	Possible rRNA methyltransferase (rRNA methylase)	NE	NE	NE	NE	NE	NE	NE
Rv0882	-	Probable transmembrane protein	NE	NE	NE	NE	NE	NE	NE
Rv0883c	-	hypothetical protein	NE	NE	NE	NE	NE	NE	ES
Rv0884c	serC	Possible phosphoserine aminotransferase SerC (PSAT)	NE	NE	NE	NE	NE	NE	ES
Rv0885	-	hypothetical protein	NE	NE	NE	NE	NE	NE	NE
Rv0886	fprB	Probable NADPH:adrenodoxin oxidoreductase FprB (adrenodoxin reductase) (AR) (ferredoxin-NADP(+) reductase)	NE	NE	NE	NE	NE	NE	NE
Rv0887c	-	hypothetical protein	NE	NE	NE	NE	NE	NE	NE
Rv0888	-	Probable exported protein	NE	NE	NE	NE	NE	NE	NE
Rv0889c	citA	Probable citrate synthase II CitA	NE	NE	NE	NE	NE	NE	NE
Rv0890c	-	Probable transcriptional regulatory protein (probably LuxR-family)	NE	NE	NE	NE	NE	NE	NE
Rv0891c	-	Possible transcriptional regulatory protein	NE	NE	NE	NE	NE	NE	NE
Rv0892	-	Probable monooxygenase	NE	NE	NE	NE	NE	NE	NE
Rv0893c	-	Possible S-adenosylmethionine-dependent methyltransferase	NE	NE	NE	NE	NE	NE	NE
Rv0894	-	Possible transcriptional regulatory protein (possibly LuxR-family)	NE	NE	NE	NE	NE	NE	NE
Rv0895	-	Possible triacylglycerol synthase (diacylglycerol acyltransferase)	NE	NE	NE	NE	NE	NE	NE
Rv0896	gltA2	Probable citrate synthase I GltA2	NE	NE	NE	GD	GD	NE	GD
Rv0897c	-	Probable oxidoreductase	NE	NE	NE	NE	NE	NE	NE
Rv0898c	-	hypothetical protein	NE	NE	NE	NE	NE	NE	Uncertain
Rv0899	ompA	Outer membrane protein A OmpA	NE	NE	NE	NE	NE	NE	NE
Rv0900	-	Possible membrane protein	NE	NE	NE	NE	NE	NE	NE
Rv0901	-	Possible conserved exported or membrane protein	NE	NE	NE	NE	NE	NE	NE
Rv0902c	prrB	Two component sensor histidine kinase PrrB	NE	NE	GD	ES	ES	ES	ES
Rv0903c	prrA	Two component response transcriptional regulatory protein PrrA	NE	NE	ES	ES	ES	ES	ES
Rv0904c	accD3	Putative acetyl-coenzyme A carboxylase carboxyl transferase (subunit beta) AccD3 (accase beta chain)	NE	NE	NE	NE	NE	NE	NE
Rv0905	echA6	Possible enoyl-CoA hydratase EchA6 (enoyl hydrase) (unsaturated acyl-CoA hydratase) (crotonase)	NE	NE	NE	NE	NE	NE	NE
Rv0906	-	hypothetical protein	NE	NE	NE	NE	NE	NE	NE
Rv0907	-	hypothetical protein	NE	NE	NE	NE	NE	NE	NE
Rv0908	ctpE	Probable metal cation transporter ATPase P-type CtpE	NE	NE	NE	NE	NE	NE	NE
Rv0909	-	hypothetical protein	NE	ES	NE	NE	NE	NE	NE
Rv0910	-	hypothetical protein	NE	NE	NE	NE	NE	NE	NE
Rv0911	-	hypothetical protein	NE	NE	NE	NE	NE	NE	NE
Rv0912	-	Probable conserved transmembrane protein	NE	NE	NE	NE	NE	NE	NE
Rv0913c	-	Possible dioxygenase	NE	NE	NE	NE	NE	NE	NE
Rv0914c	-	Possible lipid carrier protein or keto acyl-CoA thiolase	NE	NE	NE	NE	NE	NE	NE
Rv0915c	PPE14	PPE family protein PPE14	NE	NE	NE	NE	NE	NE	NE
Rv0916c	PE7	PE family protein PE7	NE	NE	NE	NE	NE	NE	NE
Rv0917	betP	Possible glycine betaine transport integral membrane protein BetP	NE	NE	NE	NE	NE	NE	NE
Rv0918	-	hypothetical protein	NE	NE	NE	NE	NE	NE	NE
Rv0919	-	GCN5-related N-acetyltransferase	NE	NE	NE	NE	NE	NE	NE
Rv0920c	-	Probable transposase	NE	NE	NE	NE	NE	NE	NE
Rv0921	-	Possible resolvase	NE	NE	NE	NE	NE	NE	NE
Rv0922	-	Possible transposase	NE	NE	NE	NE	NE	NE	NE
Rv0923c	-	hypothetical protein	NE	NE	NE	NE	NE	NE	NE
Rv0924c	mntH	Divalent cation-transport integral membrane protein MntH (BRAMP) (MRAMP)	NE	NE	NE	NE	NE	NE	NE
Rv0925c	-	hypothetical protein	NE	NE	NE	NE	NE	NE	NE
Rv0926c	-	hypothetical protein	NE	NE	NE	NE	NE	NE	NE
Rv0927c	-	Probable short-chain type dehydrogenase/reductase	NE	NE	NE	NE	NE	NE	NE
Rv0928	pstS3	Periplasmic phosphate-binding lipoprotein PstS3 (PBP-3) (PstS3) (PHOS1)	NE	NE	NE	NE	NE	NE	NE
Rv0929	pstC2	Phosphate-transport integral membrane ABC transporter PstC2	NE	NE	NE	NE	NE	NE	NE
Rv0930	pstA1	Probable phosphate-transport integral membrane ABC transporter PstA1	NE	NE	NE	NE	NE	NE	NE
Rv0931c	pknD	Transmembrane serine/threonine-protein kinase D PknD (protein kinase D) (STPK D)	NE	NE	NE	NE	NE	NE	GA
Rv0932c	pstS2	Periplasmic phosphate-binding lipoprotein PstS2 (PBP-2) (PstS2)	NE	NE	NE	NE	NE	NE	NE
Rv0933	pstB	Phosphate-transport ATP-binding protein ABC transporter PstB	NE	NE	NE	NE	NE	NE	NE
Rv0934	pstS1	Periplasmic phosphate-binding lipoprotein PstS1 (PBP-1) (PstS1)	NE	NE	NE	NE	NE	NE	NE
Rv0935	pstC1	Phosphate-transport integral membrane ABC transporter PstC1	NE	NE	NE	NE	NE	NE	NE
Rv0936	pstA2	Phosphate-transport integral membrane ABC transporter PstA2	NE	NE	NE	NE	NE	NE	NE
Rv0937c	mku	DNA end-binding protein, Mku	NE	NE	NE	NE	NE	NE	NE
Rv0938	ligD	ATP dependent DNA ligase LigD (ATP dependent polydeoxyribonucleotide synthase) (thermostable DNA ligase) (ATP dependent polynucleotide ligase) (sealase) (DNA repair enzyme) (DNA joinase)	NE	NE	NE	NE	NE	NE	NE
Rv0939	-	Possible bifunctional enzyme: 2-hydroxyhepta-2,4-diene-1,7-dioate isomerase (HHDD isomerase) + cyclase/dehydrase	NE	NE	NE	NE	NE	NE	NE
Rv0940c	-	Possible oxidoreductase	NE	NE	NE	NE	NE	NE	NE
Rv0941c	-	hypothetical protein	NE	NE	NE	NE	NE	NE	NE
Rv0942	-	Hypothetical protein	NE	NE	NE	NE	NE	NE	NE
Rv0943c	-	Probable monooxygenase	NE	NE	NE	NE	NE	NE	NE
Rv0944	-	Possible formamidopyrimidine-DNA glycosylase (FAPY-DNA glycosylase)	NE	NE	NE	NE	NE	NE	NE
Rv0945	-	Probable short-chain type dehydrogenase/reductase	NE	NE	NE	NE	NE	NE	NE
Rv0946c	pgi	Probable glucose-6-phosphate isomerase Pgi (GPI) (phosphoglucose isomerase) (phosphohexose isomerase) (phi)	NE	NE	NE	NE	NE	NE	GD
Rv0948c	-	Chorismate mutase	NE	NE	NE	NE	NE	NE	ES
Rv0949	uvrD1	Probable ATP-dependent DNA helicase II UvrD1	NE	NE	NE	NE	NE	NE	NE
Rv0950c	-	hypothetical protein	NE	NE	NE	NE	NE	NE	NE
Rv0951	sucC	Probable succinyl-CoA synthetase (beta chain) SucC (SCS-beta)	ES	ES	ES	ES	ES	GD	ES
Rv0952	sucD	Probable succinyl-CoA synthetase (alpha chain) SucD (SCS-alpha)	ES	GD	ES	ES	ES	GD	ES
Rv0953c	-	Possible oxidoreductase	NE	NE	NE	NE	NE	NE	NE
Rv0954	-	Probable conserved transmembrane protein	NE	NE	NE	NE	NE	NE	NE
Rv0955	-	Probable conserved integral membrane protein	NE	NE	NE	NE	NE	NE	NE
Rv0956	purN	Probable 5'-phosphoribosylglycinamide formyltransferase PurN (GART) (gar transformylase) (5'-phosphoribosylglycinamide transformylase)	ES	ES	ES	ES	ES	ES	ES
Rv0957	purH	Probable bifunctional purine biosynthesis protein PurH: phosphoribosylaminoimidazolecarboxamide formyltransferase (AICAR transformylase) (5'-phosphoribosyl-5-aminoimidazole-4-carboxamide formyltransferase) + inosinemonophosphate cyclohydrolase (imp cyclohydrolase) (inosinicase) (imp synthetase) (ATIC)	GD	ES	ES	ES	ES	ES	ES
Rv0958	-	Possible magnesium chelatase	NE	NE	NE	NE	NE	NE	NE
Rv0959	-	hypothetical protein	NE	NE	NE	NE	NE	NE	NE
Rv0959A	vapB9	Possible antitoxin VapB9	NE	NE	NE	NE	NE	NE	NE
Rv0960	vapC9	Possible toxin VapC9	NE	NE	NE	NE	NE	NE	NE
Rv0961	-	Probable integral membrane protein	NE	NE	NE	NE	NE	NE	NE
Rv0962c	lprP	Possible lipoprotein LprP	NE	NE	NE	NE	NE	NE	NE
Rv0963c	-	hypothetical protein	NE	NE	NE	NE	NE	NE	NE
Rv0964c	-	Hypothetical protein	NE	NE	NE	NE	NE	NE	NE
Rv0965c	-	hypothetical protein	NE	NE	NE	NE	NE	NE	NE
Rv0966c	-	hypothetical protein	NE	NE	NE	NE	NE	NE	NE
Rv0967	csoR	Copper-sensitive operon repressor CsoR	NE	NE	NE	NE	NE	NE	Uncertain
Rv0968	-	hypothetical protein	NE	NE	NE	NE	NE	NE	NE
Rv0969	ctpV	Probable metal cation transporter P-type ATPase CtpV	NE	NE	NE	NE	NE	NE	NE
Rv0970	-	Probable conserved integral membrane protein	NE	NE	NE	NE	NE	NE	NE
Rv0971c	echA7	Probable enoyl-CoA hydratase EchA7 (enoyl hydrase) (unsaturated acyl-CoA hydratase) (crotonase)	NE	NE	NE	NE	NE	NE	NE
Rv0972c	fadE12	Acyl-CoA dehydrogenase FadE12	NE	NE	NE	NE	NE	NE	NE
Rv0973c	accA2	Probable acetyl-/propionyl-coenzyme A carboxylase alpha chain (alpha subunit) AccA2: biotin carboxylase + biotin carboxyl carrier protein (BCCP)	NE	NE	NE	NE	NE	NE	NE
Rv0974c	accD2	Probable acetyl-/propionyl-CoA carboxylase (beta subunit) AccD2	NE	NE	NE	NE	NE	NE	NE
Rv0975c	fadE13	Probable acyl-CoA dehydrogenase FadE13	NE	NE	NE	NE	NE	NE	NE
Rv0976c	-	hypothetical protein	NE	NE	NE	NE	NE	NE	NE
Rv0977	PE_PGRS16	PE-PGRS family protein PE_PGRS16	NE	NE	NE	NE	NE	NE	GA
Rv0978c	PE_PGRS17	PE-PGRS family protein PE_PGRS17	GA	GA	GA	GA	GA	GA	GA
Rv0979A	rpmF	50S ribosomal protein L32 RpmF	GA	GA	GA	GA	GA	GA	Uncertain
Rv0979c	-	Hypothetical protein	GA	GA	GA	GA	GA	GA	GA
Rv0980c	PE_PGRS18	PE-PGRS family protein PE_PGRS18	GA	GA	GA	GA	GA	GA	GA
Rv0981	mprA	Mycobacterial persistence regulator MRPA (two component response transcriptional regulatory protein)	GA	GA	GA	GA	GA	GA	GA
Rv0982	mprB	Two component sensor kinase MprB	ES	ES	ES	ES	ES	ES	ES
Rv0983	pepD	Probable serine protease PepD (serine proteinase) (MTB32B)	NE	NE	NE	NE	NE	NE	NE
Rv0984	moaB2	Possible pterin-4-alpha-carbinolamine dehydratase MoaB2 (PHS) (4-alpha-hydroxy-tetrahydropterin dehydratase) (pterin-4-a-carbinolamine dehydratase) (phenylalanine hydroxylase-stimulating protein) (PHS) (pterin carbinolamine dehydratase) (PCD)	NE	NE	NE	NE	NE	NE	NE
Rv0985c	mscL	Possible large-conductance ion mechanosensitive channel MscL	NE	NE	NE	NE	NE	NE	NE
Rv0986	-	Probable adhesion component transport ATP-binding protein ABC transporter	NE	NE	NE	NE	NE	NE	NE
Rv0987	-	Probable adhesion component transport transmembrane protein ABC transporter	NE	NE	NE	NE	NE	NE	NE
Rv0988	-	Possible conserved exported protein	NE	NE	NE	NE	NE	NE	NE
Rv0989c	grcC2	Probable polyprenyl-diphosphate synthase GrcC2 (polyprenyl pyrophosphate synthetase)	NE	NE	NE	NE	NE	NE	NE
Rv0990c	-	Hypothetical protein	NE	NE	NE	NE	NE	NE	NE
Rv0991c	-	Conserved serine rich protein	NE	NE	NE	NE	NE	NE	NE
Rv0992c	-	hypothetical protein	NE	NE	NE	NE	NE	NE	NE
Rv0993	galU	UTP--glucose-1-phosphate uridylyltransferase GalU (UDP-glucose pyrophosphorylase) (UDPGP) (alpha-D-glucosyl-1-phosphate uridylyltransferase) (uridine diphosphoglucose pyrophosphorylase)	ES	ES	ES	ES	ES	ES	ES
Rv0994	moeA1	Probable molybdopterin biosynthesis protein MoeA1	NE	NE	NE	NE	NE	NE	NE
Rv0995	rimJ	Ribosomal-protein-alanine acetyltransferase RimJ (acetylating enzyme for N-terminal of ribosomal protein S5)	NE	NE	NE	NE	NE	NE	NE
Rv0996	-	Probable conserved transmembrane protein	NE	NE	NE	NE	NE	NE	NE
Rv0997	-	Hypothetical protein	NE	NE	NE	NE	NE	NE	NE
Rv0998	-	hypothetical protein	NE	NE	NE	NE	NE	NE	NE
Rv0999	-	hypothetical protein	NE	NE	NE	NE	NE	NE	NE
Rv1000c	-	hypothetical protein	NE	NE	NE	NE	NE	NE	NE
Rv1001	arcA	Probable arginine deiminase ArcA (adi) (ad) (arginine dihydrolase)	NE	NE	NE	NE	NE	NE	NE
Rv1002c	-	hypothetical protein	NE	NE	NE	NE	NE	NE	GD
Rv1003	-	hypothetical protein	NE	NE	NE	NE	NE	NE	NE
Rv1004c	-	Probable membrane protein	NE	NE	NE	NE	NE	NE	NE
Rv1005c	pabB	Probable para-aminobenzoate synthase component I PABD	ES	ES	ES	ES	ES	ES	ES
Rv1006	-	hypothetical protein	NE	NE	GA	NE	NE	NE	GA
Rv1007c	metS	Methionyl-tRNA synthetase MetS (MetRS) (methionine--tRNA ligase)	ES	ES	ES	ES	ES	ES	ES
Rv1008	tatD	Probable deoxyribonuclease TatD (YJJV protein)	NE	NE	NE	NE	NE	NE	GA
Rv1009	rpfB	Probable resuscitation-promoting factor RpfB	NE	NE	NE	NE	NE	NE	NE
Rv1010	ksgA	Probable dimethyladenosine transferase KsgA (S-adenosylmethionine-6-N', N'-adenosyl(rRNA) dimethyltransferase) (16S rRNA dimethylase) (high level kasugamycin resistance protein KsgA) (kasugamycin dimethyltransferase)	NE	NE	NE	NE	NE	NE	NE
Rv1011	ispE	Probable 4-diphosphocytidyl-2-C-methyl-D-erythritol kinase IspE (CMK) (4-(cytidine-5'-diphospho)-2-C-methyl-D-erythritol kinase)	ES	ES	ES	ES	ES	GD	ES
Rv1012	-	Hypothetical protein	NE	NE	NE	NE	NE	NE	NE
Rv1013	pks16	Putative polyketide synthase Pks16	NE	NE	NE	NE	NE	NE	NE
Rv1014c	pth	Probable peptidyl-tRNA hydrolase Pth	ES	ES	GD	ES	ES	ES	ES
Rv1015c	rplY	50S ribosomal protein L25 RplY	NE	NE	NE	NE	NE	NE	GD
Rv1016c	lpqT	Probable conserved lipoprotein LpqT	NE	NE	NE	NE	NE	NE	GA
Rv1017c	prsA	Probable ribose-phosphate pyrophosphokinase PrsA (phosphoribosyl pyrophosphate synthetase) (PRPP synthetase)	ES	ES	ES	ES	ES	ES	ES
Rv1018c	glmU	Probable UDP-N-acetylglucosamine pyrophosphorylase GlmU	ES	ES	ES	ES	ES	ES	ES
Rv1019	-	Probable transcriptional regulatory protein (probably TetR-family)	NE	NE	NE	NE	NE	NE	NE
Rv1020	mfd	Probable transcription-repair coupling factor Mfd (TRCF)	NE	NE	NE	NE	NE	NE	NE
Rv1021	-	hypothetical protein	NE	NE	NE	NE	NE	NE	NE
Rv1022	lpqU	Probable conserved lipoprotein LpqU	NE	NE	NE	NE	NE	NE	NE
Rv1023	eno	Probable enolase Eno	ES	GD	ES	ES	ES	ES	GD
Rv1024	-	Possible conserved membrane protein	ES	NE	NE	NE	NE	ES	ES
Rv1025	-	hypothetical protein	ES	NE	ES	NE	NE	ES	ES
Rv1026	-	hypothetical protein	NE	NE	NE	NE	NE	NE	NE
Rv1027c	kdpE	Probable transcriptional regulatory protein KdpE	NE	NE	NE	NE	NE	NE	NE
Rv1028A	kdpF	Probable membrane protein KdpF	NE	NE	NE	NE	NE	NE	NE
Rv1028c	kdpD	Probable sensor protein KdpD	NE	NE	NE	NE	NE	NE	NE
Rv1029	kdpA	Probable potassium-transporting ATPase a chain KdpA (potassium-translocating ATPase a chain) (ATP phosphohydrolase [potassium-transporting] a chain) (potassium binding and translocating subunit A)	NE	NE	NE	NE	NE	NE	NE
Rv1030	kdpB	Probable potassium-transporting P-type ATPase B chain KdpB (potassium-translocating ATPase B chain) (ATP phosphohydrolase [potassium-transporting] B chain) (potassium binding and translocating subunit B)	NE	NE	NE	NE	NE	NE	NE
Rv1031	kdpC	Probable potassium-transporting ATPase C chain KdpC (potassium-translocating ATPase C chain) (ATP phosphohydrolase [potassium-transporting] C chain) (potassium binding and translocating subunit C)	NE	NE	NE	NE	NE	NE	NE
Rv1032c	trcS	Two component sensor histidine kinase TrcS	NE	NE	NE	NE	NE	NE	NE
Rv1033c	trcR	Two component transcriptional regulator TrcR	NE	NE	NE	NE	NE	NE	GA
Rv1034c	-	Probable transposase (fragment)	NE	NE	NE	NE	NE	NE	NE
Rv1035c	-	Probable transposase (fragment)	NE	NE	NE	NE	NE	NE	NE
Rv1036c	-	Probable IS1560 transposase (fragment)	NE	NE	NE	NE	NE	NE	NE
Rv1037c	esxI	Putative ESAT-6 like protein EsxI (ESAT-6 like protein 1)	NE	NE	NE	NE	NE	NE	NE
Rv1038c	esxJ	ESAT-6 like protein EsxJ (ESAT-6 like protein 2)	NE	NE	NE	NE	NE	NE	NE
Rv1039c	PPE15	PPE family protein PPE15	NE	NE	NE	NE	NE	NE	NE
Rv1040c	PE8	PE family protein PE8	NE	NE	NE	NE	NE	NE	NE
Rv1041c	-	Probable is like-2 transposase	NE	NE	NE	NE	NE	NE	NE
Rv1042c	-	Probable is like-2 transposase	NE	NE	NE	NE	NE	NE	NE
Rv1043c	-	hypothetical protein	NE	NE	NE	NE	NE	NE	GA
Rv1044	-	hypothetical protein	ES	ES	ES	ES	ES	ES	ES
Rv1045	-	Hypothetical protein	NE	NE	NE	NE	NE	NE	NE
Rv1046c	-	Hypothetical protein	NE	NE	NE	NE	NE	NE	NE
Rv1047	-	Probable transposase	NE	NE	NE	NE	NE	NE	NE
Rv1048c	-	Hypothetical protein	NE	NE	NE	NE	NE	NE	NE
Rv1049	-	Probable transcriptional repressor protein	NE	NE	NE	NE	NE	NE	NE
Rv1050	-	Probable oxidoreductase	NE	NE	NE	NE	NE	NE	NE
Rv1051c	-	hypothetical protein	NE	NE	NE	NE	NE	NE	NE
Rv1052	-	Hypothetical protein	NE	NE	NE	NE	NE	NE	NE
Rv1053c	-	Hypothetical protein	NE	NE	NE	NE	NE	NE	NE
Rv1054	-	Probable integrase (fragment)	NE	NE	NE	NE	NE	NE	NE
Rv1055	-	Possible integrase (fragment)	NE	NE	NE	NE	NE	NE	NE
Rv1056	-	hypothetical protein	NE	NE	NE	NE	NE	NE	NE
Rv1057	-	hypothetical protein	NE	NE	NE	NE	NE	NE	NE
Rv1058	fadD14	Probable medium chain fatty-acid-CoA ligase FadD14 (fatty-acid-CoA synthetase) (fatty-acid-CoA synthase)	NE	NE	NE	NE	NE	NE	NE
Rv1059	-	hypothetical protein	NE	NE	NE	NE	NE	NE	NE
Rv1060	-	hypothetical protein	NE	NE	NE	NE	NE	NE	NE
Rv1061	-	hypothetical protein	NE	NE	NE	NE	NE	NE	NE
Rv1062	-	hypothetical protein	NE	NE	NE	NE	NE	NE	NE
Rv1063c	-	hypothetical protein	NE	NE	NE	NE	NE	NE	NE
Rv1064c	lpqV	Possible lipoprotein LpqV	NE	NE	NE	NE	NE	NE	NE
Rv1065	-	hypothetical protein	NE	NE	NE	NE	NE	NE	NE
Rv1066	-	hypothetical protein	NE	NE	NE	NE	NE	NE	NE
Rv1067c	PE_PGRS19	PE-PGRS family protein PE_PGRS19	NE	NE	NE	NE	NE	NE	NE
Rv1068c	PE_PGRS20	PE-PGRS family protein PE_PGRS20	NE	NE	NE	NE	NE	NE	NE
Rv1069c	-	hypothetical protein	NE	NE	NE	NE	NE	NE	NE
Rv1070c	echA8	Probable enoyl-CoA hydratase EchA8 (enoyl hydrase) (unsaturated acyl-CoA hydratase) (crotonase)	NE	NE	NE	NE	NE	NE	NE
Rv1071c	echA9	Possible enoyl-CoA hydratase EchA9 (enoyl hydrase) (unsaturated acyl-CoA hydratase) (crotonase)	NE	NE	NE	NE	NE	NE	NE
Rv1072	-	Probable conserved transmembrane protein	NE	NE	NE	NE	NE	NE	NE
Rv1073	-	hypothetical protein	NE	NE	NE	NE	NE	NE	GA
Rv1074c	fadA3	Probable beta-ketoacyl CoA thiolase FadA3	NE	NE	NE	NE	NE	NE	GA
Rv1075c	-	Conserved exported protein	NE	NE	NE	NE	NE	NE	NE
Rv1076	lipU	Possible lipase LipU	NE	NE	NE	NE	NE	NE	NE
Rv1077	cbs	Probable cystathionine beta-synthase Cbs (serine sulfhydrase) (beta-thionase) (hemoprotein H-450)	NE	NE	NE	NE	NE	NE	NE
Rv1078	pra	Probable proline-rich antigen homolog Pra	NE	NE	NE	NE	NE	NE	NE
Rv1079	metB	Cystathionine gamma-synthase MetB (CGS) (O-succinylhomoserine [thiol]-lyase)	NE	NE	NE	NE	NE	NE	NE
Rv1080c	greA	Probable transcription elongation factor GreA (transcript cleavage factor GreA)	NE	NE	NE	NE	NE	NE	NE
Rv1081c	-	Probable conserved membrane protein	NE	NE	NE	NE	NE	NE	NE
Rv1082	mca	Mycothiol conjugate amidase Mca (mycothiol S-conjugate amidase)	NE	NE	NE	NE	NE	NE	NE
Rv1083	-	hypothetical protein	NE	NE	NE	NE	NE	NE	NE
Rv1084	-	hypothetical protein	NE	NE	NE	NE	NE	NE	NE
Rv1085c	-	Possible hemolysin-like protein	NE	NE	NE	GD	GD	NE	NE
Rv1086	-	Short (C15) chain Z-isoprenyl diphosphate synthase (Z-FPP synthase) (Z-farnesyl diphosphate synthase) (Z-FPP synthetase) (Z-farnesyl diphosphate synthetase) (geranyltranstransferase) (farnesyl pyrophosphate synthetase)	NE	GD	NE	NE	NE	GD	NE
Rv1087	PE_PGRS21	PE-PGRS family protein PE_PGRS21	NE	GA	NE	NE	NE	NE	NE
Rv1087A	-	hypothetical protein	NE	GA	NE	NE	NE	NE	GA
Rv1088	PE9	PE family protein PE9	NE	NE	NE	NE	NE	NE	NE
Rv1089	PE10	PE family protein PE10	NE	NE	NE	NE	NE	NE	NE
Rv1089A	celA2a	Probable cellulase CelA2a (endo-1,4-beta-glucanase) (endoglucanase) (carboxymethyl cellulase)	NE	NE	NE	NE	NE	NE	NE
Rv1090	celA2b	Probable cellulase CelA2b (endo-1,4-beta-glucanase) (endoglucanase) (carboxymethyl cellulase)	NE	NE	NE	NE	NE	NE	NE
Rv1091	PE_PGRS22	PE-PGRS family protein PE_PGRS22	NE	NE	NE	NE	NE	NE	NE
Rv1092c	coaA	Probable pantothenate kinase CoaA (pantothenic acid kinase)	ES	ES	ES	ES	ES	ES	ES
Rv1093	glyA1	Serine hydroxymethyltransferase 1 GlyA1	NE	NE	NE	ES	GD	NE	ES
Rv1094	desA2	Possible acyl-[acyl-carrier protein] desaturase DesA2 (acyl-[ACP] desaturase) (stearoyl-ACP desaturase)	ES	ES	ES	ES	ES	ES	ES
Rv1095	phoH2	Probable PHOH-like protein PhoH2 (phosphate starvation-inducible protein PSIH)	NE	NE	NE	NE	NE	NE	NE
Rv1096	-	Possible glycosyl hydrolase	NE	NE	NE	NE	NE	NE	NE
Rv1097c	-	Probable membrane glycine and proline rich protein	ES	ES	ES	ES	GD	NE	NE
Rv1098c	fum	Probable fumarase Fum (fumarate hydratase)	ES	ES	ES	ES	ES	ES	ES
Rv1099c	glpX	Fructose 1,6-bisphosphatase GlpX	NE	NE	NE	NE	NE	NE	NE
Rv1100	-	hypothetical protein	NE	NE	NE	NE	NE	NE	NE
Rv1101c	-	hypothetical protein	NE	NE	NE	NE	NE	NE	NE
Rv1102c	mazF3	Toxin MazF3	NE	NE	NE	NE	NE	NE	NE
Rv1103c	mazE3	Possible antitoxin MazE3	NE	NE	NE	NE	NE	NE	NE
Rv1104	-	Possible para-nitrobenzyl esterase (fragment)	NE	NE	NE	NE	NE	NE	NE
Rv1105	-	Possible para-nitrobenzyl esterase (fragment)	NE	NE	NE	NE	NE	NE	NE
Rv1106c	-	3-beta-hydroxysteroid dehydrogenase	NE	NE	NE	NE	NE	NE	NE
Rv1107c	xseB	Probable exodeoxyribonuclease VII (small subunit) XseB (exonuclease VII small subunit)	NE	NE	NE	NE	NE	NE	NE
Rv1108c	xseA	Probable exodeoxyribonuclease VII (large subunit) XseA (exonuclease VII large subunit)	NE	NE	NE	NE	NE	NE	NE
Rv1109c	-	hypothetical protein	NE	NE	NE	NE	NE	NE	NE
Rv1110	lytB2	Probable LYTB-related protein LytB2	GD	ES	ES	ES	ES	ES	ES
Rv1111c	-	hypothetical protein	NE	NE	NE	NE	NE	NE	ESD
Rv1112	-	Probable GTP binding protein	NE	NE	NE	NE	NE	NE	NE
Rv1113	vapB32	Possible antitoxin VapB32	NE	NE	NE	NE	NE	NE	NE
Rv1114	vapC32	Possible toxin VapC32 Contains PIN domain	NE	NE	NE	NE	NE	NE	NE
Rv1115	-	Possible exported protein	NE	NE	NE	NE	NE	NE	NE
Rv1116	-	Hypothetical protein	NE	NE	NE	NE	NE	NE	NE
Rv1116A	-	Conserved hypothetical protein (fragment)	NE	NE	NE	NE	NE	NE	NE
Rv1117	-	hypothetical protein	NE	NE	NE	NE	NE	NE	NE
Rv1118c	-	hypothetical protein	NE	NE	NE	NE	NE	NE	NE
Rv1119c	-	Hypothetical protein	NE	NE	NE	NE	NE	NE	Uncertain
Rv1120c	-	hypothetical protein	NE	NE	NE	NE	NE	NE	NE
Rv1121	zwf1	Probable glucose-6-phosphate 1-dehydrogenase Zwf1 (G6PD)	NE	NE	NE	NE	NE	NE	NE
Rv1122	gnd2	Probable 6-phosphogluconate dehydrogenase,decarboxylating Gnd2	NE	NE	ES	ES	GD	ES	ES
Rv1123c	bpoB	Possible peroxidase BpoB (non-haem peroxidase)	NE	NE	NE	NE	NE	NE	NE
Rv1124	ephC	Probable epoxide hydrolase EphC (epoxide hydratase)	NE	NE	NE	NE	NE	NE	NE
Rv1125	-	hypothetical protein	NE	NE	NE	NE	NE	NE	NE
Rv1126c	-	hypothetical protein	NE	ES	GD	NE	NE	ES	NE
Rv1127c	ppdK	Probable pyruvate, phosphate dikinase PpdK	NE	ES	GD	NE	NE	ES	NE
Rv1128c	-	hypothetical protein	NE	NE	NE	NE	NE	NE	NE
Rv1129c	-	Probable transcriptional regulator protein	NE	NE	NE	NE	NE	NE	NE
Rv1130	prpD	Possible methylcitrate dehydratase PrpD	NE	NE	NE	NE	NE	NE	NE
Rv1131	prpC	Probable methylcitrate synthase PrpC	NE	NE	NE	NE	NE	NE	NE
Rv1132	-	hypothetical protein	NE	NE	NE	NE	NE	NE	NE
Rv1133c	metE	Probable 5-methyltetrahydropteroyltriglutamate--homocysteine methyltransferase MetE (methionine synthase, vitamin-B12 independent isozyme)	ES	ES	ES	ES	ES	ES	ES
Rv1134	-	Hypothetical protein	NE	NE	NE	NE	NE	NE	NE
Rv1135A	-	Possible acetyl-CoA acetyltransferase (acetoacetyl-CoA thiolase)	NE	NE	NE	NE	NE	NE	NE
Rv1135c	PPE16	PPE family protein PPE16	NE	NE	NE	NE	NE	NE	NE
Rv1136	-	Possible enoyl-CoA hydratase	NE	NE	NE	NE	NE	NE	NE
Rv1137c	-	Hypothetical protein	NE	NE	NE	NE	NE	NE	NE
Rv1138c	-	Possible oxidoreductase	NE	NE	NE	NE	NE	NE	NE
Rv1139c	-	hypothetical protein	NE	NE	NE	NE	NE	NE	NE
Rv1140	-	Probable integral membrane protein	NE	NE	NE	NE	NE	NE	NE
Rv1141c	echA11	Probable enoyl-CoA hydratase EchA11 (enoyl hydrase) (unsaturated acyl-CoA hydratase) (crotonase)	NE	NE	NE	NE	NE	NE	NE
Rv1142c	echA10	Probable enoyl-CoA hydratase EchA10 (enoyl hydrase) (unsaturated acyl-CoA hydratase) (crotonase)	NE	NE	NE	NE	NE	NE	NE
Rv1143	mcr	Probable alpha-methylacyl-CoA racemase Mcr (2-methylacyl-CoA racemase) (2-arylpropionyl-CoA epimerase )	NE	NE	NE	NE	NE	NE	GA
Rv1144	-	Probable short-chain type dehydrogenase/reductase	NE	NE	NE	NE	NE	NE	GA
Rv1145	mmpL13a	Probable conserved transmembrane transport protein MmpL13a	NE	NE	NE	NE	NE	NE	GA
Rv1146	mmpL13b	Probable conserved transmembrane transport protein MmpL13b	NE	NE	NE	NE	NE	NE	GA
Rv1147	-	hypothetical protein	NE	NE	NE	NE	NE	NE	GA
Rv1148c	-	hypothetical protein	NE	NE	NE	NE	NE	NE	NE
Rv1149	-	Possible transposase	NE	NE	NE	NE	NE	NE	NE
Rv1151c	-	Transcriptional regulatory protein	NE	NE	NE	NE	NE	NE	NE
Rv1152	-	Probable transcriptional regulatory protein	NE	NE	NE	NE	NE	NE	NE
Rv1153c	omt	Probable O-methyltransferase Omt	NE	NE	NE	NE	NE	NE	NE
Rv1154c	-	Hypothetical protein	NE	NE	NE	NE	NE	NE	NE
Rv1155	-	Possible pyridoxamine 5'-phosphate oxidase (PNP/PMP oxidase) (pyridoxinephosphate oxidase) (PNPOX) (pyridoxine 5'-phosphate oxidase)	NE	NE	NE	NE	NE	NE	NE
Rv1156	-	hypothetical protein	NE	NE	NE	NE	NE	NE	NE
Rv1157c	-	Conserved ala-, pro-rich protein	NE	NE	NE	NE	NE	NE	NE
Rv1158c	-	Conserved hypothetical ala-, pro-rich protein	NE	NE	NE	NE	NE	NE	NE
Rv1159	pimE	Mannosyltransferase PimE	NE	NE	NE	NE	NE	NE	NE
Rv1159A	-	hypothetical protein	NE	NE	NE	NE	NE	NE	NE
Rv1160	mutT2	Probable mutator protein MutT2 (7,8-dihydro-8-oxoguanine-triphosphatase) (8-oxo-dGTPase)	NE	NE	NE	NE	NE	NE	NE
Rv1161	narG	Respiratory nitrate reductase (alpha chain) NarG	NE	NE	NE	NE	NE	NE	NE
Rv1162	narH	Probable respiratory nitrate reductase (beta chain) NarH	NE	NE	NE	NE	NE	NE	NE
Rv1163	narJ	Probable respiratory nitrate reductase (delta chain) NarJ	NE	NE	NE	NE	NE	NE	NE
Rv1164	narI	Probable respiratory nitrate reductase (gamma chain) NarI	NE	NE	NE	NE	NE	NE	NE
Rv1165	typA	Possible GTP-binding translation elongation factor TypA (tyrosine phosphorylated protein A) (GTP-binding protein)	NE	NE	NE	NE	NE	NE	NE
Rv1166	lpqW	Probable conserved lipoprotein LpqW	ES	ES	ES	ES	ES	ES	ES
Rv1167c	-	Probable transcriptional regulatory protein	NE	NE	NE	NE	NE	NE	NE
Rv1168c	PPE17	PPE family protein PPE17	NE	NE	NE	NE	NE	NE	NE
Rv1169c	lipX	PE family protein Possible lipase LipX	NE	NE	NE	NE	NE	NE	NE
Rv1170	mshB	N-acetyl-1-D-myo-inosityl-2-amino-2-deoxy-alpha- D-glucopyranoside deacetylase MshB (GlcNAc-Ins deacetylase)	NE	NE	NE	NE	NE	NE	NE
Rv1171	-	hypothetical protein	NE	NE	NE	NE	NE	NE	NE
Rv1172c	PE12	PE family protein PE12	NE	NE	NE	NE	NE	NE	NE
Rv1173	fbiC	Probable F420 biosynthesis protein FbiC	NE	NE	NE	NE	NE	NE	NE
Rv1174c	TB8.4	Low molecular weight T-cell antigen TB8.4	NE	NE	NE	NE	NE	NE	NE
Rv1175c	fadH	Probable NADPH dependent 2,4-dienoyl-CoA reductase FadH (2,4-dienoyl coenzyme A reductase) (4-enoyl-CoA reductase)	NE	NE	NE	NE	NE	NE	NE
Rv1176c	-	hypothetical protein	NE	NE	NE	NE	NE	NE	NE
Rv1177	fdxC	Probable ferredoxin FdxC	ES	ES	ES	ES	ES	ES	ES
Rv1178	-	Probable aminotransferase	NE	NE	NE	NE	NE	NE	NE
Rv1179c	-	hypothetical protein	NE	NE	NE	NE	NE	NE	NE
Rv1180	pks3	Probable polyketide beta-ketoacyl synthase Pks3	NE	NE	NE	NE	NE	NE	NE
Rv1181	pks4	Probable polyketide beta-ketoacyl synthase Pks4	NE	NE	NE	NE	NE	NE	NE
Rv1182	papA3	Probable conserved polyketide synthase associated protein PapA3	NE	NE	NE	NE	NE	NE	NE
Rv1183	mmpL10	Probable conserved transmembrane transport protein MmpL10	NE	NE	NE	NE	NE	NE	NE
Rv1184c	-	Possible exported protein	NE	NE	NE	NE	NE	NE	NE
Rv1185c	fadD21	Probable fatty-acid-AMP ligase FadD21 (fatty-acid-AMP synthetase) (fatty-acid-AMP synthase)	NE	NE	NE	NE	NE	NE	NE
Rv1186c	-	hypothetical protein	NE	NE	NE	NE	NE	NE	NE
Rv1187	rocA	Probable pyrroline-5-carboxylate dehydrogenase RocA	NE	NE	NE	NE	NE	NE	NE
Rv1188	-	Probable proline dehydrogenase	NE	NE	NE	NE	NE	NE	NE
Rv1189	sigI	Possible alternative RNA polymerase sigma factor SigI	NE	NE	NE	NE	NE	NE	NE
Rv1190	-	hypothetical protein	NE	NE	NE	NE	NE	NE	NE
Rv1191	-	hypothetical protein	NE	NE	NE	NE	NE	NE	NE
Rv1192	-	hypothetical protein	NE	NE	NE	NE	NE	NE	NE
Rv1193	fadD36	Probable fatty-acid-CoA ligase FadD36 (fatty-acid-CoA synthetase) (fatty-acid-CoA synthase)	NE	NE	NE	NE	NE	NE	NE
Rv1194c	-	hypothetical protein	NE	NE	NE	NE	NE	NE	NE
Rv1195	PE13	PE family protein PE13	NE	NE	NE	NE	NE	NE	GA
Rv1196	PPE18	PPE family protein PPE18	NE	NE	NE	NE	NE	NE	GA
Rv1197	esxK	ESAT-6 like protein EsxK (ESAT-6 like protein 3)	NE	NE	NE	NE	NE	NE	GA
Rv1198	esxL	Putative ESAT-6 like protein EsxL (ESAT-6 like protein 4)	NE	NE	NE	NE	NE	NE	GA
Rv1199c	-	Possible transposase	NE	NE	NE	NE	NE	NE	NE
Rv1200	-	Probable conserved integral membrane transport protein	NE	NE	NE	NE	NE	NE	NE
Rv1201c	dapD	Tetrahydrodipicolinate N-succinyltransferase DapD	GD	ES	ES	ES	GD	ES	ES
Rv1202	dapE	Probable succinyl-diaminopimelate desuccinylase DapE	ES	ES	ES	ES	ES	ES	ES
Rv1203c	-	Hypothetical protein	NE	NE	NE	NE	NE	NE	NE
Rv1204c	-	hypothetical protein	NE	NE	NE	NE	NE	NE	NE
Rv1205	-	hypothetical protein	NE	NE	NE	NE	NE	NE	NE
Rv1206	fadD6	Probable fatty-acid-CoA ligase FadD6 (fatty-acid-CoA synthetase) (fatty-acid-CoA synthase)	NE	NE	NE	NE	NE	NE	NE
Rv1207	folP2	Dihydropteroate synthase 2 FolP2 (DHPS 2) (dihydropteroate pyrophosphorylase 2)	NE	NE	NE	NE	NE	NE	NE
Rv1208	gpgS	Probable glucosyl-3-phosphoglycerate synthase GpgS	NE	NE	NE	NE	NE	NE	ES
Rv1209	-	hypothetical protein	NE	NE	NE	NE	NE	NE	NE
Rv1210	tagA	Probable DNA-3-methyladenine glycosylase I TagA (tag I) (3-methyladenine-DNA glycosylase I, constitutive) (DNA-3-methyladenine glycosidase I)	NE	NE	NE	NE	NE	NE	NE
Rv1211	-	hypothetical protein	NE	NE	NE	NE	NE	NE	NE
Rv1212c	glgA	Putative glycosyl transferase GlgA	NE	NE	NE	NE	NE	NE	NE
Rv1213	glgC	Glucose-1-phosphate adenylyltransferase GlgC (ADP-glucose synthase) (ADP-glucose pyrophosphorylase)	NE	NE	NE	NE	NE	NE	NE
Rv1214c	PE14	PE family protein PE14	NE	NE	NE	NE	NE	NE	NE
Rv1215c	-	hypothetical protein	NE	NE	NE	NE	NE	NE	NE
Rv1216c	-	Probable conserved integral membrane protein	NE	NE	NE	NE	NE	NE	NE
Rv1217c	-	Probable tetronasin-transport integral membrane protein ABC transporter	NE	NE	NE	NE	NE	NE	NE
Rv1218c	-	Probable tetronasin-transport ATP-binding protein ABC transporter	NE	NE	NE	NE	NE	NE	NE
Rv1219c	-	Probable transcriptional regulatory protein	NE	NE	NE	NE	NE	NE	NE
Rv1220c	-	Probable methyltransferase	NE	NE	NE	NE	NE	NE	NE
Rv1221	sigE	Alternative RNA polymerase sigma factor SigE	NE	ES	NE	ES	NE	NE	NE
Rv1222	rseA	Anti-sigma factor RseA	NE	NE	NE	NE	NE	NE	Uncertain
Rv1223	htrA	Probable serine protease HtrA (DEGP protein)	ES	ES	GD	ES	ES	ES	ES
Rv1224	tatB	Probable protein TatB	ES	GD	GD	ES	NE	NE	GD
Rv1225c	-	hypothetical protein	NE	NE	NE	NE	NE	NE	NE
Rv1226c	-	Probable transmembrane protein	NE	NE	NE	NE	NE	NE	NE
Rv1227c	-	Probable transmembrane protein	NE	NE	NE	NE	NE	NE	NE
Rv1228	lpqX	Probable lipoprotein LpqX	NE	NE	NE	NE	NE	NE	GA
Rv1229c	mrp	Probable Mrp-related protein Mrp	ES	ES	ES	ES	ES	ES	ES
Rv1230c	-	Possible membrane protein	NE	NE	NE	NE	NE	NE	NE
Rv1231c	-	Probable membrane protein	NE	NE	NE	NE	NE	NE	NE
Rv1232c	-	hypothetical protein	NE	NE	NE	NE	NE	NE	NE
Rv1233c	-	hypothetical protein	NE	NE	NE	NE	NE	NE	NE
Rv1234	-	Probable transmembrane protein	NE	NE	NE	NE	NE	NE	NE
Rv1235	lpqY	Probable sugar-binding lipoprotein LpqY	NE	NE	NE	NE	NE	NE	NE
Rv1236	sugA	Probable sugar-transport integral membrane protein ABC transporter SugA	NE	NE	NE	NE	NE	NE	NE
Rv1237	sugB	Probable sugar-transport integral membrane protein ABC transporter SugB	NE	NE	NE	NE	NE	NE	NE
Rv1238	sugC	Probable sugar-transport ATP-binding protein ABC transporter SugC	NE	NE	NE	NE	NE	NE	NE
Rv1239c	corA	Possible magnesium and cobalt transport transmembrane protein CorA	NE	NE	NE	NE	NE	NE	NE
Rv1240	mdh	Probable malate dehydrogenase Mdh	NE	NE	NE	NE	NE	NE	NE
Rv1241	vapB33	Possible antitoxin VapB33	NE	NE	NE	NE	NE	NE	Uncertain
Rv1242	vapC33	Possible toxin VapC33 Contains PIN domain	NE	NE	NE	NE	NE	NE	NE
Rv1243c	PE_PGRS23	PE-PGRS family protein PE_PGRS23	NE	NE	NE	NE	NE	NE	NE
Rv1244	lpqZ	Probable lipoprotein LpqZ	NE	NE	NE	NE	NE	NE	NE
Rv1245c	-	Probable short-chain type dehydrogenase/reductase	NE	NE	NE	NE	NE	NE	NE
Rv1246c	relE	Toxin RelE	NE	NE	NE	NE	NE	NE	NE
Rv1247c	relB	Antitoxin RelB	NE	NE	NE	NE	NE	NE	NE
Rv1248c	-	Multifunctional alpha-ketoglutarate metabolic enzyme	NE	NE	NE	GD	GD	GD	NE
Rv1249c	-	Possible membrane protein	NE	NE	NE	NE	NE	NE	NE
Rv1250	-	Probable drug-transport integral membrane protein	NE	NE	NE	NE	NE	NE	NE
Rv1251c	-	hypothetical protein	NE	NE	NE	NE	NE	NE	NE
Rv1252c	lprE	Probable lipoprotein LprE	NE	NE	NE	NE	NE	NE	NE
Rv1253	deaD	Probable cold-shock DeaD-box protein A homolog DeaD (ATP-dependent RNA helicase dead homolog)	NE	NE	NE	NE	NE	NE	NE
Rv1254	-	Probable acyltransferase	ES	GD	ES	ES	ES	NE	ES
Rv1255c	-	Probable transcriptional regulatory protein	NE	NE	NE	NE	NE	NE	NE
Rv1256c	cyp130	Probable cytochrome P450 130 Cyp130	NE	NE	NE	NE	NE	NE	NE
Rv1257c	-	Probable oxidoreductase	NE	NE	NE	NE	NE	NE	NE
Rv1258c	-	Probable conserved integral membrane transport protein	NE	NE	NE	NE	NE	NE	NE
Rv1259	udgB	Probable uracil DNA glycosylase, UdgB	NE	NE	NE	NE	NE	NE	NE
Rv1260	-	Probable oxidoreductase	NE	NE	NE	NE	NE	NE	NE
Rv1261c	-	hypothetical protein	NE	NE	NE	NE	NE	NE	NE
Rv1262c	-	Hypothetical hit-like protein	NE	NE	NE	NE	NE	NE	NE
Rv1263	amiB2	Probable amidase AmiB2 (aminohydrolase)	NE	NE	NE	NE	NE	NE	NE
Rv1264	-	Adenylyl cyclase (ATP pyrophosphate-lyase) (adenylate cyclase)	NE	NE	NE	NE	NE	NE	NE
Rv1265	-	hypothetical protein	NE	NE	NE	NE	NE	NE	NE
Rv1266c	pknH	Probable transmembrane serine/threonine-protein kinase H PknH (protein kinase H) (STPK H)	NE	NE	NE	NE	NE	NE	NE
Rv1267c	embR	Probable transcriptional regulatory protein EmbR	NE	NE	NE	NE	NE	NE	NE
Rv1268c	-	Hypothetical protein	NE	NE	NE	NE	NE	NE	NE
Rv1269c	-	Conserved probable secreted protein	NE	NE	NE	NE	NE	NE	NE
Rv1270c	lprA	Possible lipoprotein LprA	NE	NE	NE	NE	NE	NE	NE
Rv1271c	-	Conserved hypothetical secreted protein	NE	NE	NE	NE	NE	NE	NE
Rv1272c	-	Probable drugs-transport transmembrane ATP-binding protein ABC transporter	NE	NE	NE	NE	NE	NE	NE
Rv1273c	-	Probable drugs-transport transmembrane ATP-binding protein ABC transporter	NE	NE	NE	NE	NE	NE	NE
Rv1274	lprB	Possible lipoprotein LprB	NE	NE	NE	NE	NE	NE	NE
Rv1275	lprC	Possible lipoprotein LprC	NE	NE	NE	NE	NE	NE	NE
Rv1276c	-	hypothetical protein	NE	NE	NE	NE	NE	NE	NE
Rv1277	-	hypothetical protein	NE	NE	NE	NE	NE	NE	NE
Rv1278	-	Hypothetical protein	NE	NE	NE	NE	NE	NE	NE
Rv1279	-	Probable dehydrogenase FAD flavoprotein GMC oxidoreductase	NE	NE	NE	NE	NE	NE	NE
Rv1280c	oppA	Probable periplasmic oligopeptide-binding lipoprotein OppA	NE	NE	NE	NE	NE	NE	NE
Rv1281c	oppD	Probable oligopeptide-transport ATP-binding protein ABC transporter OppD	NE	NE	NE	NE	NE	NE	NE
Rv1282c	oppC	Probable oligopeptide-transport integral membrane protein ABC transporter OppC	NE	NE	NE	NE	NE	NE	NE
Rv1283c	oppB	Probable oligopeptide-transport integral membrane protein ABC transporter OppB	NE	NE	NE	NE	NE	NE	NE
Rv1284	canA	Beta-carbonic anhydrase	NE	NE	NE	NE	NE	NE	NE
Rv1285	cysD	Probable sulfate adenylyltransferase subunit 2 CysD	NE	NE	NE	NE	NE	NE	NE
Rv1286	cysN	Probable bifunctional enzyme CysN/CysC: sulfate adenyltransferase (subunit 1) + adenylylsulfate kinase	NE	NE	NE	NE	NE	NE	GD
Rv1287	-	hypothetical protein	NE	NE	NE	NE	NE	NE	NE
Rv1288	-	hypothetical protein	NE	NE	NE	NE	NE	NE	NE
Rv1289	-	hypothetical protein	NE	NE	NE	NE	NE	NE	NE
Rv1290A	-	Hypothetical protein	NE	NE	NE	NE	NE	NE	NE
Rv1290c	-	hypothetical protein	NE	NE	NE	NE	NE	NE	NE
Rv1291c	-	Conserved hypothetical secreted protein	NE	NE	NE	NE	NE	NE	NE
Rv1292	argS	Probable arginyl-tRNA synthetase ArgS (ARGRS) (arginine--tRNA ligase)	ES	ES	ES	ES	ES	ES	ES
Rv1293	lysA	Diaminopimelate decarboxylase LysA (DAP decarboxylase)	ES	ES	GD	ES	GD	ES	ES
Rv1294	thrA	Probable homoserine dehydrogenase ThrA	ES	ES	ES	ES	ES	ES	ES
Rv1295	thrC	Threonine synthase ThrC (ts)	ES	ES	ES	ES	ES	ES	ES
Rv1296	thrB	Probable homoserine kinase ThrB	ES	ES	ES	ES	ES	ES	ES
Rv1297	rho	Probable transcription termination factor Rho homolog	ES	ES	ES	GD	ES	ES	ES
Rv1298	rpmE	50S ribosomal protein L31 RpmE	NE	NE	GD	GD	NE	NE	NE
Rv1299	prfA	Probable peptide chain release factor 1 PrfA (RF-1)	GD	ES	ES	ES	ES	ES	ES
Rv1300	hemK	Probable HemK protein homolog HemK	GD	NE	NE	NE	GD	NE	GD
Rv1301	-	hypothetical protein	NE	NE	NE	NE	GD	NE	GD
Rv1302	rfe	Probable undecapaprenyl-phosphate alpha-N-acetylglucosaminyltransferase Rfe (UDP-GlcNAc transferase)	ES	ES	GD	ES	ES	ES	ES
Rv1303	-	hypothetical protein	NE	NE	NE	NE	NE	NE	NE
Rv1304	atpB	Probable ATP synthase a chain AtpB (protein 6)	ES	ES	ES	ES	ES	ES	ES
Rv1305	atpE	Probable ATP synthase C chain AtpE (lipid-binding protein) (dicyclohexylcarbodiimide-binding protein)	ES	GD	ES	ES	ES	ES	ES
Rv1306	atpF	Probable ATP synthase B chain AtpF	ES	ES	ES	ES	ES	ES	ES
Rv1307	atpH	Probable ATP synthase delta chain AtpH	ES	ES	ES	ES	ES	ES	ES
Rv1308	atpA	Probable ATP synthase alpha chain AtpA	ES	ES	ES	ES	ES	ES	ES
Rv1309	atpG	Probable ATP synthase gamma chain AtpG	ES	ES	ES	ES	ES	ES	ES
Rv1310	atpD	Probable ATP synthase beta chain AtpD	ES	ES	ES	ES	ES	ES	ES
Rv1311	atpC	Probable ATP synthase epsilon chain AtpC	NE	NE	ES	ES	ES	NE	Uncertain
Rv1312	-	Conserved hypothetical secreted protein	NE	NE	NE	NE	NE	NE	NE
Rv1313c	-	Possible transposase	NE	NE	NE	NE	NE	NE	NE
Rv1314c	-	hypothetical protein	NE	NE	NE	NE	NE	NE	NE
Rv1315	murA	Probable UDP-N-acetylglucosamine 1-carboxyvinyltransferase MurA	ES	GD	ES	ES	ES	ES	ES
Rv1316c	ogt	Methylated-DNA--protein-cysteine methyltransferase Ogt (6-O-methylguanine-DNA methyltransferase) (O-6-methylguanine-DNA-alkyltransferase)	NE	NE	NE	NE	NE	NE	NE
Rv1317c	alkA	Probable bifunctional regulatory protein and DNA repair enzyme AlkA (regulatory protein of adaptative response) (methylphosphotriester-DNA--protein-cysteine S-methyltransferase)	NE	NE	NE	NE	NE	NE	NE
Rv1318c	-	Possible adenylate cyclase (ATP pyrophosphate-lyase) (adenylyl cyclase)	NE	NE	NE	NE	NE	NE	NE
Rv1319c	-	Possible adenylate cyclase (ATP pyrophosphate-lyase) (adenylyl cyclase)	NE	NE	NE	NE	NE	NE	NE
Rv1320c	-	Possible adenylate cyclase (ATP pyrophosphate-lyase) (adenylyl cyclase)	NE	NE	NE	NE	NE	NE	NE
Rv1321	-	hypothetical protein	NE	NE	NE	NE	NE	NE	NE
Rv1322	-	hypothetical protein	NE	NE	NE	NE	NE	NE	NE
Rv1322A	-	hypothetical protein	NE	NE	NE	NE	NE	NE	NE
Rv1323	fadA4	Probable acetyl-CoA acetyltransferase FadA4 (acetoacetyl-CoA thiolase)	NE	NE	NE	NE	NE	NE	NE
Rv1324	-	Possible thioredoxin	NE	NE	NE	NE	NE	NE	NE
Rv1325c	PE_PGRS24	PE-PGRS family protein PE_PGRS24	NE	NE	NE	NE	NE	NE	NE
Rv1326c	glgB	1,4-alpha-glucan branching enzyme GlgB (glycogen branching enzyme)	ES	ES	ES	ES	ES	ES	ES
Rv1327c	glgE	Probable glucanase GlgE	ES	ES	ES	ES	ES	ES	ES
Rv1328	glgP	Probable glycogen phosphorylase GlgP	NE	NE	NE	NE	NE	NE	NE
Rv1329c	dinG	Probable ATP-dependent helicase DinG	NE	NE	NE	NE	NE	NE	NE
Rv1330c	pncB1	Nicotinic acid phosphoribosyltransferase PncB1	NE	NE	NE	NE	NE	NE	NE
Rv1331	-	hypothetical protein	NE	NE	NE	NE	NE	NE	NE
Rv1332	-	Probable transcriptional regulatory protein	NE	NE	NE	NE	NE	NE	NE
Rv1333	-	Probable hydrolase	NE	NE	NE	NE	NE	NE	NE
Rv1334	mec	Possible hydrolase	NE	NE	NE	NE	NE	NE	NE
Rv1335	cysO	Sulfur carrier protein CysO	NE	NE	NE	NE	NE	NE	GA
Rv1336	cysM	Cysteine synthase B CysM (CSASE B) (O-phosphoserine sulfhydrylase B) (O-phosphoserine (thiol)-lyase B)	NE	NE	NE	NE	NE	NE	GA
Rv1337	-	Probable integral membrane protein	NE	NE	NE	NE	NE	NE	GA
Rv1338	murI	Probable glutamate racemase MurI	NE	GD	GD	NE	NE	GD	ES
Rv1339	-	hypothetical protein	GD	GD	NE	NE	NE	GD	NE
Rv1340	rphA	Probable ribonuclease RphA (RNase PH) (tRNA nucleotidyltransferase)	NE	NE	NE	NE	NE	NE	NE
Rv1341	-	hypothetical protein	NE	NE	NE	NE	NE	NE	NE
Rv1342c	-	hypothetical protein	NE	NE	NE	NE	NE	NE	GD
Rv1343c	lprD	Probable conserved lipoprotein LprD	NE	NE	NE	NE	NE	NE	GD
Rv1344	mbtL	Acyl carrier protein (ACP) MbtL	NE	NE	NE	NE	NE	NE	NE
Rv1345	mbtM	Probable fatty acyl-AMP ligase MbtM	NE	NE	NE	NE	NE	NE	NE
Rv1346	mbtN	Acyl-CoA dehydrogenase MbtN	NE	NE	NE	NE	NE	NE	NE
Rv1347c	mbtK	Lysine N-acetyltransferase MbtK	NE	ES	NE	ES	NE	NE	NE
Rv1348	irtA	Iron-regulated transporter IrtA	NE	GD	NE	NE	NE	NE	ESD
Rv1349	irtB	Iron-regulated transporter IrtB	NE	GD	GD	NE	NE	GD	GD
Rv1350	fabG2	Probable 3-oxoacyl-[acyl-carrier protein] reductase FabG2 (3-ketoacyl-acyl carrier protein reductase)	NE	NE	NE	NE	NE	NE	NE
Rv1351	-	Hypothetical protein	NE	NE	NE	NE	NE	NE	NE
Rv1352	-	hypothetical protein	NE	NE	NE	NE	NE	NE	NE
Rv1353c	-	Probable transcriptional regulatory protein	NE	NE	NE	NE	NE	NE	NE
Rv1354c	-	hypothetical protein	NE	NE	NE	NE	NE	NE	NE
Rv1355c	moeY	Possible molybdopterin biosynthesis protein MoeY	NE	NE	NE	NE	NE	NE	NE
Rv1356c	-	Hypothetical protein	NE	NE	NE	NE	NE	NE	NE
Rv1357c	-	hypothetical protein	NE	NE	NE	NE	NE	NE	NE
Rv1358	-	Probable transcriptional regulatory protein	NE	NE	NE	NE	NE	NE	NE
Rv1359	-	Probable transcriptional regulatory protein	NE	NE	NE	NE	NE	NE	NE
Rv1360	-	Probable oxidoreductase	NE	NE	NE	NE	NE	NE	NE
Rv1361c	PPE19	PPE family protein PPE19	NE	NE	NE	NE	NE	NE	NE
Rv1362c	-	Possible membrane protein	NE	NE	NE	NE	NE	NE	NE
Rv1363c	-	Possible membrane protein	NE	NE	NE	NE	NE	NE	NE
Rv1364c	-	Possible sigma factor regulatory protein	NE	NE	NE	NE	NE	NE	NE
Rv1365c	rsfA	Anti-anti-sigma factor RsfA (anti-sigma factor antagonist) (regulator of sigma F A)	NE	NE	NE	NE	NE	NE	NE
Rv1366	-	Hypothetical protein	NE	NE	NE	NE	NE	NE	NE
Rv1366A	-	hypothetical protein	NE	NE	NE	NE	NE	NE	NE
Rv1367c	-	hypothetical protein	NE	NE	NE	NE	NE	NE	NE
Rv1368	lprF	Probable conserved lipoprotein LprF	NE	NE	NE	NE	NE	NE	NE
Rv1369c	-	Probable transposase	NE	NE	NE	NE	NE	NE	NE
Rv1370c	-	Putative transposase for insertion sequence element IS6110 (fragment)	NE	NE	NE	NE	NE	NE	NE
Rv1371	-	Probable conserved membrane protein	NE	NE	NE	NE	NE	NE	NE
Rv1372	-	hypothetical protein	NE	NE	NE	NE	NE	NE	NE
Rv1373	-	Glycolipid sulfotransferase	NE	NE	NE	NE	NE	NE	NE
Rv1374c	-	Hypothetical protein	NE	NE	NE	NE	NE	NE	NE
Rv1375	-	hypothetical protein	NE	NE	NE	NE	NE	NE	NE
Rv1376	-	hypothetical protein	NE	NE	NE	NE	NE	NE	NE
Rv1377c	-	Putative transferase	NE	NE	NE	NE	NE	NE	NE
Rv1378c	-	hypothetical protein	NE	NE	NE	NE	NE	NE	NE
Rv1379	pyrR	Probable pyrimidine operon regulatory protein PyrR	NE	NE	NE	NE	NE	NE	NE
Rv1380	pyrB	Probable aspartate carbamoyltransferase PyrB (ATCase) (aspartate transcarbamylase)	ES	ES	ES	ES	GD	ES	ES
Rv1381	pyrC	Probable dihydroorotase PyrC (DHOase)	ES	ES	ES	ES	GD	ES	ES
Rv1382	-	Probable export or membrane protein	GD	GD	ES	ES	GD	ES	ES
Rv1383	carA	Probable carbamoyl-phosphate synthase small chain CarA (carbamoyl-phosphate synthetase glutamine chain)	ES	ES	ES	ES	GD	ES	ES
Rv1384	carB	Probable carbamoyl-phosphate synthase large chain CarB (carbamoyl-phosphate synthetase ammonia chain)	ES	ES	ES	ES	ES	ES	ES
Rv1385	pyrF	Probable orotidine 5'-phosphate decarboxylase PyrF (OMP decarboxylase) (ompdecase)	ES	ES	ES	ES	ES	ES	ES
Rv1386	PE15	PE family protein PE15	NE	NE	NE	NE	NE	NE	GA
Rv1387	PPE20	PPE family protein PPE20	NE	NE	NE	NE	NE	NE	NE
Rv1388	mihF	Putative integration host factor MihF	NE	NE	NE	NE	NE	NE	NE
Rv1389	gmk	Probable guanylate kinase Gmk	NE	NE	GD	NE	NE	NE	ES
Rv1390	rpoZ	Probable DNA-directed RNA polymerase (omega chain) RpoZ (transcriptase omega chain) (RNA polymerase omega subunit)	ES	ES	GD	ES	ES	ES	ES
Rv1391	dfp	Probable DNA/pantothenate metabolism flavoprotein homolog Dfp	ES	ES	ES	ES	ES	ES	ES
Rv1392	metK	Probable S-adenosylmethionine synthetase MetK (mat) (AdoMet synthetase) (methionine adenosyltransferase)	ES	ES	ES	ES	ES	ES	ES
Rv1393c	-	Probable monoxygenase	NE	NE	NE	NE	NE	NE	NE
Rv1394c	cyp132	Probable cytochrome P450 132 Cyp132	NE	NE	NE	NE	NE	NE	NE
Rv1395	-	Transcriptional regulatory protein	NE	NE	NE	NE	NE	NE	NE
Rv1396c	PE_PGRS25	PE-PGRS family protein PE_PGRS25	NE	NE	NE	NE	NE	NE	NE
Rv1397c	vapC10	Possible toxin VapC10	NE	NE	NE	NE	NE	NE	NE
Rv1398c	vapB10	Possible antitoxin VapB10	NE	NE	NE	NE	NE	NE	NE
Rv1399c	nlhH	Probable non lipolytic carboxylesterase NlhH	NE	NE	NE	NE	NE	NE	NE
Rv1400c	lipI	Probable lipase LipH	NE	NE	NE	NE	NE	NE	NE
Rv1401	-	Possible membrane protein	NE	NE	NE	NE	NE	NE	NE
Rv1402	priA	Putative primosomal protein N' PriA (replication factor Y)	GD	GD	NE	GD	GD	GD	ES
Rv1403c	-	Putative methyltransferase	NE	NE	NE	NE	NE	NE	NE
Rv1404	-	Probable transcriptional regulatory protein	NE	NE	NE	NE	NE	NE	NE
Rv1405c	-	Putative methyltransferase	NE	NE	NE	NE	NE	NE	NE
Rv1406	fmt	Probable methionyl-tRNA formyltransferase Fmt	NE	NE	NE	NE	NE	NE	GD
Rv1407	fmu	Probable Fmu protein (sun protein)	NE	NE	NE	NE	NE	NE	NE
Rv1408	rpe	Probable ribulose-phosphate 3-epimerase Rpe (PPE) (R5P3E) (pentose-5-phosphate 3-epimerase)	NE	NE	NE	NE	NE	NE	GD
Rv1409	ribG	Probable bifunctional riboflavin biosynthesis protein RibG : diaminohydroxyphosphoribosylaminopyrimidine deaminase (riboflavin-specific deaminase) + 5-amino-6-(5-phosphoribosylamino) uracil reductase (HTP reductase)	ES	ES	ES	ES	ES	ES	ES
Rv1410c	-	Aminoglycosides/tetracycline-transport integral membrane protein	NE	NE	NE	NE	NE	NE	NE
Rv1411c	lprG	Conserved lipoprotein LprG	NE	NE	NE	NE	NE	NE	NE
Rv1412	ribC	Probable riboflavin synthase alpha chain RibC (RibE)	NE	NE	NE	NE	NE	NE	NE
Rv1413	-	hypothetical protein	NE	NE	NE	NE	NE	NE	NE
Rv1414	-	hypothetical protein	NE	NE	NE	NE	NE	NE	NE
Rv1415	ribA2	Probable riboflavin biosynthesis protein RibA2 : GTP cyclohydrolase II + 3,4-dihydroxy-2-butanone 4-phosphate synthase (DHBP synthase)	ES	ES	ES	ES	ES	ES	ES
Rv1416	ribH	Probable riboflavin synthase beta chain RibH (6,7-dimethyl-8-ribityllumazine synthase) (DMRL synthase) (lumazine synthase)	ES	ES	ES	ES	ES	ES	ES
Rv1417	-	Possible conserved membrane protein	NE	NE	NE	NE	NE	NE	NE
Rv1418	lprH	Probable lipoprotein LprH	NE	NE	NE	NE	NE	NE	NE
Rv1419	-	hypothetical protein	NE	NE	NE	NE	NE	NE	NE
Rv1420	uvrC	Probable excinuclease ABC (subunit C-nuclease) UvrC	NE	NE	NE	NE	NE	NE	NE
Rv1421	-	hypothetical protein	NE	NE	NE	NE	NE	NE	NE
Rv1422	-	hypothetical protein	NE	NE	NE	NE	NE	NE	NE
Rv1423	whiA	Probable transcriptional regulatory protein WhiA	ES	ES	ES	ES	ES	ES	ES
Rv1424c	-	Possible membrane protein	NE	NE	NE	NE	NE	NE	NE
Rv1425	-	Possible triacylglycerol synthase (diacylglycerol acyltransferase)	NE	NE	NE	NE	NE	NE	NE
Rv1426c	lipO	Probable esterase LipO	NE	NE	NE	NE	NE	NE	NE
Rv1427c	fadD12	Possible long-chain-fatty-acid--CoA ligase FadD12 (fatty-acid-CoA synthetase) (fatty-acid-CoA synthase)	NE	NE	NE	NE	NE	NE	NE
Rv1428c	-	hypothetical protein	NE	NE	NE	NE	NE	NE	NE
Rv1429	-	hypothetical protein	NE	NE	NE	NE	NE	NE	NE
Rv1430	PE16	PE family protein PE16	NE	NE	NE	NE	NE	NE	NE
Rv1431	-	hypothetical protein	NE	NE	NE	NE	NE	NE	NE
Rv1432	-	Probable dehydrogenase	NE	NE	NE	GD	NE	NE	NE
Rv1433	-	Possible conserved exported protein	NE	NE	NE	NE	NE	NE	NE
Rv1434	-	Hypothetical protein	NE	NE	NE	NE	NE	NE	Uncertain
Rv1435c	-	Probable conserved proline, glycine, valine-rich secreted protein	NE	NE	NE	NE	NE	NE	NE
Rv1436	gap	Probable glyceraldehyde 3-phosphate dehydrogenase Gap (GAPDH)	GD	GD	GD	ES	ES	ES	GD
Rv1437	pgk	Probable phosphoglycerate kinase Pgk	GD	GD	GD	GD	ES	GD	GD
Rv1438	tpi	Probable triosephosphate isomerase Tpi (TIM)	ES	ES	ES	ES	ES	ES	ES
Rv1439c	-	hypothetical protein	NE	NE	NE	NE	NE	NE	NE
Rv1440	secG	Probable protein-export membrane protein (translocase subunit) SecG	NE	NE	NE	NE	NE	NE	NE
Rv1441c	PE_PGRS26	PE-PGRS family protein PE_PGRS26	NE	NE	NE	NE	NE	NE	NE
Rv1442	bisC	Probable biotin sulfoxide reductase BisC (BDS reductase) (BSO reductase)	NE	NE	NE	NE	NE	NE	NE
Rv1443c	-	hypothetical protein	NE	NE	NE	NE	NE	NE	NE
Rv1444c	-	hypothetical protein	NE	NE	NE	NE	NE	NE	NE
Rv1445c	devB	Probable 6-phosphogluconolactonase DevB (6PGL)	NE	NE	NE	NE	NE	NE	NE
Rv1446c	opcA	Putative OXPP cycle protein OpcA	NE	NE	NE	NE	NE	NE	NE
Rv1447c	zwf2	Probable glucose-6-phosphate 1-dehydrogenase Zwf2 (G6PD)	NE	NE	NE	NE	NE	NE	NE
Rv1448c	tal	Probable transaldolase Tal	NE	NE	NE	NE	NE	NE	NE
Rv1449c	tkt	Transketolase Tkt (TK)	ES	ES	ES	ES	ES	ES	ES
Rv1450c	PE_PGRS27	PE-PGRS family protein PE_PGRS27	NE	NE	NE	NE	NE	NE	NE
Rv1451	ctaB	Probable cytochrome C oxidase assembly factor CtaB	NE	NE	NE	GD	ES	ES	GD
Rv1452c	PE_PGRS28	PE-PGRS family protein PE_PGRS28	NE	NE	NE	NE	NE	NE	NE
Rv1453	-	Possible transcriptional activator protein	NE	NE	NE	NE	NE	NE	GA
Rv1454c	qor	Probable quinone reductase Qor (NADPH:quinone reductase) (zeta-crystallin homolog protein)	NE	NE	NE	NE	NE	NE	GA
Rv1455	-	hypothetical protein	NE	NE	NE	NE	NE	NE	GA
Rv1456c	-	Probable unidentified antibiotic-transport integral membrane ABC transporter	NE	NE	NE	GD	GD	NE	ES
Rv1457c	-	Probable unidentified antibiotic-transport integral membrane ABC transporter	NE	NE	NE	NE	NE	NE	GD
Rv1458c	-	Probable unidentified antibiotic-transport ATP-binding protein ABC transporter	NE	NE	NE	NE	NE	NE	GD
Rv1459c	-	Possible conserved integral membrane protein	ES	ES	ES	ES	ES	ES	ESD
Rv1460	-	Probable transcriptional regulatory protein	NE	NE	NE	NE	NE	NE	NE
Rv1461	-	hypothetical protein	ES	ES	ES	ES	ES	ES	ES
Rv1462	-	hypothetical protein	ES	ES	ES	ES	ES	ES	ES
Rv1463	-	Probable conserved ATP-binding protein ABC transporter	ES	ES	ES	ES	ES	ES	ES
Rv1464	csd	Probable cysteine desulfurase Csd	GD	ES	GD	ES	ES	ES	ES
Rv1465	-	Possible nitrogen fixation related protein	NE	NE	GD	ES	GD	ES	ES
Rv1466	-	hypothetical protein	NE	NE	NE	NE	NE	NE	Uncertain
Rv1467c	fadE15	Probable acyl-CoA dehydrogenase FadE15	NE	NE	NE	NE	NE	NE	NE
Rv1468c	PE_PGRS29	PE-PGRS family protein PE_PGRS29	NE	NE	NE	NE	NE	NE	NE
Rv1469	ctpD	Probable cation transporter P-type ATPase D CtpD	NE	NE	NE	NE	NE	NE	NE
Rv1470	trxA	Probable thioredoxin TrxA	NE	NE	NE	NE	NE	NE	NE
Rv1471	trxB1	Probable thioredoxin TrxB1	NE	NE	NE	NE	NE	NE	NE
Rv1472	echA12	Possible enoyl-CoA hydratase EchA12 (enoyl hydrase) (unsaturated acyl-CoA hydratase) (crotonase)	NE	NE	NE	NE	NE	NE	NE
Rv1473	-	Probable macrolide-transport ATP-binding protein ABC transporter	NE	NE	NE	NE	NE	NE	NE
Rv1473A	-	Possible transcriptional regulatory protein	NE	NE	NE	NE	NE	NE	NE
Rv1474c	-	Probable transcriptional regulatory protein	NE	NE	NE	NE	NE	NE	NE
Rv1475c	acn	Probable iron-regulated aconitate hydratase Acn (citrate hydro-lyase) (aconitase)	ES	ES	ES	ES	ES	ES	ES
Rv1476	-	Possible membrane protein	NE	NE	ES	NE	NE	NE	ES
Rv1477	ripA	Peptidoglycan hydrolase	ES	ES	NE	ES	NE	ES	ESD
Rv1478	-	Possible invasion protein	NE	NE	NE	NE	NE	NE	NE
Rv1479	moxR1	Probable transcriptional regulatory protein MoxR1	ES	ES	ES	ES	ES	ES	ES
Rv1480	-	hypothetical protein	ES	ES	ES	ES	ES	ES	ES
Rv1481	-	Probable membrane protein	ES	ES	ES	ES	ES	ES	ES
Rv1482c	-	hypothetical protein	NE	NE	NE	NE	NE	NE	NE
Rv1483	fabG1	3-oxoacyl-[acyl-carrier protein] reductase FabG1 (3-ketoacyl-acyl carrier protein reductase) (mycolic acid biosynthesis a protein)	ES	ES	ES	ES	ES	ES	ES
Rv1484	inhA	NADH-dependent enoyl-[acyl-carrier-protein] reductase InhA (NADH-dependent enoyl-ACP reductase)	ES	ES	ES	ES	ES	ES	ES
Rv1485	hemZ	Ferrochelatase HemZ (protoheme ferro-lyase) (heme synthetase)	ES	ES	ES	NE	NE	NE	ES
Rv1486c	-	hypothetical protein	NE	NE	NE	NE	NE	NE	NE
Rv1487	-	hypothetical protein	NE	NE	NE	NE	NE	NE	NE
Rv1488	-	Possible exported conserved protein	NE	NE	NE	NE	NE	NE	NE
Rv1489	-	hypothetical protein	NE	NE	NE	NE	NE	NE	NE
Rv1489A	-	hypothetical protein	NE	NE	NE	NE	NE	NE	NE
Rv1490	-	Probable membrane protein	NE	NE	NE	NE	NE	NE	NE
Rv1491c	-	hypothetical protein	NE	NE	NE	NE	NE	NE	NE
Rv1492	mutA	Probable methylmalonyl-CoA mutase small subunit MutA (MCM)	NE	NE	NE	NE	NE	NE	NE
Rv1493	mutB	Probable methylmalonyl-CoA mutase large subunit MutB (MCM)	NE	NE	NE	NE	NE	NE	NE
Rv1494	mazE4	Possible antitoxin MazE4	NE	NE	NE	NE	NE	NE	NE
Rv1495	mazF4	Possible toxin MazF4	NE	NE	NE	NE	NE	NE	NE
Rv1496	-	Possible transport system kinase	NE	NE	NE	NE	NE	NE	NE
Rv1497	lipL	Probable esterase LipL	NE	NE	NE	NE	NE	NE	NE
Rv1498A	-	hypothetical protein	NE	NE	NE	NE	NE	NE	GA
Rv1498c	-	Probable methyltransferase	NE	NE	NE	NE	NE	NE	NE
Rv1499	-	Hypothetical protein	NE	NE	NE	NE	NE	NE	GA
Rv1500	-	Probable glycosyltransferase	NE	GD	NE	NE	GD	NE	NE
Rv1501	-	hypothetical protein	NE	NE	NE	NE	NE	NE	NE
Rv1502	-	Hypothetical protein	NE	NE	NE	NE	NE	NE	NE
Rv1503c	-	hypothetical protein	NE	NE	NE	NE	NE	NE	NE
Rv1504c	-	hypothetical protein	NE	NE	NE	NE	NE	NE	NE
Rv1505c	-	hypothetical protein	NE	GD	NE	NE	NE	NE	NE
Rv1506c	-	Hypothetical protein	NE	NE	NE	NE	NE	NE	NE
Rv1507A	-	Hypothetical protein	NE	NE	NE	NE	NE	NE	NE
Rv1507c	-	hypothetical protein	NE	GD	NE	NE	NE	NE	NE
Rv1508A	-	hypothetical protein	NE	NE	NE	NE	NE	NE	NE
Rv1508c	-	Probable membrane protein	NE	NE	NE	NE	NE	NE	NE
Rv1509	-	Hypothetical protein	NE	NE	NE	NE	NE	NE	NE
Rv1510	-	Conserved probable membrane protein	NE	NE	NE	NE	NE	NE	NE
Rv1511	gmdA	GDP-D-mannose dehydratase GmdA (GDP-mannose 4,6 dehydratase) (GMD)	NE	NE	NE	NE	NE	NE	NE
Rv1512	epiA	Probable nucleotide-sugar epimerase EpiA	NE	NE	NE	NE	NE	NE	NE
Rv1513	-	hypothetical protein	NE	NE	NE	NE	NE	NE	NE
Rv1514c	-	hypothetical protein	NE	NE	NE	NE	NE	NE	NE
Rv1515c	-	hypothetical protein	NE	NE	NE	NE	NE	NE	NE
Rv1516c	-	Probable sugar transferase	NE	NE	NE	NE	NE	NE	NE
Rv1517	-	hypothetical protein	NE	NE	NE	NE	NE	NE	NE
Rv1518	-	hypothetical protein	NE	NE	NE	NE	NE	NE	NE
Rv1519	-	hypothetical protein	NE	NE	NE	NE	NE	NE	NE
Rv1520	-	Probable sugar transferase	NE	NE	NE	NE	NE	NE	NE
Rv1521	fadD25	Probable fatty-acid-AMP ligase FadD25 (fatty-acid-AMP synthetase) (fatty-acid-AMP synthase)	NE	NE	NE	NE	NE	NE	NE
Rv1522c	mmpL12	Probable conserved transmembrane transport protein MmpL12	NE	NE	NE	NE	NE	NE	NE
Rv1523	-	Probable methyltransferase	NE	NE	NE	NE	NE	NE	NE
Rv1524	-	Probable glycosyltransferase	NE	NE	NE	NE	NE	NE	NE
Rv1525	wbbL2	Possible rhamnosyl transferase WbbL2	NE	NE	NE	NE	NE	NE	NE
Rv1526c	-	Probable glycosyltransferase	NE	NE	NE	NE	NE	NE	NE
Rv1527c	pks5	Probable polyketide synthase Pks5	NE	NE	NE	NE	NE	NE	NE
Rv1528c	papA4	Probable conserved polyketide synthase associated protein PapA4	NE	NE	NE	NE	NE	NE	NE
Rv1529	fadD24	Probable fatty-acid-AMP ligase FadD24 (fatty-acid-AMP synthetase) (fatty-acid-AMP synthase)	NE	NE	NE	NE	NE	NE	NE
Rv1530	adh	Probable alcohol dehydrogenase Adh	NE	NE	NE	NE	NE	NE	NE
Rv1531	-	hypothetical protein	NE	NE	NE	NE	NE	NE	NE
Rv1532c	-	hypothetical protein	NE	NE	NE	NE	NE	NE	NE
Rv1533	-	hypothetical protein	NE	NE	NE	NE	NE	NE	NE
Rv1534	-	Probable transcriptional regulator	NE	NE	NE	NE	NE	NE	NE
Rv1535	-	hypothetical protein	NE	NE	NE	NE	NE	NE	NE
Rv1536	ileS	Isoleucyl-tRNA synthetase IleS	ES	ES	ES	ES	ES	ES	ES
Rv1537	dinX	Probable DNA polymerase IV DinX (pol IV 1) (DNA nucleotidyltransferase (DNA-directed))	NE	NE	NE	NE	NE	NE	NE
Rv1538c	ansA	Probable L-aparaginase AnsA	NE	NE	NE	NE	NE	NE	NE
Rv1539	lspA	Probable lipoprotein signal peptidase LspA	NE	NE	NE	NE	NE	NE	GD
Rv1540	-	Conserved hypothetical protein member of yabO/yceC/yfiI family	NE	NE	NE	NE	NE	NE	GD
Rv1541c	lprI	Possible lipoprotein LprI	NE	NE	NE	NE	NE	NE	NE
Rv1542c	glbN	Hemoglobin GlbN	NE	NE	NE	NE	NE	NE	NE
Rv1543	-	Possible fatty acyl-CoA reductase	NE	NE	NE	NE	NE	NE	NE
Rv1544	-	Possible ketoacyl reductase	NE	NE	NE	NE	NE	NE	NE
Rv1545	-	Hypothetical protein	NE	NE	NE	NE	NE	NE	NE
Rv1546	-	hypothetical protein	NE	NE	NE	NE	NE	NE	NE
Rv1547	dnaE1	Probable DNA polymerase III (alpha chain) DnaE1 (DNA nucleotidyltransferase)	ES	ES	ES	ES	ES	ES	ES
Rv1548c	PPE21	PPE family protein PPE21	NE	NE	NE	NE	NE	NE	NE
Rv1549	fadD11.1	Possible fatty-acid-CoA ligase FadD11.1 (fatty-acid-CoA synthetase) (fatty-acid-CoA synthase)	NE	NE	NE	NE	NE	NE	NE
Rv1550	fadD11	Probable fatty-acid-CoA ligase FadD11 (fatty-acid-CoA synthetase) (fatty-acid-CoA synthase)	NE	NE	NE	NE	NE	NE	NE
Rv1551	plsB1	Possible acyltransferase PlsB1	NE	NE	NE	NE	NE	NE	NE
Rv1552	frdA	Probable fumarate reductase [flavoprotein subunit] FrdA (fumarate dehydrogenase) (fumaric hydrogenase)	NE	NE	NE	NE	NE	NE	NE
Rv1553	frdB	Probable fumarate reductase [iron-sulfur subunit] FrdB (fumarate dehydrogenase) (fumaric hydrogenase)	NE	NE	NE	NE	NE	NE	NE
Rv1554	frdC	Probable fumarate reductase [membrane anchor subunit] FrdC (fumarate dehydrogenase) (fumaric hydrogenase)	NE	NE	NE	NE	NE	NE	NE
Rv1555	frdD	Probable fumarate reductase [membrane anchor subunit] FrdD (fumarate dehydrogenase) (fumaric hydrogenase)	NE	NE	NE	NE	NE	NE	NE
Rv1556	-	Possible regulatory protein	NE	NE	NE	NE	NE	NE	NE
Rv1557	mmpL6	Probable conserved transmembrane transport protein MmpL6	NE	NE	NE	NE	NE	NE	NE
Rv1558	-	hypothetical protein	NE	NE	NE	NE	NE	NE	NE
Rv1559	ilvA	Probable threonine dehydratase IlvA	NE	NE	NE	NE	NE	NE	ES
Rv1560	vapB11	Possible antitoxin VapB11	NE	NE	NE	NE	NE	NE	NE
Rv1561	vapC11	Possible toxin VapC11	NE	NE	NE	NE	NE	NE	NE
Rv1562c	treZ	Maltooligosyltrehalose trehalohydrolase TreZ	NE	NE	NE	NE	NE	NE	NE
Rv1563c	treY	Maltooligosyltrehalose synthase TreY	NE	NE	NE	NE	NE	NE	NE
Rv1564c	treX	Probable maltooligosyltrehalose synthase TreX	NE	NE	NE	NE	NE	NE	NE
Rv1565c	-	hypothetical protein	NE	NE	NE	NE	NE	NE	NE
Rv1566c	-	Possible Inv protein	NE	NE	NE	NE	NE	NE	GA
Rv1567c	-	Probable hypothetical membrane protein	NE	NE	NE	NE	NE	NE	GA
Rv1568	bioA	Adenosylmethionine-8-amino-7-oxononanoate aminotransferase BioA	NE	NE	NE	NE	NE	NE	NE
Rv1569	bioF1	Probable 8-amino-7-oxononanoate synthase BioF1 (AONS) (8-amino-7-ketopelargonate synthase) (7-keto-8-amino-pelargonic acid synthetase) (7-KAP synthetase) (L-alanine--pimelyl CoA ligase)	NE	NE	NE	NE	NE	NE	NE
Rv1570	bioD	Dethiobiotin synthetase BioD	NE	NE	NE	NE	NE	NE	NE
Rv1571	-	hypothetical protein	NE	NE	NE	NE	NE	NE	Uncertain
Rv1572c	-	hypothetical protein	NE	NE	NE	NE	NE	NE	Uncertain
Rv1573	-	Probable PhiRv1 phage protein	NE	NE	NE	NE	NE	NE	Uncertain
Rv1574	-	Probable PhiRv1 phage related protein	NE	NE	NE	NE	NE	NE	NE
Rv1575	-	Probable PhiRv1 phage protein	NE	NE	NE	NE	NE	NE	NE
Rv1576c	-	Probable PhiRv1 phage protein	NE	NE	NE	NE	NE	ES	GD
Rv1577c	-	Probable PhiRv1 phage protein	NE	NE	NE	NE	NE	NE	GD
Rv1578c	-	Probable PhiRv1 phage protein	NE	NE	NE	NE	NE	NE	NE
Rv1579c	-	Probable PhiRv1 phage protein	NE	NE	NE	NE	NE	NE	NE
Rv1580c	-	Probable PhiRv1 phage protein	NE	NE	NE	NE	NE	NE	NE
Rv1581c	-	Probable PhiRv1 phage protein	NE	NE	NE	NE	NE	NE	NE
Rv1582c	-	Probable PhiRv1 phage protein	NE	NE	NE	NE	NE	NE	NE
Rv1583c	-	Probable PhiRv1 phage protein	NE	NE	NE	NE	NE	NE	NE
Rv1584c	-	Possible PhiRv1 phage protein	NE	NE	NE	NE	NE	NE	NE
Rv1585c	-	Possible phage PhiRv1 protein	NE	NE	NE	NE	NE	NE	NE
Rv1586c	-	Probable PhiRv1 integrase	NE	NE	NE	NE	NE	NE	NE
Rv1587c	-	Partial REP13E12 repeat protein	NE	NE	NE	NE	NE	NE	NE
Rv1588c	-	Partial REP13E12 repeat protein	NE	NE	NE	NE	NE	NE	NE
Rv1589	bioB	Probable biotin synthetase BioB	NE	NE	NE	NE	NE	NE	NE
Rv1590	-	hypothetical protein	NE	NE	NE	NE	NE	NE	NE
Rv1591	-	Probable transmembrane protein	NE	NE	NE	NE	NE	NE	NE
Rv1592c	-	hypothetical protein	NE	NE	NE	GD	GD	NE	NE
Rv1593c	-	hypothetical protein	NE	NE	NE	NE	NE	NE	NE
Rv1594	nadA	Probable quinolinate synthetase NadA	GD	GD	GD	ES	ES	ES	ES
Rv1595	nadB	Probable L-aspartate oxidase NadB	GD	ES	GD	ES	ES	GD	ES
Rv1596	nadC	Probable nicotinate-nucleotide pyrophosphatase NadC	GD	ES	GD	NE	NE	GD	ES
Rv1597	-	Hypothetical protein	NE	NE	NE	NE	NE	NE	NE
Rv1598c	-	hypothetical protein	NE	NE	NE	NE	NE	NE	NE
Rv1599	hisD	Probable histidinol dehydrogenase HisD (HDH)	ES	ES	ES	ES	ES	ES	ES
Rv1600	hisC1	Probable histidinol-phosphate aminotransferase HisC1	ES	ES	GD	ES	ES	ES	ES
Rv1601	hisB	Probable imidazole glycerol-phosphate dehydratase HisB	ES	ES	ES	ES	ES	ES	ES
Rv1602	hisH	Probable amidotransferase HisH	ES	ES	ES	ES	ES	ES	ES
Rv1603	hisA	Probable phosphoribosylformimino-5-aminoimidazole carboxamide ribotide isomerase HisA	ES	GD	ES	ES	ES	ES	ES
Rv1604	impA	Probable inositol-monophosphatase ImpA (imp)	NE	NE	NE	NE	NE	NE	NE
Rv1605	hisF	Probable cyclase HisF	ES	ES	ES	ES	ES	ES	ES
Rv1606	hisI	Probable phosphoribosyl-AMP 1,6 cyclohydrolase HisI	ES	NE	ES	NE	ES	ES	ES
Rv1607	chaA	Probable ionic transporter integral membrane protein ChaA	NE	NE	NE	NE	NE	NE	NE
Rv1608c	bcpB	Probable peroxidoxin BcpB	NE	NE	NE	NE	NE	NE	NE
Rv1609	trpE	Anthranilate synthase component I TrpE (glutamine amidotransferase)	ES	ES	ES	ES	ES	ES	ES
Rv1610	-	Possible conserved membrane protein	NE	NE	NE	GD	ES	GD	ES
Rv1611	trpC	Probable indole-3-glycerol phosphate synthase TrpC	ES	ES	ES	GD	ES	ES	ES
Rv1612	trpB	Tryptophan synthase, beta subunit TrpB	ES	ES	ES	GD	ES	ES	ES
Rv1613	trpA	Probable tryptophan synthase, alpha subunit TrpA	ES	ES	ES	ES	ES	ES	ES
Rv1614	lgt	Possible prolipoprotein diacylglyceryl transferases Lgt	ES	ES	ES	ES	GD	ES	ESD
Rv1615	-	Probable membrane protein	NE	NE	NE	NE	NE	NE	NE
Rv1616	-	hypothetical protein	NE	NE	NE	NE	NE	NE	NE
Rv1617	pykA	Probable pyruvate kinase PykA	GD	NE	NE	ES	NE	NE	GD
Rv1618	tesB1	Probable acyl-CoA thioesterase II TesB1	NE	NE	NE	NE	NE	NE	NE
Rv1619	-	hypothetical protein	NE	NE	NE	NE	NE	NE	NE
Rv1620c	cydC	Probable 'component linked with the assembly of cytochrome' transport transmembrane ATP-binding protein ABC transporter CydC	NE	NE	NE	NE	NE	NE	NE
Rv1621c	cydD	Probable 'component linked with the assembly of cytochrome' transport transmembrane ATP-binding protein ABC transporter CydD	NE	NE	NE	NE	NE	NE	NE
Rv1622c	cydB	Probable integral membrane cytochrome D ubiquinol oxidase (subunit II) CydB (cytochrome BD-I oxidase subunit II)	NE	NE	NE	NE	NE	NE	NE
Rv1623c	cydA	Probable integral membrane cytochrome D ubiquinol oxidase (subunit I) CydA (cytochrome BD-I oxidase subunit I)	NE	NE	NE	NE	NE	NE	NE
Rv1624c	-	Probable conserved membrane protein	NE	NE	NE	NE	NE	NE	NE
Rv1625c	cya	Membrane-anchored adenylyl cyclase Cya (ATP pyrophosphate-lyase) (adenylate cyclase)	NE	NE	NE	NE	NE	NE	NE
Rv1626	-	Probable two-component system transcriptional regulator	NE	NE	NE	NE	NE	NE	NE
Rv1627c	-	Probable nonspecific lipid-transfer protein	NE	NE	NE	NE	NE	NE	NE
Rv1628c	-	hypothetical protein	NE	NE	NE	NE	NE	NE	NE
Rv1629	polA	Probable DNA polymerase I PolA	NE	NE	NE	NE	NE	NE	ESD
Rv1630	rpsA	30S ribosomal protein S1 RpsA	ES	ES	ES	ES	ES	ES	ES
Rv1631	coaE	Probable dephospho-CoA kinase CoaE (dephosphocoenzyme a kinase)	ES	ES	NE	NE	ES	GD	GD
Rv1632c	-	Hypothetical protein	NE	NE	NE	NE	NE	NE	NE
Rv1633	uvrB	Probable excinuclease ABC (subunit B-helicase) UvrB	NE	NE	NE	NE	NE	NE	NE
Rv1634	-	Possible drug efflux membrane protein	NE	NE	NE	NE	NE	NE	GA
Rv1635c	-	Probable mannosyltransferase Probable conserved transmembrane protein	NE	NE	NE	NE	NE	NE	NE
Rv1636	TB15.3	Iron-regulated universal stress protein family protein TB15.3	NE	NE	NE	NE	NE	NE	ES
Rv1637c	-	hypothetical protein	NE	NE	NE	NE	NE	NE	NE
Rv1638	uvrA	Probable excinuclease ABC (subunit A-DNA-binding ATPase) UvrA	NE	NE	NE	NE	NE	NE	NE
Rv1638A	-	hypothetical protein	NE	NE	NE	NE	NE	NE	NE
Rv1639c	-	hypothetical protein	NE	NE	NE	NE	NE	NE	NE
Rv1640c	lysX	Lysyl-tRNA synthetase 2 LysX	NE	NE	NE	NE	NE	NE	NE
Rv1641	infC	Probable initiation factor if-3 InfC	ES	ES	ES	ES	ES	ES	ES
Rv1642	rpmI	50S ribosomal protein L35 RpmI	NE	NE	NE	NE	NE	NE	Uncertain
Rv1643	rplT	50S ribosomal protein L20 RplT	ES	ES	ES	ES	ES	ES	ES
Rv1644	tsnR	Possible 23S rRNA methyltransferase TsnR	NE	NE	NE	NE	NE	NE	GA
Rv1645c	-	hypothetical protein	NE	NE	NE	NE	NE	NE	GA
Rv1646	PE17	PE family protein PE17	NE	NE	NE	NE	NE	NE	NE
Rv1647	-	Adenylate cyclase (ATP pyrophosphate-lyase) (adenylyl cyclase)	NE	NE	NE	NE	NE	NE	NE
Rv1648	-	Probable transmembrane protein	NE	NE	NE	NE	NE	NE	NE
Rv1649	pheS	Probable phenylalanyl-tRNA synthetase, alpha chain PheS	ES	ES	ES	ES	ES	ES	ES
Rv1650	pheT	Probable phenylalanyl-tRNA synthetase, beta chain PheT	ES	ES	ES	ES	ES	ES	ES
Rv1651c	PE_PGRS30	PE-PGRS family protein PE_PGRS30	NE	NE	NE	NE	NE	NE	NE
Rv1652	argC	Probable N-acetyl-gamma-glutamyl-phoshate reductase ArgC	ES	ES	ES	ES	ES	ES	ES
Rv1653	argJ	Probable glutamate N-acetyltransferase ArgJ	NE	NE	NE	NE	NE	NE	ES
Rv1654	argB	Probable acetylglutamate kinase ArgB	ES	GD	GD	GD	GD	GD	ES
Rv1655	argD	Probable acetylornithine aminotransferase ArgD	ES	GD	GD	GD	GD	GD	ES
Rv1656	argF	Probable ornithine carbamoyltransferase, anabolic ArgF	ES	GD	GD	GD	GD	GD	ES
Rv1657	argR	Probable arginine repressor ArgR (AHRC)	GA	GA	GA	NE	NE	NE	NE
Rv1658	argG	Probable argininosuccinate synthase ArgG	ES	ES	GD	ES	ES	ES	ES
Rv1659	argH	Probable argininosuccinate lyase ArgH	ES	ES	ES	ES	ES	ES	ES
Rv1660	pks10	Chalcone synthase Pks10	NE	NE	NE	NE	NE	NE	NE
Rv1661	pks7	Probable polyketide synthase Pks7	NE	NE	NE	NE	NE	NE	NE
Rv1662	pks8	Probable polyketide synthase Pks8	NE	NE	NE	NE	NE	NE	NE
Rv1663	pks17	Probable polyketide synthase Pks17	NE	NE	GD	NE	NE	NE	NE
Rv1664	pks9	Probable polyketide synthase Pks9	NE	NE	NE	NE	NE	NE	NE
Rv1665	pks11	Chalcone synthase Pks11	NE	NE	NE	NE	NE	NE	NE
Rv1666c	cyp139	Probable cytochrome P450 139 Cyp139	NE	NE	NE	NE	NE	NE	NE
Rv1667c	-	Probable second part of macrolide-transport ATP-binding protein ABC transporter	NE	NE	NE	NE	NE	NE	NE
Rv1668c	-	Probable first part of macrolide-transport ATP-binding protein ABC transporter	NE	NE	NE	NE	NE	NE	NE
Rv1669	-	Hypothetical protein	NE	NE	NE	NE	NE	NE	NE
Rv1670	-	hypothetical protein	NE	NE	NE	NE	NE	NE	NE
Rv1671	-	Probable membrane protein	NE	NE	NE	NE	NE	NE	NE
Rv1672c	-	Probable conserved integral membrane transport protein	NE	NE	NE	NE	NE	NE	NE
Rv1673c	-	hypothetical protein	NE	NE	NE	NE	NE	NE	NE
Rv1674c	-	Probable transcriptional regulatory protein	NE	NE	NE	NE	NE	NE	NE
Rv1675c	cmr	Probable transcriptional regulatory protein Cmr	NE	NE	NE	NE	NE	NE	NE
Rv1676	-	hypothetical protein	NE	NE	NE	NE	NE	NE	NE
Rv1677	dsbF	Probable conserved lipoprotein DsbF	NE	NE	NE	NE	NE	NE	NE
Rv1678	-	Probable integral membrane protein	NE	NE	NE	NE	NE	NE	NE
Rv1679	fadE16	Possible acyl-CoA dehydrogenase FadE16	NE	NE	NE	NE	NE	NE	NE
Rv1680	-	Hypothetical protein	NE	NE	NE	NE	NE	NE	NE
Rv1681	moeX	Possible molybdopterin biosynthesis protein MoeX	NE	NE	NE	NE	NE	NE	NE
Rv1682	-	Probable coiled-coil structural protein	NE	NE	NE	NE	NE	NE	NE
Rv1683	-	Possible bifunctional enzyme; long-chain acyl-CoA synthase and lipase	NE	GD	NE	NE	NE	NE	NE
Rv1684	-	hypothetical protein	ES	ES	ES	ES	ES	ES	GD
Rv1685c	-	hypothetical protein	NE	NE	NE	NE	NE	NE	NE
Rv1686c	-	Probable conserved integral membrane protein ABC transporter	NE	NE	NE	NE	NE	NE	NE
Rv1687c	-	Probable conserved ATP-binding protein ABC transporter	NE	NE	NE	NE	NE	NE	NE
Rv1688	mpg	Possible 3-methyladenine DNA glycosylase Mpg	NE	NE	NE	NE	NE	NE	NE
Rv1689	tyrS	Probable tyrosyl-tRNA synthase TyrS (TYRRS)	ES	ES	ES	ES	ES	ES	ES
Rv1690	lprJ	Probable lipoprotein LprJ	NE	NE	NE	NE	NE	NE	NE
Rv1691	-	hypothetical protein	NE	NE	NE	NE	NE	NE	NE
Rv1692	-	Probable phosphatase	NE	NE	NE	NE	NE	NE	NE
Rv1693	-	hypothetical protein	NE	NE	NE	NE	NE	NE	Uncertain
Rv1694	tlyA	2'-O-methyltransferase TlyA	NE	NE	NE	NE	NE	NE	NE
Rv1695	ppnK	Inorganic polyphosphate/ATP-NAD kinase PpnK (poly(P)/ATP NAD kinase)	ES	ES	ES	ES	NE	ES	ES
Rv1696	recN	Probable DNA repair protein RecN (recombination protein N)	NE	NE	NE	NE	NE	NE	NE
Rv1697	-	hypothetical protein	ES	ES	ES	ES	ES	ES	ES
Rv1698	mctB	Outer membrane protein MctB	NE	NE	NE	NE	NE	NE	NE
Rv1699	pyrG	Probable CTP synthase PyrG	ES	ES	ES	ES	ES	ES	ES
Rv1700	-	NUDIX hydrolase	NE	NE	NE	NE	NE	NE	NE
Rv1701	-	Probable integrase/recombinase	NE	NE	NE	NE	NE	NE	NE
Rv1702c	-	hypothetical protein	NE	NE	NE	NE	NE	NE	ESD
Rv1703c	-	Probable catechol-O-methyltransferase	NE	NE	NE	NE	NE	NE	NE
Rv1704c	cycA	Probable D-serine/alanine/glycine transporter protein CycA	NE	NE	NE	NE	NE	NE	NE
Rv1705c	PPE22	PPE family protein PPE22	NE	NE	NE	NE	NE	NE	NE
Rv1706A	-	hypothetical protein	NE	NE	NE	NE	NE	NE	NE
Rv1706c	PPE23	PPE family protein PPE23	NE	NE	NE	NE	NE	NE	NE
Rv1707	-	Probable conserved transmembrane protein	NE	NE	NE	NE	NE	NE	NE
Rv1708	-	Putative initiation inhibitor protein	NE	NE	NE	GD	GD	NE	ES
Rv1709	scpA	Possible segregation and condensation protein ScpA	NE	NE	NE	NE	NE	NE	NE
Rv1710	scpB	Possible segregation and condensation protein ScpB	NE	NE	NE	NE	NE	NE	NE
Rv1711	-	hypothetical protein	NE	NE	GD	NE	NE	NE	GD
Rv1712	cmk	Cytidylate kinase Cmk (CMP kinase) (cytidine monophosphate kinase) (ck)	NE	NE	GD	NE	NE	NE	GD
Rv1713	engA	Probable GTP-binding protein EngA	ES	GD	GD	ES	ES	ES	ES
Rv1714	-	Probable oxidoreductase	NE	NE	NE	NE	NE	NE	NE
Rv1715	fadB3	Probable 3-hydroxybutyryl-CoA dehydrogenase FadB3 (beta-hydroxybutyryl-CoA dehydrogenase) (BHBD)	NE	NE	NE	NE	NE	NE	NE
Rv1716	-	hypothetical protein	NE	NE	NE	NE	NE	NE	NE
Rv1717	-	hypothetical protein	NE	NE	NE	NE	NE	NE	NE
Rv1718	-	hypothetical protein	NE	NE	NE	NE	NE	NE	NE
Rv1719	-	Probable transcriptional regulatory protein	NE	NE	NE	NE	NE	NE	NE
Rv1720c	vapC12	Possible toxin VapC12	NE	NE	NE	NE	NE	NE	NE
Rv1721c	vapB12	Possible antitoxin VapB12	NE	NE	NE	NE	NE	NE	NE
Rv1722	-	Possible carboxylase	NE	NE	NE	NE	NE	NE	NE
Rv1723	-	Probable hydrolase	NE	NE	NE	NE	NE	NE	NE
Rv1724c	-	Hypothetical protein	NE	NE	NE	NE	NE	NE	NE
Rv1725c	-	hypothetical protein	NE	NE	NE	NE	NE	NE	NE
Rv1726	-	Probable oxidoreductase	NE	NE	NE	NE	NE	NE	NE
Rv1727	-	hypothetical protein	NE	NE	NE	NE	NE	NE	NE
Rv1728c	-	hypothetical protein	NE	NE	NE	NE	NE	NE	NE
Rv1729c	-	Possible S-adenosylmethionine-dependent methyltransferase	NE	NE	NE	NE	NE	NE	NE
Rv1730c	-	Possible penicillin-binding protein	NE	NE	NE	NE	NE	NE	NE
Rv1731	gabD2	Possible succinate-semialdehyde dehydrogenase [NADP+] dependent (SSDH) GabD2	NE	NE	NE	NE	NE	NE	NE
Rv1732c	-	hypothetical protein	NE	NE	NE	NE	NE	NE	NE
Rv1733c	-	Probable conserved transmembrane protein	NE	NE	NE	NE	NE	NE	NE
Rv1734c	-	hypothetical protein	NE	NE	NE	NE	NE	NE	NE
Rv1735c	-	Hypothetical membrane protein	NE	NE	NE	NE	NE	NE	NE
Rv1736c	narX	Probable nitrate reductase NarX	NE	NE	NE	NE	NE	NE	NE
Rv1737c	narK2	Possible nitrate/nitrite transporter NarK2	NE	NE	NE	NE	NE	NE	NE
Rv1738	-	hypothetical protein	NE	NE	NE	NE	NE	NE	NE
Rv1739c	-	Probable sulphate-transport transmembrane protein ABC transporter	NE	NE	NE	NE	NE	NE	NE
Rv1740	vapB34	Possible antitoxin VapB34	NE	NE	NE	NE	NE	NE	NE
Rv1741	vapC34	Possible toxin VapC34 Contains PIN domain	NE	NE	NE	NE	NE	NE	NE
Rv1742	-	hypothetical protein	NE	NE	NE	NE	NE	NE	NE
Rv1743	pknE	Probable transmembrane serine/threonine-protein kinase E PknE (protein kinase E) (STPK E)	NE	NE	NE	NE	NE	NE	NE
Rv1744c	-	Probable membrane protein	NE	NE	NE	NE	NE	NE	NE
Rv1745c	idi	Probable isopentenyl-diphosphate delta-isomerase Idi (IPP isomerase) (isopentenyl pyrophosphate isomerase)	NE	NE	NE	NE	NE	NE	NE
Rv1746	pknF	Anchored-membrane serine/threonine-protein kinase PknF (protein kinase F) (STPK F)	NE	NE	NE	NE	NE	NE	NE
Rv1747	-	Probable conserved transmembrane ATP-binding protein ABC transporter	NE	NE	NE	NE	NE	NE	NE
Rv1748	-	hypothetical protein	NE	NE	NE	NE	NE	NE	NE
Rv1749c	-	Possible integral membrane protein	NE	NE	NE	NE	NE	NE	NE
Rv1750c	fadD1	Possible fatty-acid-CoA ligase FadD1 (fatty-acid-CoA synthetase) (fatty-acid-CoA synthase)	NE	NE	NE	NE	NE	NE	NE
Rv1751	-	Probable oxidoreductase	NE	NE	NE	NE	NE	NE	NE
Rv1752	-	hypothetical protein	NE	NE	NE	NE	NE	NE	NE
Rv1753c	PPE24	PPE family protein PPE24	NE	NE	NE	NE	NE	NE	NE
Rv1754c	-	hypothetical protein	NE	NE	NE	NE	NE	NE	NE
Rv1755c	plcD	Probable phospholipase C 4 (fragment) PlcD	ES	ES	ES	ES	ES	ES	NE
Rv1756c	-	Putative transposase	NE	NE	NE	NE	GA	NE	NE
Rv1757c	-	Putative transposase for insertion sequence element IS6110 (fragment)	NE	NE	NE	NE	GA	NE	NE
Rv1758	cut1	Probable cutinase Cut1	NE	NE	NE	NE	GA	NE	NE
Rv1759c	wag22	PE-PGRS family protein Wag22	NE	NE	NE	NE	NE	NE	NE
Rv1760	-	Possible triacylglycerol synthase (diacylglycerol acyltransferase)	NE	NE	NE	NE	NE	NE	NE
Rv1761c	-	Possible exported protein	NE	NE	NE	NE	NE	NE	NE
Rv1762c	-	hypothetical protein	NE	NE	NE	NE	NE	NE	NE
Rv1763	-	Putative transposase for insertion sequence element IS6110 (fragment)	NE	NE	NE	NE	NE	NE	NE
Rv1764	-	Putative transposase	NE	NE	NE	NE	NE	NE	NE
Rv1765A	-	Putative transposase (fragment)	NE	NE	NE	NE	NE	NE	NE
Rv1765c	-	hypothetical protein	NE	NE	NE	NE	NE	NE	NE
Rv1766	-	hypothetical protein	NE	NE	NE	NE	NE	NE	NE
Rv1767	-	hypothetical protein	NE	NE	NE	NE	NE	NE	NE
Rv1768	PE_PGRS31	PE-PGRS family protein PE_PGRS31	NE	NE	NE	NE	NE	NE	NE
Rv1769	-	hypothetical protein	NE	NE	NE	NE	NE	NE	NE
Rv1770	-	hypothetical protein	NE	NE	NE	NE	NE	NE	NE
Rv1771	-	L-gulono-1,4-lactone dehydrogenase	NE	NE	NE	NE	NE	NE	NE
Rv1772	-	Hypothetical protein	NE	NE	NE	NE	NE	NE	NE
Rv1773c	-	Probable transcriptional regulatory protein	NE	NE	NE	NE	NE	NE	NE
Rv1774	-	Probable oxidoreductase	NE	NE	NE	NE	NE	NE	NE
Rv1775	-	hypothetical protein	NE	NE	NE	NE	NE	NE	NE
Rv1776c	-	Possible transcriptional regulatory protein	NE	NE	NE	NE	NE	NE	NE
Rv1777	cyp144	Probable cytochrome P450 144 Cyp144	NE	NE	NE	NE	NE	NE	NE
Rv1778c	-	hypothetical protein	NE	NE	NE	NE	NE	NE	NE
Rv1779c	-	Possible integral membrane protein	NE	NE	NE	NE	NE	NE	NE
Rv1780	-	hypothetical protein	NE	NE	NE	NE	NE	NE	GA
Rv1781c	malQ	Probable 4-alpha-glucanotransferase MalQ (amylomaltase) (disproportionating enzyme) (D-enzyme)	NE	NE	NE	NE	NE	NE	GA
Rv1782	eccB5	ESX conserved component EccB5 ESX-5 type VII secretion system protein Probable membrane protein	ES	ES	ES	ES	ES	ES	GD
Rv1783	eccC5	ESX conserved component EccC5 ESX-5 type VII secretion system protein	ES	ES	ES	ES	ES	ES	GD
Rv1785c	cyp143	Probable cytochrome P450 143 Cyp143	NE	NE	NE	NE	NE	NE	NE
Rv1786	-	Probable ferredoxin	NE	NE	NE	NE	NE	NE	Uncertain
Rv1787	PPE25	PPE family protein PPE25	NE	NE	NE	NE	NE	NE	GA
Rv1788	PE18	PE family protein PE18	NE	NE	NE	NE	NE	NE	GA
Rv1789	PPE26	PPE family protein PPE26	NE	NE	NE	NE	NE	NE	GA
Rv1790	PPE27	PPE family protein PPE27	NE	NE	NE	NE	NE	NE	GA
Rv1791	PE19	PE family protein PE19	NE	NE	NE	NE	NE	NE	NE
Rv1793	esxN	Putative ESAT-6 like protein EsxN (ESAT-6 like protein 5)	NE	NE	NE	NE	NE	NE	NE
Rv1794	-	hypothetical protein	ES	ES	ES	ES	ES	ES	GD
Rv1795	eccD5	ESX conserved component EccD5 ESX-5 type VII secretion system protein Probable membrane protein	ES	ES	ES	ES	ES	ES	GD
Rv1796	mycP5	Probable proline rich membrane-anchored mycosin MycP5 (serine protease) (subtilisin-like protease) (subtilase-like) (mycosin-5)	ES	ES	ES	ES	ES	ES	GD
Rv1797	eccE5	ESX conserved component EccE5 ESX-5 type VII secretion system protein Probable membrane protein	ES	ES	ES	ES	ES	ES	GD
Rv1798	eccA5	ESX conserved component EccA5 ESX-5 type VII secretion system protein	NE	NE	NE	GD	GD	NE	NE
Rv1799	lppT	Probable lipoprotein LppT	NE	NE	NE	NE	NE	NE	NE
Rv1800	PPE28	PPE family protein PPE28	NE	NE	NE	NE	NE	NE	NE
Rv1801	PPE29	PPE family protein PPE29	NE	NE	NE	NE	NE	NE	NE
Rv1802	PPE30	PPE family protein PPE30	NE	NE	NE	NE	NE	NE	NE
Rv1803c	PE_PGRS32	PE-PGRS family protein PE_PGRS32	NE	NE	NE	NE	NE	NE	NE
Rv1804c	-	hypothetical protein	NE	NE	NE	NE	NE	NE	NE
Rv1805c	-	Hypothetical protein	NE	NE	NE	NE	NE	NE	NE
Rv1806	PE20	PE family protein PE20	NE	NE	NE	NE	NE	NE	NE
Rv1807	PPE31	PPE family protein PPE31	NE	NE	NE	NE	NE	NE	NE
Rv1808	PPE32	PPE family protein PPE32	NE	NE	NE	NE	NE	NE	GA
Rv1809	PPE33	PPE family protein PPE33	NE	NE	NE	NE	NE	NE	NE
Rv1810	-	hypothetical protein	NE	NE	NE	NE	NE	NE	NE
Rv1811	mgtC	Possible Mg2+ transport P-type ATPase C MgtC	NE	NE	NE	NE	NE	NE	GA
Rv1812c	-	Probable dehydrogenase	NE	NE	NE	NE	NE	NE	NE
Rv1813c	-	hypothetical protein	NE	NE	NE	NE	NE	NE	NE
Rv1814	erg3	Membrane-bound C-5 sterol desaturase Erg3 (sterol-C5-desaturase)	NE	NE	NE	NE	NE	NE	GA
Rv1815	-	hypothetical protein	NE	NE	NE	NE	NE	NE	NE
Rv1816	-	Possible transcriptional regulatory protein	NE	NE	NE	NE	NE	NE	NE
Rv1817	-	Possible flavoprotein	NE	NE	NE	NE	NE	NE	NE
Rv1818c	PE_PGRS33	PE-PGRS family protein PE_PGRS33	NE	NE	NE	NE	NE	NE	NE
Rv1819c	bacA	Probable drug-transport transmembrane ATP-binding protein ABC transporter BacA	NE	NE	NE	NE	NE	NE	NE
Rv1820	ilvG	Probable acetolactate synthase IlvG (acetohydroxy-acid synthase)(ALS)	NE	NE	NE	NE	NE	NE	NE
Rv1821	secA2	Possible preprotein translocase ATPase SecA2	NE	NE	NE	NE	NE	NE	NE
Rv1822	pgsA2	Probable CDP-diacylglycerol--glycerol-3-phosphate 3-phosphatidyltransferase PgsA2 (PGP synthase) (phosphatidylglycerophosphate synthase) (3-phosphatidyl-1'-glycerol-3'phosphate synthase)	ES	ES	ES	ES	ES	ES	ES
Rv1823	-	hypothetical protein	NE	NE	NE	NE	NE	NE	NE
Rv1824	-	hypothetical protein	NE	NE	NE	NE	NE	NE	NE
Rv1825	-	hypothetical protein	NE	NE	NE	NE	NE	NE	NE
Rv1826	gcvH	Probable glycine cleavage system H protein GcvH	ES	ES	NE	NE	NE	NE	ES
Rv1827	garA	Conserved protein with FHA domain, GarA	GD	GD	ES	GD	ES	ES	GD
Rv1828	-	hypothetical protein	GD	GD	ES	ES	ES	ES	GD
Rv1829	-	hypothetical protein	NE	NE	NE	NE	NE	NE	NE
Rv1830	-	hypothetical protein	ES	ES	ES	ES	ES	ES	ES
Rv1831	-	Hypothetical protein	NE	NE	NE	NE	NE	NE	NE
Rv1832	gcvB	Probable glycine dehydrogenase GcvB (glycine decarboxylase) (glycine cleavage system P-protein)	ES	GD	NE	NE	NE	NE	ES
Rv1833c	-	Possible haloalkane dehalogenase	NE	NE	NE	NE	NE	NE	NE
Rv1834	lipZ	Probable hydrolase	NE	NE	NE	NE	NE	NE	GA
Rv1835c	-	hypothetical protein	NE	NE	NE	NE	NE	NE	GA
Rv1836c	-	hypothetical protein	NE	NE	NE	NE	NE	NE	NE
Rv1837c	glcB	Malate synthase G GlcB	NE	NE	NE	NE	NE	NE	ES
Rv1838c	vapC13	Possible toxin VapC13	NE	NE	NE	NE	NE	NE	GA
Rv1839c	vapB13	Possible antitoxin VapB13	NE	NE	NE	NE	NE	NE	NE
Rv1840c	PE_PGRS34	PE-PGRS family protein PE_PGRS34	NE	NE	NE	NE	NE	NE	NE
Rv1841c	-	hypothetical protein	NE	NE	NE	NE	NE	NE	NE
Rv1842c	-	hypothetical protein	NE	NE	NE	NE	NE	NE	NE
Rv1843c	guaB1	Probable inosine-5'-monophosphate dehydrogenase GuaB1(imp dehydrogenase) (IMPDH) (IMPD)	NE	NE	NE	NE	NE	NE	GA
Rv1844c	gnd1	Probable 6-phosphogluconate dehydrogenase Gnd1	NE	NE	NE	NE	NE	NE	GA
Rv1845c	blaR	Possible sensor-transducer protein BlaR	NE	NE	NE	ES	ES	NE	NE
Rv1846c	blaI	Transcriptional repressor BlaI	NE	NE	NE	NE	NE	NE	NE
Rv1847	-	hypothetical protein	NE	NE	NE	NE	NE	NE	NE
Rv1848	ureA	Urease gamma subunit UreA (urea amidohydrolase)	NE	NE	NE	NE	NE	NE	NE
Rv1849	ureB	Urease beta subunit UreB (urea amidohydrolase)	NE	NE	NE	NE	NE	NE	NE
Rv1850	ureC	Urease alpha subunit UreC (urea amidohydrolase)	NE	NE	NE	NE	NE	NE	NE
Rv1851	ureF	Urease accessory protein UreF	NE	NE	NE	NE	NE	NE	NE
Rv1852	ureG	Urease accessory protein UreG	NE	NE	NE	NE	NE	NE	NE
Rv1853	ureD	Probable urease accessory protein UreD	NE	NE	NE	NE	NE	NE	NE
Rv1854c	ndh	Probable NADH dehydrogenase Ndh	NE	NE	NE	NE	NE	NE	GD
Rv1855c	-	Possible oxidoreductase	NE	NE	NE	NE	NE	NE	GA
Rv1856c	-	Possible oxidoreductase	NE	NE	NE	NE	NE	NE	GA
Rv1857	modA	Probable molybdate-binding lipoprotein ModA	NE	NE	NE	NE	NE	NE	GA
Rv1858	modB	Probable molybdenum-transport integral membrane protein ABC transporter ModB	NE	NE	NE	NE	NE	NE	NE
Rv1859	modC	Probable molybdenum-transport ATP-binding protein ABC transporter ModC	NE	NE	NE	NE	NE	NE	NE
Rv1860	apa	Alanine and proline rich secreted protein Apa (fibronectin attachment protein) (immunogenic protein MPT32) (antigen MPT-32) (45-kDa glycoprotein) (45/47 kDa antigen)	NE	NE	NE	NE	NE	NE	NE
Rv1861	-	Probable conserved transmembrane protein	NE	NE	NE	NE	NE	NE	NE
Rv1862	adhA	Probable alcohol dehydrogenase AdhA	NE	NE	NE	NE	NE	NE	NE
Rv1863c	-	Probable conserved integral membrane protein	NE	NE	NE	NE	NE	NE	NE
Rv1864c	-	hypothetical protein	NE	NE	NE	NE	NE	NE	NE
Rv1865c	-	Probable short-chain type dehydrogenase	NE	NE	NE	NE	NE	NE	NE
Rv1866	-	hypothetical protein	NE	NE	NE	NE	NE	NE	NE
Rv1867	-	hypothetical protein	NE	NE	NE	NE	NE	NE	NE
Rv1868	-	hypothetical protein	NE	NE	NE	NE	NE	NE	NE
Rv1869c	-	Probable reductase	NE	NE	NE	NE	NE	NE	NE
Rv1870c	-	hypothetical protein	NE	NE	NE	NE	NE	NE	NE
Rv1871c	-	hypothetical protein	NE	NE	NE	NE	NE	NE	NE
Rv1872c	lldD2	Possible L-lactate dehydrogenase (cytochrome) LldD2	NE	NE	NE	NE	NE	NE	NE
Rv1873	-	hypothetical protein	NE	NE	NE	NE	NE	NE	GA
Rv1874	-	hypothetical protein	NE	NE	NE	NE	NE	NE	GA
Rv1875	-	hypothetical protein	NE	NE	NE	NE	NE	NE	GA
Rv1876	bfrA	Probable bacterioferritin BfrA	NE	NE	NE	NE	NE	NE	GA
Rv1877	-	Probable conserved integral membrane protein	NE	NE	NE	NE	NE	NE	GA
Rv1878	glnA3	Probable glutamine synthetase GlnA3 (glutamine synthase) (GS-I)	NE	NE	NE	NE	NE	NE	NE
Rv1879	-	hypothetical protein	NE	NE	NE	NE	NE	NE	NE
Rv1880c	cyp140	Probable cytochrome P450 140 Cyp140	NE	NE	NE	NE	NE	NE	NE
Rv1881c	lppE	Possible conserved lipoprotein LppE	NE	NE	NE	NE	NE	NE	GA
Rv1882c	-	Probable short-chain type dehydrogenase/reductase	NE	NE	NE	NE	NE	NE	GA
Rv1883c	-	hypothetical protein	NE	NE	NE	NE	NE	NE	GA
Rv1884c	rpfC	Probable resuscitation-promoting factor RpfC	NE	NE	NE	NE	NE	NE	GA
Rv1885c	-	Chorismate mutase	NE	NE	NE	NE	NE	NE	GA
Rv1886c	fbpB	Secreted antigen 85-B FbpB (85B) (antigen 85 complex B) (mycolyl transferase 85B) (fibronectin-binding protein B) (extracellular alpha-antigen)	NE	NE	NE	NE	NE	NE	GA
Rv1887	-	Hypothetical protein	NE	NE	NE	NE	NE	NE	NE
Rv1888A	-	hypothetical protein	NE	NE	NE	NE	NE	NE	Uncertain
Rv1888c	-	Possible transmembrane protein	NE	NE	NE	NE	NE	NE	NE
Rv1889c	-	hypothetical protein	NE	NE	NE	NE	NE	NE	NE
Rv1890c	-	Hypothetical protein	NE	NE	NE	NE	NE	NE	NE
Rv1891	-	hypothetical protein	NE	NE	NE	NE	NE	NE	NE
Rv1892	-	Probable membrane protein	NE	NE	NE	NE	NE	NE	NE
Rv1893	-	hypothetical protein	NE	NE	NE	NE	NE	NE	Uncertain
Rv1894c	-	hypothetical protein	NE	NE	NE	NE	NE	NE	NE
Rv1895	-	Possible dehydrogenase	NE	NE	NE	NE	NE	NE	NE
Rv1896c	-	hypothetical protein	NE	NE	NE	NE	NE	NE	NE
Rv1897c	-	hypothetical protein	NE	NE	NE	NE	NE	NE	NE
Rv1898	-	hypothetical protein	NE	NE	NE	NE	NE	NE	NE
Rv1899c	lppD	Possible lipoprotein LppD	NE	NE	NE	NE	NE	NE	NE
Rv1900c	lipJ	Probable lignin peroxidase LipJ	NE	NE	NE	NE	NE	NE	NE
Rv1901	cinA	Probable CinA-like protein CinA	NE	NE	NE	NE	NE	NE	NE
Rv1902c	nanT	Probable sialic acid-transport integral membrane protein NanT	NE	NE	NE	NE	NE	NE	NE
Rv1903	-	Probable conserved membrane protein	NE	NE	NE	NE	NE	NE	GA
Rv1904	-	hypothetical protein	NE	NE	NE	NE	NE	NE	GA
Rv1905c	aao	Probable D-amino acid oxidase Aao	NE	NE	NE	NE	NE	NE	NE
Rv1906c	-	hypothetical protein	NE	NE	NE	NE	NE	NE	NE
Rv1907c	-	Hypothetical protein	NE	NE	NE	NE	NE	NE	NE
Rv1908c	katG	Catalase-peroxidase-peroxynitritase T KatG	NE	NE	NE	NE	NE	NE	NE
Rv1909c	furA	Ferric uptake regulation protein FurA (fur)	NE	NE	NE	NE	NE	NE	NE
Rv1910c	-	Probable exported protein	NE	NE	NE	NE	NE	NE	NE
Rv1911c	lppC	Probable lipoprotein LppC	NE	NE	NE	NE	NE	NE	NE
Rv1912c	fadB5	Possible oxidoreductase FadB5	NE	NE	NE	NE	NE	NE	NE
Rv1913	-	hypothetical protein	NE	NE	NE	NE	NE	NE	NE
Rv1914c	-	hypothetical protein	NE	NE	NE	NE	NE	NE	NE
Rv1915	aceAa	Probable isocitrate lyase AceAa [first part] (isocitrase) (isocitratase) (Icl)	NE	NE	NE	NE	NE	NE	NE
Rv1916	aceAb	Probable isocitrate lyase AceAb [second part] (isocitrase) (isocitratase) (Icl)	NE	NE	NE	NE	NE	NE	NE
Rv1917c	PPE34	PPE family protein PPE34	NE	NE	NE	NE	NE	NE	NE
Rv1918c	PPE35	PPE family protein PPE35	NE	NE	NE	NE	NE	NE	NE
Rv1919c	-	hypothetical protein	NE	NE	NE	NE	NE	NE	NE
Rv1920	-	Probable membrane protein	NE	NE	NE	NE	NE	NE	NE
Rv1921c	lppF	Probable conserved lipoprotein LppF	NE	NE	NE	NE	NE	NE	NE
Rv1922	-	Probable conserved lipoprotein	NE	NE	NE	NE	NE	NE	NE
Rv1923	lipD	Probable lipase LipD	NE	NE	NE	NE	NE	NE	GA
Rv1924c	-	hypothetical protein	NE	NE	NE	NE	NE	NE	GA
Rv1925	fadD31	Probable acyl-CoA ligase FadD31 (acyl-CoA synthetase) (acyl-CoA synthase)	NE	NE	NE	NE	NE	NE	GA
Rv1926c	mpt63	Immunogenic protein Mpt63 (antigen Mpt63/MPB63) (16 kDa immunoprotective extracellular protein)	NE	ES	NE	ES	NE	NE	GA
Rv1927	-	hypothetical protein	NE	NE	NE	NE	NE	NE	NE
Rv1928c	-	Probable short-chain type dehydrogenase/reductase	NE	NE	NE	NE	NE	NE	NE
Rv1929c	-	hypothetical protein	NE	NE	NE	NE	NE	NE	NE
Rv1930c	-	hypothetical protein	NE	NE	NE	NE	NE	NE	NE
Rv1931c	-	Probable transcriptional regulatory protein	NE	NE	NE	NE	NE	NE	NE
Rv1932	tpx	Probable thiol peroxidase Tpx	NE	NE	NE	NE	NE	NE	NE
Rv1933c	fadE18	Probable acyl-CoA dehydrogenase FadE18	NE	NE	NE	NE	NE	NE	NE
Rv1934c	fadE17	Probable acyl-CoA dehydrogenase FadE17	NE	NE	NE	NE	NE	NE	NE
Rv1935c	echA13	Possible enoyl-CoA hydratase EchA13 (enoyl hydrase) (unsaturated acyl-CoA hydratase) (crotonase)	NE	NE	NE	NE	NE	NE	NE
Rv1936	-	Possible monooxygenase	NE	NE	NE	NE	NE	NE	NE
Rv1937	-	Possible oxygenase	NE	NE	NE	NE	NE	NE	NE
Rv1938	ephB	Probable epoxide hydrolase EphB (epoxide hydratase)	NE	NE	NE	NE	NE	NE	NE
Rv1939	-	Probable oxidoreductase	NE	NE	NE	NE	NE	NE	NE
Rv1940	ribA1	Probable riboflavin biosynthesis protein RibA1 (GTP cyclohydrolase II)	NE	NE	NE	NE	NE	NE	NE
Rv1941	-	Probable short-chain type dehydrogenase/reductase	NE	NE	NE	NE	NE	NE	NE
Rv1942c	mazF5	Possible toxin MazF5	NE	NE	NE	NE	NE	NE	NE
Rv1943c	mazE5	Possible antitoxin MazE5	NE	NE	NE	NE	NE	NE	NE
Rv1944c	-	hypothetical protein	NE	NE	NE	NE	NE	NE	NE
Rv1945	-	hypothetical protein	NE	NE	NE	NE	NE	NE	NE
Rv1946c	lppG	Possible lipoprotein	NE	NE	NE	NE	NE	NE	NE
Rv1947	-	Hypothetical protein	NE	NE	NE	NE	NE	NE	NE
Rv1948c	-	Hypothetical protein	NE	NE	NE	NE	NE	NE	NE
Rv1949c	-	hypothetical protein	NE	NE	NE	NE	NE	NE	NE
Rv1950c	-	hypothetical protein	NE	NE	NE	NE	NE	NE	GA
Rv1951c	-	hypothetical protein	ES	GD	NE	ES	ES	NE	GA
Rv1952	vapB14	Possible antitoxin VapB14	NE	NE	NE	NE	NE	NE	GA
Rv1953	vapC14	Possible toxin VapC14	NE	NE	NE	NE	NE	NE	GA
Rv1954A	-	Hypothetical protein	NE	NE	NE	NE	NE	NE	GA
Rv1954c	-	Hypothetical protein	NE	NE	NE	NE	NE	NE	GA
Rv1955	higB	Possible toxin HigB	NE	NE	NE	NE	NE	NE	GA
[truncated: 2,011 more rows]

## Sheet: HMM_cMBT_genes
#HMM_cMBT_Genes essentiality
#genes: ES=427, GD=75, NE=3422, GA=78, N/A=6
#key: ES=essential, GD=insertions cause growth-defect, NE=non-essential, GA=insertions confer growth-advantage, N/A=not analyzed (genes with 0 TA sites)
#ORF	gene	annotation	TAs	ES sites	GD sites	NE sites	GA sites	saturation	mean	call
Rv0001	dnaA	Chromosomal replication initiator protein DnaA	32	31	0	1	0	0.0312	76	ES
Rv0002	dnaN	DNA polymerase III (beta chain) DnaN (DNA nucleotidyltransferase)	31	31	0	0	0	0	0	ES
Rv0003	recF	DNA replication and repair protein RecF (single-strand DNA binding protein)	35	0	0	35	0	0.8571	69.8	NE
Rv0004	-	hypothetical protein	8	0	0	8	0	0.5	101.25	NE
Rv0005	gyrB	DNA gyrase (subunit B) GyrB (DNA topoisomerase (ATP-hydrolysing)) (DNA topoisomerase II) (type II DNA topoisomerase)	40	39	0	1	0	0.025	126	ES
Rv0006	gyrA	DNA gyrase (subunit A) GyrA (DNA topoisomerase (ATP-hydrolysing)) (DNA topoisomerase II) (type II DNA topoisomerase)	46	44	0	2	0	0.0435	258.5	ES
Rv0007	-	Possible conserved membrane protein	11	0	0	11	0	1	162.91	NE
Rv0008c	-	Possible membrane protein	4	0	0	4	0	0.75	58.67	NE
Rv0009	ppiA	Probable iron-regulated peptidyl-prolyl cis-trans isomerase A PpiA (PPIase A) (rotamase A)	7	0	0	7	0	1	162.29	NE
Rv0010c	-	Probable conserved membrane protein	10	0	0	10	0	0.8	176.75	NE
Rv0011c	-	Probable conserved transmembrane protein	3	0	0	3	0	0.6667	19	NE
Rv0012	-	Probable conserved membrane protein	16	0	0	16	0	1	106.44	NE
Rv0013	trpG	Possible anthranilate synthase component II TrpG (glutamine amidotransferase)	15	12	0	3	0	0.1333	44.5	ES
Rv0014c	pknB	Transmembrane serine/threonine-protein kinase B PknB (protein kinase B) (STPK B)	25	24	0	1	0	0.04	13	ES
Rv0015c	pknA	Transmembrane serine/threonine-protein kinase A PknA (protein kinase A) (STPK A)	16	13	0	3	0	0.125	138.5	ES
Rv0016c	pbpA	Probable penicillin-binding protein PbpA	37	1	0	36	0	0.8378	71.74	NE
Rv0017c	rodA	Probable cell division protein RodA	27	0	0	27	0	0.963	71.35	NE
Rv0018c	pstP	Phosphoserine/threonine phosphatase PstP	25	11	0	14	0	0.56	110	NE
Rv0019c	fhaB	Conserved protein with FHA domain, FhaB	13	0	0	13	0	1	163	NE
Rv0020c	fhaA	Conserved protein with FHA domain, FhaA	52	43	0	9	0	0.1538	146.62	ES
Rv0021c	-	hypothetical protein	23	0	0	23	0	1	232.17	NE
Rv0022c	whiB5	Probable transcriptional regulatory protein WhiB-like WhiB5	8	0	0	8	0	1	363	NE
Rv0023	-	Possible transcriptional regulatory protein	12	11	0	1	0	0.0833	38	ES
Rv0024	-	Putative secreted protein P60-related protein	13	0	0	13	0	1	343.69	NE
Rv0025	-	hypothetical protein	8	0	0	8	0	1	168.75	NE
Rv0026	-	hypothetical protein	15	0	0	15	0	0.8667	136.92	NE
Rv0027	-	hypothetical protein	5	0	0	5	0	0.8	50.25	NE
Rv0028	-	hypothetical protein	5	0	0	5	0	1	113.6	NE
Rv0029	-	hypothetical protein	19	0	0	19	0	1	275.68	NE
Rv0030	-	hypothetical protein	5	0	0	5	0	1	207	NE
Rv0031	-	Possible remnant of a transposase	1	0	0	1	0	0	0	NE
Rv0032	bioF2	Possible 8-amino-7-oxononanoate synthase BioF2 (AONS) (8-amino-7-ketopelargonate synthase) (7-keto-8-amino-pelargonic acid synthetase) (7-KAP synthetase) (L-alanine--pimelyl CoA ligase)	57	0	0	57	0	0.7368	141.88	NE
Rv0033	acpA	Probable acyl carrier protein AcpA (ACP)	3	0	0	3	0	1	59	NE
Rv0034	-	hypothetical protein	5	0	0	5	0	0.8	252.25	NE
Rv0035	fadD34	Probable fatty-acid-CoA ligase FadD34 (fatty-acid-CoA synthetase) (fatty-acid-CoA synthase)	25	0	0	4	21	1	332.16	GA
Rv0036c	-	hypothetical protein	4	0	0	0	4	1	369.25	GA
Rv0037c	-	Probable conserved integral membrane protein	21	0	0	0	21	1	254.19	GA
Rv0038	-	hypothetical protein	8	0	0	0	8	1	265	GA
Rv0039c	-	Possible conserved transmembrane protein	4	0	0	0	4	1	574.25	GA
Rv0040c	mtc28	Secreted proline rich protein Mtc28 (proline rich 28 kDa antigen)	10	0	0	0	10	1	131.3	GA
Rv0041	leuS	Probable leucyl-tRNA synthetase LeuS (leucine--tRNA ligase) (LEURS)	73	72	0	1	0	0.0137	38	ES
Rv0042c	-	Possible transcriptional regulatory protein (probably MarR-family)	5	0	0	5	0	1	45.6	NE
Rv0043c	-	Probable transcriptional regulatory protein (probably GntR-family)	11	0	0	11	0	1	95.18	NE
Rv0044c	-	Possible oxidoreductase	20	0	0	20	0	0.95	128.11	NE
Rv0045c	-	Possible hydrolase	7	0	0	7	0	1	346.14	NE
Rv0046c	ino1	myo-inositol-1-phosphate synthase Ino1 (inositol 1-phosphate synthetase) (D-glucose 6-phosphate cycloaldolase) (glucose 6-phosphate cyclase) (glucocycloaldolase)	17	16	0	1	0	0.0588	139	ES
Rv0047c	-	hypothetical protein	8	0	0	8	0	1	113.5	NE
Rv0048c	-	Possible membrane protein	16	0	0	16	0	0.875	146.07	NE
Rv0049	-	hypothetical protein	9	0	0	9	0	1	187.89	NE
Rv0050	ponA1	Probable bifunctional penicillin-binding protein 1A/1B PonA1 (murein polymerase) (PBP1): penicillin-insensitive transglycosylase (peptidoglycan TGASE) + penicillin-sensitive transpeptidase (DD-transpeptidase)	37	0	0	37	0	0.8378	54.19	NE
Rv0051	-	Probable conserved transmembrane protein	34	0	0	34	0	0.9412	115.53	NE
Rv0052	-	hypothetical protein	7	0	0	7	0	1	138.86	NE
Rv0053	rpsF	30S ribosomal protein S6 RpsF	7	6	0	1	0	0.1429	25	ES
Rv0054	ssb	Single-strand binding protein Ssb (helix-destabilizing protein)	5	5	0	0	0	0	0	ES
Rv0055	rpsR1	30S ribosomal protein S18-1 RpsR1	5	3	0	2	0	0.2	63	ES
Rv0056	rplI	50S ribosomal protein L9 RplI	8	0	0	8	0	1	140.62	NE
Rv0057	-	Hypothetical protein	16	1	0	15	0	0.6875	88.36	NE
Rv0058	dnaB	Probable replicative DNA helicase DnaB	39	39	0	0	0	0	0	ES
Rv0059	-	Hypothetical protein	21	0	0	21	0	0.9524	176.1	NE
Rv0060	-	hypothetical protein	23	22	0	1	0	0.0435	303	ES
Rv0061c	-	Hypothetical protein	6	0	0	6	0	1	101	NE
Rv0062	celA1	Possible cellulase CelA1 (endoglucanase) (endo-1,4-beta-glucanase) (FI-cmcase) (carboxymethyl cellulase)	22	0	0	22	0	0.9545	239.19	NE
Rv0063	-	Possible oxidoreductase	24	0	0	24	0	1	104.12	NE
Rv0064	-	Probable conserved transmembrane protein	69	0	0	69	0	0.8841	98.3	NE
Rv0064A	vapB1	Possible antitoxin VapB1	4	0	0	4	0	1	517.25	NE
Rv0065	vapC1	Possible toxin VapC1	8	0	0	8	0	0.875	135.29	NE
Rv0066c	icd2	Probable isocitrate dehydrogenase [NADP] Icd2 (oxalosuccinate decarboxylase) (IDH) (NADP+-specific ICDH) (IDP)	38	0	0	38	0	0.9211	50.89	NE
Rv0067c	-	Possible transcriptional regulatory protein (possibly TetR-family)	12	0	0	12	0	1	105.17	NE
Rv0068	-	Probable oxidoreductase	12	0	0	12	0	1	174.58	NE
Rv0069c	sdaA	Probable L-serine dehydratase SdaA (L-serine deaminase) (SDH) (L-SD)	12	0	0	12	0	0.9167	73.36	NE
Rv0070c	glyA2	Serine hydroxymethyltransferase GlyA2 (serine methylase 2) (SHMT 2)	18	0	0	18	0	1	164.11	NE
Rv0071	-	Possible maturase	8	0	0	8	0	0.875	216.14	NE
Rv0072	-	Probable glutamine-transport transmembrane protein ABC transporter	17	0	0	17	0	0.9412	252.38	NE
Rv0073	-	Probable glutamine-transport ATP-binding protein ABC transporter	16	0	0	16	0	1	205.88	NE
Rv0074	-	hypothetical protein	20	0	0	20	0	0.95	127.47	NE
Rv0075	-	Probable aminotransferase	25	0	0	25	0	0.88	198.5	NE
Rv0076c	-	Probable membrane protein	3	0	0	3	0	1	193.33	NE
Rv0077c	-	Probable oxidoreductase	15	0	0	15	0	1	106	NE
Rv0078	-	Probable transcriptional regulatory protein	9	0	0	9	0	0.7778	102.71	NE
Rv0078A	-	Hypothetical protein	10	0	0	10	0	1	121.3	NE
Rv0078B	-	hypothetical protein	2	0	0	2	0	1	770	NE
Rv0079	-	hypothetical protein	14	0	0	14	0	1	265.93	NE
Rv0080	-	hypothetical protein	5	0	0	5	0	0.8	53.5	NE
Rv0081	-	Probable transcriptional regulatory protein	6	0	0	6	0	0.8333	133.8	NE
Rv0082	-	Probable oxidoreductase	7	0	0	7	0	0.8571	147.33	NE
Rv0083	-	Probable oxidoreductase	23	0	0	23	0	0.9565	276.5	NE
Rv0084	hycD	Possible formate hydrogenlyase HycD (FHL)	9	0	0	9	0	0.8889	192.5	NE
Rv0085	hycP	Possible hydrogenase HycP	4	0	0	4	0	1	69.25	NE
Rv0086	hycQ	Possible hydrogenase HycQ	15	0	0	15	0	1	114.47	NE
Rv0087	hycE	Possible formate hydrogenase HycE (FHL)	26	0	0	26	0	0.7692	124.35	NE
Rv0088	-	Possible polyketide cyclase/dehydrase	14	0	0	14	0	0.8571	99.83	NE
Rv0089	-	Possible methyltransferase/methylase	11	0	0	11	0	0.9091	223.4	NE
Rv0090	-	Possible membrane protein	12	0	0	12	0	0.9167	191.73	NE
Rv0091	mtn	Probable bifunctional MTA/SAH nucleosidase Mtn: 5'-methylthioadenosine nucleosidase (methylthioadenosine methylthioribohydrolase) + S-adenosylhomocysteine nucleosidase (S-adenosyl-L-homocysteine homocysteinylribohydrolase)	11	0	0	11	0	0.9091	251.3	NE
Rv0092	ctpA	Cation transporter P-type ATPase a CtpA	30	0	0	30	0	0.8667	168.85	NE
Rv0093c	-	Probable conserved membrane protein	9	0	0	9	0	0.8889	192.25	NE
Rv0094c	-	hypothetical protein	14	0	0	14	0	0.9286	237.77	NE
Rv0095c	-	hypothetical protein	10	0	0	10	0	0.8	80.5	NE
Rv0096	PPE1	PPE family protein PPE1	34	0	0	34	0	0.9412	258.34	NE
Rv0097	-	Possible oxidoreductase	26	0	0	26	0	0.7692	83.2	NE
Rv0098	fcoT	Probable fatty acyl CoA thioesterase type III FcoT	12	0	0	12	0	0.75	81.56	NE
Rv0099	fadD10	Possible fatty-acid-CoA ligase FadD10 (fatty-acid-CoA synthetase) (fatty-acid-CoA synthase)	32	0	0	32	0	0.8125	72.77	NE
Rv0100	-	hypothetical protein	4	0	0	4	0	1	38	NE
Rv0101	nrp	Probable peptide synthetase Nrp (peptide synthase)	123	0	0	123	0	0.8537	136.48	NE
Rv0102	-	Probable conserved integral membrane protein	42	0	37	5	0	0.3095	18.69	GD
Rv0103c	ctpB	Probable cation-transporter P-type ATPase B CtpB	31	0	0	31	0	0.9355	209.24	NE
Rv0104	-	hypothetical protein	28	0	0	28	0	1	242.04	NE
Rv0105c	rpmB1	50S ribosomal protein L28-1 RpmB1	5	0	0	5	0	0.8	173.5	NE
Rv0106	-	hypothetical protein	12	0	0	12	0	1	131.33	NE
Rv0107c	ctpI	Probable cation-transporter ATPase I CtpI	66	0	0	66	0	0.9242	145.64	NE
Rv0108c	-	Hypothetical protein	2	0	0	2	0	1	38	NE
Rv0109	PE_PGRS1	PE-PGRS family protein PE_PGRS1	28	0	0	28	0	0.8571	115.12	NE
Rv0110	-	Probable conserved integral membrane protein	13	0	0	13	0	1	340.77	NE
Rv0111	-	Possible transmembrane acyltransferase	43	0	0	43	0	0.9302	154.53	NE
Rv0112	gca	Possible GDP-mannose 4,6-dehydratase Gca (GDP-D-mannose dehydratase)	31	17	11	3	0	0.129	16	ES
Rv0113	gmhA	Probable sedoheptulose-7-phosphate isomerase GmhA (phosphoheptose isomerase)	13	0	0	13	0	1	56.31	NE
Rv0114	gmhB	Possible D-alpha,beta-D-heptose-1,7-biphosphate phosphatase GmhB (D-glycero-D-manno-heptose 7-phosphate kinase)	10	0	0	10	0	1	155.2	NE
Rv0115	hddA	Possible D-alpha-D-heptose-7-phosphate kinase HddA	18	0	0	18	0	1	143.11	NE
Rv0116c	ldtA	Probable L,D-transpeptidase LdtA	18	0	0	18	0	0.9444	110.59	NE
Rv0117	oxyS	Oxidative stress response regulatory protein OxyS	17	0	0	17	0	0.8235	109.86	NE
Rv0118c	oxcA	Probable oxalyl-CoA decarboxylase OxcA	26	0	0	26	0	0.8846	178.91	NE
Rv0119	fadD7	Probable fatty-acid-CoA ligase FadD7 (fatty-acid-CoA synthetase) (fatty-acid-CoA synthase)	14	0	0	14	0	0.7857	63.18	NE
Rv0120c	fusA2	Probable elongation factor G FusA2 (EF-G)	28	0	0	28	0	0.8929	67.04	NE
Rv0121c	-	hypothetical protein	10	0	0	10	0	0.7	198.29	NE
Rv0122	-	Hypothetical protein	9	0	0	9	0	0.7778	72.29	NE
Rv0123	-	hypothetical protein	9	0	0	9	0	0.5556	159	NE
Rv0124	PE_PGRS2	PE-PGRS family protein PE_PGRS2	14	0	0	14	0	0.8571	254.58	NE
Rv0125	pepA	Probable serine protease PepA (serine proteinase) (MTB32A)	10	0	0	10	0	1	196.7	NE
Rv0126	treS	Trehalose synthase TreS	31	0	0	31	0	0.871	146.26	NE
Rv0127	mak	Maltokinase Mak	30	0	0	30	0	0.9	68.37	NE
Rv0128	-	Probable conserved transmembrane protein	20	0	0	20	0	1	240.45	NE
Rv0129c	fbpC	Secreted antigen 85-C FbpC (85C) (antigen 85 complex C) (AG58C) (mycolyl transferase 85C) (fibronectin-binding protein C)	28	0	0	28	0	0.8214	70.87	NE
Rv0130	htdZ	Probable 3-hydroxyl-thioester dehydratase	4	0	0	4	0	1	113.75	NE
Rv0131c	fadE1	Probable acyl-CoA dehydrogenase FadE1	18	0	0	18	0	0.9444	171.53	NE
Rv0132c	fgd2	Putative F420-dependent glucose-6-phosphate dehydrogenase Fgd2	15	0	0	15	0	0.8667	209.62	NE
Rv0133	-	GCN5-related N-acetyltransferase	8	0	0	8	0	0.875	210.86	NE
Rv0134	ephF	Possible epoxide hydrolase EphF (epoxide hydratase) (arene-oxide hydratase)	12	0	0	12	0	1	271.42	NE
Rv0135c	-	Possible transcriptional regulatory protein	12	0	0	12	0	1	224.08	NE
Rv0136	cyp138	Probable cytochrome P450 138 Cyp138	23	0	0	23	0	1	194.26	NE
Rv0137c	msrA	Probable peptide methionine sulfoxide reductase MsrA (protein-methionine-S-oxide reductase) (peptide met(O) reductase)	11	0	0	11	0	0.9091	79.6	NE
Rv0138	-	hypothetical protein	7	0	0	7	0	1	559	NE
Rv0139	-	Possible oxidoreductase	12	0	0	12	0	1	379.58	NE
Rv0140	-	hypothetical protein	16	0	0	16	0	0.9375	121.07	NE
Rv0141c	-	hypothetical protein	9	0	0	9	0	1	201.78	NE
Rv0142	-	hypothetical protein	7	0	0	7	0	1	326.43	NE
Rv0143c	-	Probable conserved transmembrane protein	28	0	0	28	0	0.9643	199.15	NE
Rv0144	-	Probable transcriptional regulatory protein (possibly TetR-family)	14	0	0	14	0	0.7857	134.36	NE
Rv0145	-	Possible S-adenosylmethionine-dependent methyltransferase	15	0	0	15	0	0.9333	249.64	NE
Rv0146	-	Possible S-adenosylmethionine-dependent methyltransferase	17	0	0	17	0	1	309.59	NE
Rv0147	-	Probable aldehyde dehydrogenase (NAD+) dependent	26	0	0	26	0	0.9615	278.24	NE
Rv0148	-	Probable short-chain type dehydrogenase/reductase	17	0	0	17	0	1	249.47	NE
Rv0149	-	Possible quinone oxidoreductase (NADPH:quinone oxidoreductase) (zeta-crystallin)	22	0	0	22	0	0.9545	184.48	NE
Rv0150c	-	hypothetical protein	5	0	0	5	0	0.6	46.33	NE
Rv0151c	PE1	PE family protein PE1	44	0	0	44	0	0.9545	130.71	NE
Rv0152c	PE2	PE family protein PE2	40	0	0	40	0	0.875	176.74	NE
Rv0153c	ptbB	Phosphotyrosine protein phosphatase PTPB (protein-tyrosine-phosphatase) (PTPase)	11	0	0	11	0	1	77.91	NE
Rv0154c	fadE2	Probable acyl-CoA dehydrogenase FadE2	12	0	0	12	0	0.9167	113.45	NE
Rv0155	pntAa	Probable NAD(P) transhydrogenase (subunit alpha) PntAa [first part; catalytic part] (pyridine nucleotide transhydrogenase subunit alpha) (nicotinamide nucleotide transhydrogenase subunit alpha)	11	0	0	11	0	0.9091	430.3	NE
Rv0156	pntAb	Probable NAD(P) transhydrogenase (subunit alpha) PntAb [second part; integral membrane protein] (pyridine nucleotide transhydrogenase subunit alpha) (nicotinamide nucleotide transhydrogenase subunit alpha)	1	0	0	1	0	1	164	NE
Rv0157	pntB	Probable NAD(P) transhydrogenase (subunit beta) PntB [integral membrane protein] (pyridine nucleotide transhydrogenase subunit beta) (nicotinamide nucleotide transhydrogenase subunit beta)	15	0	0	15	0	0.9333	304.64	NE
Rv0157A	-	hypothetical protein	5	0	0	5	0	1	179.2	NE
Rv0158	-	Probable transcriptional regulatory protein (possibly TetR-family)	16	0	0	16	0	1	210.62	NE
Rv0159c	PE3	PE family protein PE3	50	0	0	50	0	0.92	253.3	NE
Rv0160c	PE4	PE family protein PE4	42	0	0	42	0	0.9524	172.25	NE
Rv0161	-	Possible oxidoreductase	19	0	0	19	0	0.7895	126.2	NE
Rv0162c	adhE1	Probable zinc-type alcohol dehydrogenase (E subunit) AdhE1	17	0	0	17	0	0.7647	177.62	NE
Rv0163	-	hypothetical protein	11	0	0	11	0	1	169.64	NE
Rv0164	TB18.5	Conserved protein TB18.5	9	7	0	2	0	0.2222	549	ES
Rv0165c	mce1R	Probable transcriptional regulatory protein Mce1R (probably GntR-family)	6	0	0	6	0	1	166.17	NE
Rv0166	fadD5	Probable fatty-acid-CoA ligase FadD5 (fatty-acid-CoA synthetase) (fatty-acid-CoA synthase)	28	0	0	28	0	0.8571	210.88	NE
Rv0167	yrbE1A	Conserved integral membrane protein YrbE1A	7	0	0	7	0	0.8571	105	NE
Rv0168	yrbE1B	Conserved integral membrane protein YrbE1B	15	0	0	15	0	1	77.33	NE
Rv0169	mce1A	Mce-family protein Mce1A	39	0	0	39	0	0.7436	97.48	NE
Rv0170	mce1B	Mce-family protein Mce1B	18	0	0	18	0	0.9444	178.24	NE
Rv0171	mce1C	Mce-family protein Mce1C	25	0	0	25	0	1	150.88	NE
Rv0172	mce1D	Mce-family protein Mce1D	33	0	0	33	0	0.8788	99.21	NE
Rv0173	lprK	Possible Mce-family lipoprotein LprK (Mce-family lipoprotein Mce1E)	16	0	0	16	0	0.9375	167.53	NE
Rv0174	mce1F	Mce-family protein Mce1F	31	0	0	31	0	0.9355	128.24	NE
Rv0175	-	Probable conserved Mce associated membrane protein	9	0	0	9	0	1	107.89	NE
Rv0176	-	Probable conserved Mce associated transmembrane protein	15	0	0	15	0	0.9333	199.14	NE
Rv0177	-	Probable conserved Mce associated protein	12	0	0	12	0	0.5833	72.29	NE
Rv0178	-	Probable conserved Mce associated membrane protein	12	0	0	12	0	1	106.25	NE
Rv0179c	lprO	Possible lipoprotein LprO	23	0	0	23	0	1	215.09	NE
Rv0180c	-	Probable conserved transmembrane protein	29	0	12	17	0	0.5862	79.47	NE
Rv0181c	-	hypothetical protein	16	0	0	16	0	1	156.12	NE
Rv0182c	sigG	Probable alternative RNA polymerase sigma factor SigG (RNA polymerase ECF type sigma factor)	21	0	0	21	0	1	211	NE
Rv0183	-	Possible lysophospholipase	16	0	0	16	0	1	239.88	NE
Rv0184	-	hypothetical protein	11	0	0	11	0	1	200.73	NE
Rv0185	-	hypothetical protein	10	0	0	10	0	0.7	174.71	NE
Rv0186	bglS	Probable beta-glucosidase BglS (gentiobiase) (cellobiase) (beta-D-glucoside glucohydrolase)	34	0	0	34	0	0.9706	141.88	NE
Rv0186A	mymT	Metallothionein, MymT	4	0	0	4	0	1	132.25	NE
Rv0187	-	Probable O-methyltransferase	8	0	0	8	0	0.875	326.43	NE
Rv0188	-	Probable conserved transmembrane protein	11	0	0	11	0	0.8182	227.33	NE
Rv0189c	ilvD	Probable dihydroxy-acid dehydratase IlvD (dad)	23	17	0	6	0	0.087	19	ES
Rv0190	-	hypothetical protein	3	0	0	0	3	1	285.67	GA
Rv0191	-	Probable conserved integral membrane protein	20	0	0	0	20	0.85	452.88	GA
Rv0192	-	hypothetical protein	14	0	0	0	14	1	256	GA
Rv0192A	-	Conserved secreted protein	3	0	0	0	3	1	201.67	GA
Rv0193c	-	Hypothetical protein	35	0	0	0	35	1	267.66	GA
Rv0194	-	Probable transmembrane multidrug efflux pump	56	0	0	15	41	0.9821	354.8	GA
Rv0195	-	Possible two component transcriptional regulatory protein (probably LuxR-family)	6	0	0	6	0	1	406	NE
Rv0196	-	Possible transcriptional regulatory protein	7	0	0	7	0	1	210.86	NE
Rv0197	-	Possible oxidoreductase	34	0	0	34	0	0.9706	152.18	NE
Rv0198c	zmp1	Probable zinc metalloprotease Zmp1	43	0	0	43	0	0.8837	82.66	NE
Rv0199	-	Probable conserved membrane protein	12	0	0	12	0	0.5	38.17	NE
Rv0200	-	Possible conserved transmembrane protein	8	0	0	8	0	0.875	151.29	NE
Rv0201c	-	hypothetical protein	9	0	0	9	0	1	133.11	NE
Rv0202c	mmpL11	Probable conserved transmembrane transport protein MmpL11	39	0	0	39	0	0.8974	70.29	NE
Rv0203	-	Possible exported protein	4	0	0	4	0	1	416.5	NE
Rv0204c	-	Probable conserved transmembrane protein	20	0	0	20	0	1	137.6	NE
Rv0205	-	Probable conserved transmembrane protein	13	0	0	13	0	1	217.62	NE
Rv0206c	mmpL3	Possible conserved transmembrane transport protein MmpL3	35	31	0	4	0	0.1143	82	ES
Rv0207c	-	hypothetical protein	9	0	0	9	0	0.6667	153.5	NE
Rv0208c	-	Hypothetical methlytransferase (methylase)	12	0	0	12	0	0.8333	126.2	NE
Rv0209	-	Hypothetical protein	15	0	0	15	0	0.9333	275	NE
Rv0210	-	Hypothetical protein	13	0	0	13	0	0.9231	494.42	NE
Rv0211	pckA	Probable iron-regulated phosphoenolpyruvate carboxykinase [GTP] PckA (phosphoenolpyruvate carboxylase) (PEPCK)(pep carboxykinase)	25	0	0	25	0	0.6	43.73	NE
Rv0212c	nadR	Possible transcriptional regulatory protein NadR (probably AsnC-family)	7	0	0	7	0	1	130	NE
Rv0213c	-	Possible methyltransferase (methylase)	31	0	0	31	0	0.8387	114.04	NE
Rv0214	fadD4	Probable fatty-acid-CoA ligase FadD4 (fatty-acid-CoA synthetase) (fatty-acid-CoA synthase)	34	0	0	34	0	0.9706	123.45	NE
Rv0215c	fadE3	Probable acyl-CoA dehydrogenase FadE3	18	0	0	18	0	0.9444	134.47	NE
Rv0216	-	Double hotdog hydratase	24	0	0	24	0	0.9167	88.82	NE
Rv0217c	lipW	Possible esterase LipW	22	0	0	22	0	1	185.18	NE
Rv0218	-	Probable conserved transmembrane protein	19	0	0	19	0	1	83.79	NE
Rv0219	-	Probable conserved transmembrane protein	12	0	0	12	0	1	207.17	NE
Rv0220	lipC	Probable esterase LipC	25	0	0	25	0	0.88	111.95	NE
Rv0221	-	Possible triacylglycerol synthase (diacylglycerol acyltransferase)	28	0	0	28	0	0.8929	190.28	NE
Rv0222	echA1	Probable enoyl-CoA hydratase EchA1 (enoyl hydrase) (unsaturated acyl-CoA hydratase) (crotonase)	9	0	0	9	0	1	94	NE
Rv0223c	-	Probable aldehyde dehydrogenase	26	0	0	26	0	0.8846	83.39	NE
Rv0224c	-	Possible methyltransferase (methylase)	16	15	0	1	0	0.0625	63	ES
Rv0225	-	Possible conserved protein	20	20	0	0	0	0	0	ES
Rv0226c	-	Probable conserved transmembrane protein	30	28	0	0	2	0.0667	568	ES
Rv0227c	-	Probable conserved membrane protein	24	24	0	0	0	0	0	ES
Rv0228	-	Probable integral membrane acyltransferase	14	13	0	1	0	0.0714	38	ES
Rv0229c	-	Possible conserved membrane protein with PIN domain	17	0	0	17	0	0.8824	100.93	NE
Rv0230c	php	Probable phosphotriesterase Php (parathion hydrolase) (PTE) (aryldialkylphosphatase) (paraoxonase) (a-esterase) (aryltriphosphatase) (paraoxon hydrolase)	16	0	0	16	0	1	291.12	NE
Rv0231	fadE4	Probable acyl-CoA dehydrogenase FadE4	37	0	0	37	0	0.973	159.17	NE
Rv0232	-	Probable transcriptional regulatory protein (probably TetR/AcrR-family)	9	0	0	9	0	1	340.89	NE
Rv0233	nrdB	Ribonucleoside-diphosphate reductase (beta chain) NrdB (ribonucleotide reductase small chain)	12	0	0	12	0	0.9167	173.27	NE
Rv0234c	gabD1	Succinate-semialdehyde dehydrogenase [NADP+] dependent (SSDH) GabD1	24	0	0	24	0	0.7083	109.82	NE
Rv0235c	-	Probable conserved transmembrane protein	27	0	0	27	0	0.9259	76.24	NE
Rv0236A	-	Small secreted protein	4	0	0	4	0	0.25	114	NE
Rv0236c	aftD	Possible arabinofuranosyltransferase AftD	40	39	0	1	0	0.025	353	ES
Rv0237	lpqI	Probable conserved lipoprotein LpqI	14	0	0	14	0	1	134.36	NE
Rv0238	-	Possible transcriptional regulatory protein (probably TetR-family)	13	0	0	13	0	0.7692	74.6	NE
Rv0239	vapB24	Possible antitoxin VapB24	2	0	0	2	0	1	170.5	NE
Rv0240	vapC24	Possible toxin VapC24 Contains PIN domain	9	0	0	9	0	0.8889	274.62	NE
Rv0241c	htdX	Probable 3-hydroxyacyl-thioester dehydratase HtdX	17	0	0	17	0	0.8235	92.86	NE
Rv0242c	fabG4	Probable 3-oxoacyl-[acyl-carrier protein] reductase FabG4 (3-ketoacyl-acyl carrier protein reductase)	11	0	0	11	0	0.9091	88.4	NE
Rv0243	fadA2	Probable acetyl-CoA acyltransferase FadA2 (3-ketoacyl-CoA thiolase) (beta-ketothiolase)	20	0	0	20	0	1	109.2	NE
Rv0244c	fadE5	Probable acyl-CoA dehydrogenase FadE5	23	0	0	23	0	0.9565	283.32	NE
Rv0245	-	Possible oxidoreductase	5	0	0	5	0	1	116.2	NE
Rv0246	-	Probable conserved integral membrane protein	34	0	0	34	0	0.8235	98.32	NE
Rv0247c	-	Probable succinate dehydrogenase [iron-sulfur subunit] (succinic dehydrogenase)	13	0	0	13	0	0.6923	77.11	NE
Rv0248c	-	Probable succinate dehydrogenase [iron-sulfur subunit] (succinic dehydrogenase)	40	0	0	40	0	0.95	117.84	NE
Rv0249c	-	Probable succinate dehydrogenase [membrane anchor subunit] (succinic dehydrogenase)	23	0	0	23	0	0.9565	98.73	NE
Rv0250c	-	hypothetical protein	4	0	0	4	0	1	56.75	NE
Rv0251c	hsp	Heat shock protein Hsp (heat-stress-induced ribosome-binding protein A)	6	0	0	6	0	1	408	NE
Rv0252	nirB	Probable nitrite reductase [NAD(P)H] large subunit [FAD flavoprotein] NirB	41	0	0	41	0	0.9512	141.03	NE
Rv0253	nirD	Probable nitrite reductase [NAD(P)H] small subunit NirD	8	0	0	8	0	1	83.75	NE
Rv0254c	cobU	Probable bifunctional cobalamin biosynthesis protein CobU: cobinamide kinase + cobinamide phosphate guanylyltransferase	6	0	0	6	0	1	283.83	NE
Rv0255c	cobQ1	Probable cobyric acid synthase CobQ1	15	0	0	15	0	0.9333	221.71	NE
Rv0256c	PPE2	PPE family protein PPE2	32	0	0	32	0	0.875	195.61	NE
Rv0257	-	hypothetical protein	4	0	0	4	0	1	179.75	NE
Rv0258c	-	hypothetical protein	9	0	0	9	0	0.6667	69.33	NE
Rv0259c	-	hypothetical protein	8	0	0	8	0	1	80.62	NE
Rv0260c	-	Possible transcriptional regulatory protein	22	0	0	22	0	0.8182	123.33	NE
Rv0261c	narK3	Probable integral membrane nitrite extrusion protein NarK3 (nitrite facilitator)	26	0	0	26	0	0.9615	114.04	NE
Rv0262c	aac	Aminoglycoside 2'-N-acetyltransferase Aac (Aac(2')-IC)	8	0	0	8	0	0.875	135.14	NE
Rv0263c	-	hypothetical protein	17	0	0	17	0	0.9412	89.81	NE
Rv0264c	-	hypothetical protein	10	0	0	10	0	1	199.4	NE
Rv0265c	-	Probable periplasmic iron-transport lipoprotein	9	0	0	9	0	1	141.67	NE
Rv0266c	oplA	Probable 5-oxoprolinase OplA (5-oxo-L-prolinase) (pyroglutamase) (5-OPASE)	43	0	0	30	13	0.9302	273.6	NE
Rv0267	narU	Probable integral membrane nitrite extrusion protein NarU (nitrite facilitator)	16	0	0	0	16	1	257.06	GA
Rv0268c	-	Hypothetical protein	13	0	0	0	13	1	338.69	GA
Rv0269c	-	hypothetical protein	11	0	0	0	11	1	292.55	GA
Rv0270	fadD2	Probable fatty-acid-CoA ligase FadD2 (fatty-acid-CoA synthetase) (fatty-acid-CoA synthase)	26	0	0	11	15	1	337.38	GA
Rv0271c	fadE6	Probable acyl-CoA dehydrogenase FadE6	35	0	0	35	0	1	203.31	NE
Rv0272c	-	hypothetical protein	16	0	0	16	0	0.9375	90.13	NE
Rv0273c	-	Possible transcriptional regulatory protein	17	0	0	17	0	0.9412	131.75	NE
Rv0274	-	hypothetical protein	9	0	0	9	0	0.8889	107.38	NE
Rv0275c	-	Possible transcriptional regulatory protein (possibly TetR-family)	10	0	0	10	0	0.9	136.11	NE
Rv0276	-	hypothetical protein	18	0	0	18	0	0.9444	152.94	NE
Rv0277c	vapC25	Possible toxin VapC25 Contains PIN domain	7	0	0	7	0	0.7143	257.6	NE
Rv0278c	PE_PGRS3	PE-PGRS family protein PE_PGRS3	27	0	0	27	0	0.9259	333.16	NE
Rv0279c	PE_PGRS4	PE-PGRS family protein PE_PGRS4	20	0	0	20	0	0.95	358.11	NE
Rv0280	PPE3	PPE family protein PPE3	26	0	0	26	0	0.6923	50.39	NE
Rv0281	-	Possible S-adenosylmethionine-dependent methyltransferase	14	0	0	14	0	1	408.36	NE
Rv0282	eccA3	ESX conserved component EccA3 ESX-3 type VII secretion system protein	24	23	0	1	0	0.0417	25	ES
Rv0283	eccB3	ESX conserved component EccB3 ESX-3 type VII secretion system protein Possible membrane protein	24	24	0	0	0	0	0	ES
Rv0284	eccC3	ESX conserved component EccC3 ESX-3 type VII secretion system protein Possible membrane protein	61	61	0	0	0	0	0	ES
Rv0285	PE5	PE family protein PE5	5	5	0	0	0	0	0	ES
Rv0286	PPE4	PPE family protein PPE4	32	27	0	5	0	0.0938	50.33	ES
Rv0287	esxG	ESAT-6 like protein EsxG (conserved protein TB9.8)	5	0	0	5	0	0.2	63	NE
Rv0288	esxH	Low molecular weight protein antigen 7 EsxH (10 kDa antigen) (CFP-7) (protein TB10.4)	8	0	8	0	0	0	0	GD
Rv0289	espG3	ESX-3 secretion-associated protein EspG3	14	0	14	0	0	0.0714	13	GD
Rv0290	eccD3	ESX conserved component EccD3 ESX-3 type VII secretion system protein Probable transmembrane protein	19	19	0	0	0	0	0	ES
Rv0291	mycP3	Probable membrane-anchored mycosin MycP3 (serine protease) (subtilisin-like protease) (subtilase-like) (mycosin-3)	13	12	0	1	0	0.0769	13	ES
Rv0292	eccE3	ESX conserved component EccE3 ESX-3 type VII secretion system protein Probable transmembrane protein	17	15	0	2	0	0.0588	63	ES
Rv0293c	-	hypothetical protein	27	0	0	27	0	0.9259	214.6	NE
Rv0294	tam	Probable trans-aconitate methyltransferase Tam	15	0	0	15	0	1	180.2	NE
Rv0295c	-	hypothetical protein	10	0	0	10	0	1	259.9	NE
Rv0296c	-	Probable sulfatase	43	0	0	43	0	0.8372	176.33	NE
Rv0297	PE_PGRS5	PE-PGRS family protein PE_PGRS5	14	0	0	14	0	0.9286	321.38	NE
Rv0298	-	Hypothetical protein	5	0	0	5	0	1	335.8	NE
Rv0299	-	Hypothetical protein	3	0	0	3	0	1	416.33	NE
Rv0300	vapB2	Possible antitoxin VapB2	5	0	0	5	0	1	388.6	NE
Rv0301	vapC2	Possible toxin VapC2	8	0	0	8	0	1	402.25	NE
Rv0302	-	Probable transcriptional regulatory protein (probably TetR/AcrR-family)	8	0	0	8	0	1	293.38	NE
Rv0303	-	Probable dehydrogenase/reductase	13	0	0	13	0	1	233	NE
Rv0304c	PPE5	PPE family protein PPE5	137	0	0	137	0	0.8102	112.1	NE
Rv0305c	PPE6	PPE family protein PPE6	61	9	0	52	0	0.7541	88.11	NE
Rv0306	-	Putative oxidoreductase	9	0	0	9	0	1	363	NE
Rv0307c	-	hypothetical protein	9	0	0	9	0	1	211.78	NE
Rv0308	-	Probable conserved integral membrane protein	16	0	0	16	0	1	157.06	NE
Rv0309	-	Possible conserved exported protein	13	0	0	13	0	1	117.54	NE
Rv0310c	-	hypothetical protein	12	0	0	12	0	0.9167	90.55	NE
Rv0311	-	hypothetical protein	17	0	0	17	0	0.9412	83.69	NE
Rv0312	-	Conserved hypothetical proline and threonine rich protein	22	0	0	22	0	0.6364	74.86	NE
Rv0313	-	hypothetical protein	6	0	0	6	0	1	420.83	NE
Rv0314c	-	Possible conserved membrane protein	7	0	0	7	0	0.8571	374.5	NE
Rv0315	-	Possible beta-1,3-glucanase precursor	11	0	0	11	0	0.9091	263.8	NE
Rv0316	-	Possible muconolactone isomerase	8	0	0	8	0	0.75	387	NE
Rv0317c	glpQ2	Possible glycerophosphoryl diester phosphodiesterase GlpQ2 (glycerophosphodiester phosphodiesterase)	14	0	0	14	0	1	331.57	NE
Rv0318c	-	Probable conserved integral membrane protein	8	0	0	8	0	1	306	NE
Rv0319	pcp	Probable pyrrolidone-carboxylate peptidase Pcp (5-oxoprolyl-peptidase) (pyroglutamyl-peptidase I) (PGP-I) (pyrase)	9	0	0	9	0	1	190.78	NE
Rv0320	-	Possible conserved exported protein	16	0	0	16	0	1	164.12	NE
Rv0321	dcd	Probable deoxycytidine triphosphate deaminase Dcd (dCTP deaminase)	7	0	0	7	0	1	218.14	NE
Rv0322	udgA	Probable UDP-glucose 6-dehydrogenase UdgA (UDP-GLC dehydrogenase) (UDP-GLCDH) (UDPGDH)	24	0	0	24	0	0.9583	119.61	NE
Rv0323c	-	hypothetical protein	13	0	0	13	0	0.8462	270.82	NE
Rv0324	-	Possible transcriptional regulatory protein (possibly ArsR-family)	12	0	0	12	0	0.9167	278.82	NE
Rv0325	-	Hypothetical protein	7	0	0	7	0	1	234.57	NE
Rv0326	-	Hypothetical protein	10	0	0	10	0	0.9	176.56	NE
Rv0327c	cyp135A1	Possible cytochrome P450 135A1 Cyp135A1	25	0	0	25	0	0.8	77.75	NE
Rv0328	-	Possible transcriptional regulatory protein (possibly TetR/AcrR-family)	11	0	0	11	0	0.8182	272.11	NE
Rv0329c	-	hypothetical protein	9	0	0	9	0	0.8889	252.38	NE
Rv0330c	-	Hypothetical protein	10	0	0	10	0	0.9	304.44	NE
Rv0331	-	Possible dehydrogenase/reductase	18	0	0	18	0	1	134.72	NE
Rv0332	-	hypothetical protein	13	0	0	13	0	1	247.54	NE
Rv0333	-	hypothetical protein	4	0	0	4	0	1	214.75	NE
Rv0334	rmlA	Alpha-D-glucose-1-phosphate thymidylyltransferase RmlA (dTDP-glucose synthase) (dTDP-glucose pyrophosphorylase)	19	19	0	0	0	0	0	ES
Rv0335c	PE6	PE family protein PE6	3	0	0	3	0	1	50.33	NE
Rv0336	-	Conserved 13E12 repeat family protein	18	0	0	18	0	1	300.17	NE
Rv0337c	aspC	Probable aspartate aminotransferase AspC (transaminase A) (ASPAT)	23	0	0	23	0	0.913	98	NE
Rv0338c	-	Probable iron-sulfur-binding reductase	37	0	0	37	0	0.6486	67.96	NE
Rv0339c	-	Possible transcriptional regulatory protein	30	0	0	30	0	0.8667	171.35	NE
Rv0340	-	hypothetical protein	6	0	0	6	0	0.6667	79	NE
Rv0341	iniB	Isoniazid inductible gene protein IniB	19	0	0	19	0	0.9474	170.33	NE
Rv0342	iniA	Isoniazid inductible gene protein IniA	27	0	0	27	0	0.9259	164.6	NE
Rv0343	iniC	Isoniazid inductible gene protein IniC	13	0	0	13	0	0.9231	185.17	NE
Rv0344c	lpqJ	Probable lipoprotein LpqJ	12	0	0	12	0	0.9167	219.18	NE
Rv0345	-	hypothetical protein	7	0	0	7	0	1	257.71	NE
Rv0346c	ansP2	Possible L-asparagine permease AnsP2 (L-asparagine transport protein)	29	0	0	29	0	0.931	221.59	NE
Rv0347	-	Probable conserved membrane protein	18	12	0	6	0	0.2778	136.4	ES
Rv0348	-	Possible transcriptional regulatory protein	19	0	12	7	0	0.4211	55.25	GD
Rv0349	-	Hypothetical protein	8	0	0	8	0	1	139	NE
Rv0350	dnaK	Probable chaperone protein DnaK (heat shock protein 70) (heat shock 70 kDa protein) (HSP70)	17	16	1	0	0	0.0588	13	ES
Rv0351	grpE	Probable GrpE protein (HSP-70 cofactor)	10	0	7	3	0	0.2	151.5	GD
Rv0352	dnaJ1	Probable chaperone protein DnaJ1	14	0	0	14	0	0.7857	63.09	NE
Rv0353	hspR	Probable heat shock protein transcriptional repressor HspR (MerR family)	6	0	0	6	0	0.8333	573	NE
Rv0354c	PPE7	PPE family protein PPE7	6	0	0	6	0	1	69.17	NE
Rv0355c	PPE8	PPE family protein PPE8	172	13	38	121	0	0.6395	122.32	NE
Rv0356c	-	hypothetical protein	10	0	0	10	0	1	228.6	NE
Rv0357c	purA	Probable adenylosuccinate synthetase PurA (imp--aspartate ligase) (ADSS) (ampsase)	24	24	0	0	0	0	0	ES
Rv0358	-	hypothetical protein	14	0	0	14	0	0.9286	72.85	NE
Rv0359	-	Probable conserved integral membrane protein	11	0	0	11	0	1	431.45	NE
Rv0360c	-	hypothetical protein	9	0	0	9	0	1	466.89	NE
Rv0361	-	Probable conserved membrane protein	8	0	0	8	0	1	178.38	NE
Rv0362	mgtE	Possible Mg2+ transport transmembrane protein MgtE	16	0	0	16	0	0.9375	436	NE
Rv0363c	fba	Probable fructose-bisphosphate aldolase Fba	18	0	0	18	0	0.7222	45.69	NE
Rv0364	-	Possible conserved transmembrane protein	13	11	0	0	2	0.1538	69.5	ES
Rv0365c	-	hypothetical protein	21	0	0	0	21	0.9524	364.7	GA
Rv0366c	-	hypothetical protein	7	0	0	0	7	1	342.57	GA
Rv0367c	-	Hypothetical protein	2	0	0	0	2	1	69.5	GA
Rv0368c	-	hypothetical protein	18	0	0	3	15	1	298.06	GA
Rv0369c	-	Possible membrane oxidoreductase	7	0	0	7	0	0.8571	115.5	NE
Rv0370c	-	Possible oxidoreductase	21	0	0	21	0	0.8571	72.33	NE
Rv0371c	-	hypothetical protein	7	0	0	7	0	0.7143	106	NE
Rv0372c	-	hypothetical protein	6	0	0	6	0	0.8333	139	NE
Rv0373c	-	Probable carbon monoxyde dehydrogenase (large chain)	39	0	0	39	0	0.9231	127.31	NE
Rv0374c	-	Probable carbon monoxyde dehydrogenase (small chain)	6	0	0	6	0	1	90.33	NE
Rv0375c	-	Probable carbon monoxyde dehydrogenase (medium chain)	8	0	0	8	0	0.75	147.33	NE
Rv0376c	-	hypothetical protein	21	0	0	21	0	0.9048	158.63	NE
Rv0377	-	Probable transcriptional regulatory protein (probably LysR-family)	10	0	0	10	0	0.8	165.5	NE
Rv0378	-	Conserved hypothetical glycine rich protein	3	0	0	3	0	0.6667	145	NE
Rv0379	secE2	Possible protein transport protein SecE2	4	0	0	4	0	1	186.25	NE
Rv0380c	-	Possible RNA methyltransferase (RNA methylase)	11	0	0	11	0	1	274.18	NE
Rv0381c	-	Hypothetical protein	17	0	0	17	0	0.8824	206.13	NE
Rv0382c	pyrE	Probable orotate phosphoribosyltransferase PyrE (OPRT) (oprtase)	13	12	0	1	0	0.0769	467	ES
Rv0383c	-	Possible conserved secreted protein	9	7	0	0	2	0.2222	385	ES
Rv0384c	clpB	Probable endopeptidase ATP binding protein (chain B) ClpB (ClpB protein) (heat shock protein F84.1)	25	0	0	25	0	0.68	40.12	NE
Rv0385	-	Probable monooxygenase	20	0	0	20	0	0.95	409.32	NE
Rv0386	-	Probable transcriptional regulatory protein (probably LuxR/UhpA-family)	44	0	0	44	0	0.9318	242.02	NE
Rv0387c	-	hypothetical protein	15	0	0	15	0	0.8667	150.46	NE
Rv0388c	PPE9	PPE family protein PPE9	10	0	0	10	0	0.8	58.25	NE
Rv0389	purT	Probable phosphoribosylglycinamide formyltransferase 2 PurT (GART 2) (gar transformylase 2) (5'-phosphoribosylglycinamide transformylase 2) (formate-dependent gar transformylase)	9	0	0	9	0	1	394.11	NE
Rv0390	-	hypothetical protein	8	0	0	8	0	0.875	375.14	NE
Rv0391	metZ	Probable O-succinylhomoserine sulfhydrylase MetZ (OSH sulfhydrylase)	22	0	0	22	0	0.8182	87	NE
Rv0392c	ndhA	Probable membrane NADH dehydrogenase NdhA	17	0	0	17	0	0.9412	209.12	NE
Rv0393	-	Conserved 13E12 repeat family protein	10	0	0	10	0	0.9	352.11	NE
Rv0394c	-	Possible secreted protein	10	0	0	10	0	1	189.2	NE
Rv0395	-	Hypothetical protein	8	0	0	8	0	1	143.5	NE
Rv0396	-	Hypothetical protein	6	0	0	6	0	0.3333	94.5	NE
Rv0397	-	Conserved 13E12 repeat family protein	4	0	0	4	0	0.5	309.5	NE
Rv0397A	-	hypothetical protein	8	0	0	8	0	0.875	189.43	NE
Rv0398c	-	Possible secreted protein	6	0	0	6	0	1	126.17	NE
Rv0399c	lpqK	Possible conserved lipoprotein LpqK	25	0	0	25	0	0.84	72.62	NE
Rv0400c	fadE7	Acyl-CoA dehydrogenase FadE7	11	0	0	11	0	1	79.18	NE
Rv0401	-	Probable conserved transmembrane protein	3	0	0	3	0	1	143	NE
Rv0402c	mmpL1	Probable conserved transmembrane transport protein MmpL1	56	0	0	56	0	0.8929	100.64	NE
Rv0403c	mmpS1	Probable conserved membrane protein MmpS1	7	0	0	7	0	1	90	NE
Rv0404	fadD30	Fatty-acid-AMP ligase FadD30 (fatty-acid-AMP synthetase) (fatty-acid-AMP synthase)	87	0	6	81	0	0.5862	36.24	NE
Rv0405	pks6	Probable membrane bound polyketide synthase Pks6	124	0	63	61	0	0.5161	86.86	GD
Rv0406c	-	Beta lactamase like protein	15	0	1	14	0	0.9333	174.86	NE
Rv0407	fgd1	F420-dependent glucose-6-phosphate dehydrogenase Fgd1	20	0	0	20	0	0.9	248.89	NE
Rv0408	pta	Probable phosphate acetyltransferase Pta (phosphotransacetylase)	44	0	0	44	0	0.9545	151.69	NE
Rv0409	ackA	Probable acetate kinase AckA (acetokinase)	17	0	0	17	0	0.7059	53.58	NE
Rv0410c	pknG	Serine/threonine-protein kinase PknG (protein kinase G) (STPK G)	32	0	0	32	0	0.6875	41.32	NE
Rv0411c	glnH	Probable glutamine-binding lipoprotein GlnH (GLNBP)	9	0	0	9	0	0.7778	41.71	NE
Rv0412c	-	Possible conserved membrane protein	23	0	0	23	0	0.7391	50.41	NE
Rv0413	mutT3	Possible mutator protein MutT3 (7,8-dihydro-8-oxoguanine-triphosphatase) (8-oxo-dGTPase) (dGTP pyrophosphohydrolase)	8	0	0	8	0	1	202	NE
Rv0414c	thiE	Thiamine-phosphate pyrophosphorylase ThiE (TMP pyrophosphorylase) (TMP-PPASE) (thiamine-phosphate synthase)	10	8	0	2	0	0.2	95	ES
Rv0415	thiO	Possible thiamine biosynthesis oxidoreductase ThiO	12	12	0	0	0	0	0	ES
Rv0416	thiS	Possible protein ThiS	4	4	0	0	0	0	0	ES
Rv0417	thiG	Probable thiamin biosynthesis protein ThiG (thiazole biosynthesis protein)	16	15	0	1	0	0.0625	139	ES
Rv0418	lpqL	Probable lipoprotein aminopeptidase LpqL	28	0	0	28	0	0.9643	130.37	NE
Rv0419	lpqM	Possible lipoprotein peptidase LpqM	23	0	0	23	0	0.8696	92.7	NE
Rv0420c	-	Possible transmembrane protein	10	0	0	10	0	0.9	280.44	NE
Rv0421c	-	hypothetical protein	10	0	0	10	0	1	84.7	NE
Rv0422c	thiD	Probable phosphomethylpyrimidine kinase ThiD (HMP-phosphate kinase) (HMP-P kinase)	14	0	14	0	0	0.1429	13	GD
Rv0423c	thiC	Probable thiamine biosynthesis protein ThiC	22	19	1	2	0	0.0909	82	ES
Rv0424c	-	Hypothetical protein	9	0	0	9	0	0.8889	115.12	NE
Rv0425c	ctpH	Possible metal cation transporting P-type ATPase CtpH	41	0	0	41	0	0.9024	177.7	NE
Rv0426c	-	Possible transmembrane protein	3	0	0	3	0	1	164	NE
Rv0427c	xthA	Probable exodeoxyribonuclease III protein XthA (exonuclease III) (EXO III) (AP endonuclease VI)	14	0	0	14	0	1	176.71	NE
Rv0428c	-	GCN5-related N-acetyltransferase	17	0	0	17	0	0.8824	136.2	NE
Rv0429c	def	Probable polypeptide deformylase Def (PDF) (formylmethionine deformylase)	10	9	0	1	0	0.1	265	ES
Rv0430	-	hypothetical protein	3	0	0	3	0	0	0	NE
Rv0431	-	Putative tuberculin related peptide	10	0	0	10	0	0.8	94.62	NE
Rv0432	sodC	Periplasmic superoxide dismutase [Cu-Zn] SodC	13	0	0	13	0	1	284.46	NE
Rv0433	-	hypothetical protein	24	0	0	24	0	1	202.5	NE
Rv0434	-	hypothetical protein	14	0	0	14	0	0.8571	263.83	NE
Rv0435c	-	Putative conserved ATPase	24	0	0	24	0	0.8333	268.2	NE
Rv0436c	pssA	Probable CDP-diacylglycerol--serine O-phosphatidyltransferase PssA (PS synthase) (phosphatidylserine synthase)	17	0	0	17	0	1	178.82	NE
Rv0437c	psd	Possible phosphatidylserine decarboxylase Psd (PS decarboxylase)	8	0	0	8	0	1	137.38	NE
Rv0438c	moeA2	Probable molybdopterin biosynthesis protein MoeA2	15	0	0	15	0	1	195.13	NE
Rv0439c	-	Probable dehydrogenase/reductase	19	0	0	19	0	0.8947	280.71	NE
Rv0440	groEL2	60 kDa chaperonin 2 GroEL2 (protein CPN60-2) (GroEL protein 2) (65 kDa antigen) (heat shock protein 65) (cell wall protein A) (antigen A)	13	13	0	0	0	0	0	ES
Rv0441c	-	Hypothetical protein	10	0	0	10	0	1	178.1	NE
Rv0442c	PPE10	PPE family protein PPE10	25	0	0	25	0	0.84	236.76	NE
Rv0443	-	hypothetical protein	15	0	0	15	0	0.8667	139.69	NE
Rv0444c	rskA	Anti-sigma factor RskA (regulator of sigma K)	9	0	0	9	0	0.8889	173.5	NE
Rv0445c	sigK	Alternative RNA polymerase sigma factor SigK	10	0	0	10	0	1	280.1	NE
Rv0446c	-	Possible conserved transmembrane protein	17	0	0	17	0	1	120.29	NE
Rv0447c	ufaA1	Probable cyclopropane-fatty-acyl-phospholipid synthase UfaA1 (cyclopropane fatty acid synthase) (CFA synthase)	27	0	0	27	0	0.963	262.77	NE
Rv0448c	-	hypothetical protein	16	0	0	16	0	1	194.75	NE
Rv0449c	-	hypothetical protein	23	1	0	22	0	0.9565	192.77	NE
Rv0450c	mmpL4	Probable conserved transmembrane transport protein MmpL4	84	15	0	69	0	0.631	98.38	NE
Rv0451c	mmpS4	Probable conserved membrane protein MmpS4	15	15	0	0	0	0	0	ES
Rv0452	-	Possible transcriptional regulatory protein	10	0	0	10	0	1	174	NE
Rv0453	PPE11	PPE family protein PPE11	23	0	0	23	0	0.913	230.24	NE
Rv0454	-	hypothetical protein	7	0	0	7	0	1	270.43	NE
Rv0455c	-	hypothetical protein	12	0	0	12	0	0.6667	33.12	NE
Rv0456A	mazF1	Possible toxin MazF1	4	0	0	4	0	1	183	NE
Rv0456B	mazE1	Possible antitoxin MazE1	13	0	0	13	0	1	50.31	NE
Rv0456c	echA2	enoyl-CoA hydratase EchA2 (enoyl hydrase) (unsaturated acyl-CoA hydratase) (crotonase)	12	0	0	12	0	0.9167	142.09	NE
Rv0457c	-	Probable peptidase	39	0	0	39	0	0.8462	140.3	NE
Rv0458	-	Probable aldehyde dehydrogenase	23	0	0	23	0	0.913	170.62	NE
Rv0459	-	hypothetical protein	6	0	0	6	0	0.8333	212.2	NE
Rv0460	-	Conserved hydrophobic protein	3	0	0	3	0	1	109.33	NE
Rv0461	-	Probable transmembrane protein	17	0	0	17	0	1	149.94	NE
Rv0462	lpdC	Dihydrolipoamide dehydrogenase LpdC (lipoamide reductase (NADH)) (lipoyl dehydrogenase) (dihydrolipoyl dehydrogenase) (diaphorase)	27	14	0	13	0	0.2963	20.5	ES
Rv0463	-	Probable conserved membrane protein	4	0	0	4	0	0.75	298.33	NE
Rv0464c	-	hypothetical protein	16	0	0	16	0	0.875	149.64	NE
Rv0465c	-	Probable transcriptional regulatory protein	28	0	0	28	0	0.9643	232.3	NE
Rv0466	-	hypothetical protein	8	0	0	8	0	1	154.62	NE
Rv0467	icl1	Isocitrate lyase Icl (isocitrase) (isocitratase)	19	0	0	14	5	1	395.16	NE
Rv0468	fadB2	3-hydroxybutyryl-CoA dehydrogenase FadB2 (beta-hydroxybutyryl-CoA dehydrogenase) (BHBD)	13	0	0	13	0	0.6154	120	NE
Rv0469	umaA	Possible mycolic acid synthase UmaA	25	0	0	25	0	0.84	69.81	NE
Rv0470A	-	Hypothetical protein	11	0	0	0	11	1	511.73	GA
Rv0470c	pcaA	Mycolic acid synthase PcaA (cyclopropane synthase)	13	0	0	13	0	1	67.08	NE
Rv0471c	-	Hypothetical protein	12	0	0	0	12	1	513.25	GA
Rv0472c	-	Probable transcriptional regulatory protein (possibly TetR-family)	11	0	0	0	11	0.8182	124.67	GA
Rv0473	-	Possible conserved transmembrane protein	16	0	0	0	16	0.9375	239.93	GA
Rv0474	-	Probable transcriptional regulatory protein	8	0	0	0	8	1	325	GA
Rv0475	hbhA	Iron-regulated heparin binding hemagglutinin HbhA (adhesin)	10	0	0	0	10	1	263.7	GA
Rv0476	-	Possible conserved transmembrane protein	7	0	0	0	7	1	245.43	GA
Rv0477	-	Possible conserved secreted protein	6	0	0	0	6	1	546.83	GA
Rv0478	deoC	Probable deoxyribose-phosphate aldolase DeoC (phosphodeoxyriboaldolase) (deoxyriboaldolase)	3	0	0	0	3	1	198	GA
Rv0479c	-	Probable conserved membrane protein	13	0	12	1	0	0.1538	271.5	GD
Rv0480c	-	Possible amidohydrolase	16	0	0	16	0	0.9375	208.67	NE
Rv0481c	-	Hypothetical protein	12	0	0	12	0	1	191.42	NE
Rv0482	murB	Probable UDP-N-acetylenolpyruvoylglucosamine reductase MurB (UDP-N-acetylmuramate dehydrogenase)	14	12	0	1	1	0.1429	536	ES
Rv0483	lprQ	Probable conserved lipoprotein LprQ	30	0	0	0	30	1	286.07	GA
Rv0484c	-	Probable short-chain type oxidoreductase	11	0	0	0	11	1	286.82	GA
Rv0485	-	Possible transcriptional regulatory protein	23	0	0	0	23	1	121.39	GA
Rv0486	mshA	Glycosyltransferase MshA	13	0	0	0	13	1	393.23	GA
Rv0487	-	hypothetical protein	10	0	0	0	10	1	487.4	GA
Rv0488	-	Probable conserved integral membrane protein	9	0	0	0	9	1	218.67	GA
Rv0489	gpm1	Probable phosphoglycerate mutase 1 Gpm1 (phosphoglyceromutase) (PGAM) (BPG-dependent PGAM)	12	0	0	0	12	0.6667	132.5	GA
Rv0490	senX3	Putative two component sensor histidine kinase SenX3	16	0	0	0	16	0.9375	206	GA
Rv0491	regX3	Two component sensory transduction protein RegX3 (transcriptional regulatory protein) (probably LuxR-family)	10	0	0	0	10	0.9	382.78	GA
Rv0492A	-	Hypothetical protein	5	0	0	0	5	1	399	GA
Rv0492c	-	Probable oxidoreductase GMC-type	19	0	0	0	19	1	368	GA
Rv0493c	-	hypothetical protein	17	0	0	14	3	1	216.76	NE
Rv0494	-	Probable transcriptional regulatory protein (probably GntR-family)	8	0	0	8	0	1	186.12	NE
Rv0495c	-	hypothetical protein	14	0	0	14	0	0.9286	95.15	NE
Rv0496	-	hypothetical protein	8	0	0	8	0	1	211.38	NE
Rv0497	-	Probable conserved transmembrane protein	15	0	0	15	0	0.9333	105.5	NE
Rv0498	-	hypothetical protein	12	0	0	12	0	1	254.42	NE
Rv0499	-	hypothetical protein	6	0	0	6	0	1	231.5	NE
Rv0500	proC	Probable pyrroline-5-carboxylate reductase ProC (P5CR) (P5C reductase)	13	0	0	13	0	0.6923	33.67	NE
Rv0500A	-	hypothetical protein	5	0	0	5	0	1	126.4	NE
Rv0500B	-	hypothetical protein	2	0	0	2	0	1	284	NE
Rv0501	galE2	Possible UDP-glucose 4-epimerase GalE2 (galactowaldenase) (UDP-galactose 4-epimerase) (uridine diphosphate galactose 4-epimerase) (uridine diphospho-galactose 4-epimerase)	26	0	0	26	0	0.9231	144.58	NE
Rv0502	-	hypothetical protein	19	0	0	19	0	0.8947	165.53	NE
Rv0503c	cmaA2	Cyclopropane-fatty-acyl-phospholipid synthase 2 CmaA2 (cyclopropane fatty acid synthase) (CFA synthase) (cyclopropane mycolic acid synthase 2) (mycolic acid trans-cyclopropane synthetase)	21	0	0	21	0	1	253	NE
Rv0504c	-	hypothetical protein	9	0	0	9	0	0.7778	34.14	NE
Rv0505c	serB1	Possible phosphoserine phosphatase SerB1 (PSP) (O-phosphoserine phosphohydrolase) (pspase)	22	0	0	22	0	0.9091	72.5	NE
Rv0506	mmpS2	Probable conserved membrane protein MmpS2	9	0	0	9	0	0.8889	170.5	NE
Rv0507	mmpL2	Probable conserved transmembrane transport protein MmpL2	82	0	18	64	0	0.7561	112.45	NE
Rv0508	-	hypothetical protein	9	0	0	9	0	0.8889	134	NE
Rv0509	hemA	Probable glutamyl-tRNA reductase HemA (GLUTR)	22	20	2	0	0	0.0455	13	ES
Rv0510	hemC	Probable porphobilinogen deaminase HemC (PBG) (hydroxymethylbilane synthase) (HMBS) (pre-uroporphyrinogen synthase)	13	0	11	2	0	0.1538	63.5	GD
Rv0511	hemD	Probable uroporphyrin-III C-methyltransferase HemD (uroporphyrinogen III methylase) (urogen III methylase) (SUMT) (urogen III methylase) (UROM)	19	18	0	1	0	0.0526	38	ES
Rv0512	hemB	Probable delta-aminolevulinic acid dehydratase HemB (porphobilinogen synthase) (ALAD) (ALADH)	22	21	0	1	0	0.0455	341	ES
Rv0513	-	Possible conserved transmembrane protein	7	0	0	7	0	1	95.43	NE
Rv0514	-	Possible transmembrane protein	2	0	0	2	0	1	379	NE
Rv0515	-	Conserved 13E12 repeat family protein	19	0	0	19	0	1	279.05	NE
Rv0516c	-	Possible anti-anti-sigma factor	10	0	0	10	0	0.9	197.78	NE
Rv0517	-	Possible membrane acyltransferase	21	0	0	21	0	1	298.76	NE
Rv0518	-	Possible exported protein	12	0	0	12	0	0.8333	239.9	NE
Rv0519c	-	Possible conserved membrane protein	10	0	0	10	0	0.8	333	NE
Rv0520	-	Possible methyltransferase/methylase (fragment)	5	0	0	5	0	1	154.2	NE
Rv0521	-	Possible methyltransferase/methylase (fragment)	5	0	0	5	0	1	58.2	NE
Rv0522	gabP	Probable GABA permease GabP (4-amino butyrate transport carrier) (GAMA-aminobutyrate permease)	23	0	0	23	0	1	146.48	NE
Rv0523c	-	hypothetical protein	10	0	0	10	0	0.9	169.78	NE
Rv0524	hemL	Probable glutamate-1-semialdehyde 2,1-aminomutase HemL (GSA) (glutamate-1-semialdehyde aminotransferase) (GSA-at)	21	0	21	0	0	0.1429	13	GD
Rv0525	-	hypothetical protein	10	0	9	1	0	0.1	316	GD
Rv0526	-	Possible thioredoxin protein (thiol-disulfide interchange protein)	7	0	0	7	0	0.4286	17	NE
Rv0527	ccdA	Possible cytochrome C-type biogenesis protein CcdA	5	0	0	5	0	0.6	21	NE
Rv0528	-	Probable conserved transmembrane protein	16	13	0	3	0	0.125	25.5	ES
Rv0529	ccsA	Possible cytochrome C-type biogenesis protein CcsA	18	8	0	10	0	0.3333	21.33	NE
Rv0530	-	hypothetical protein	18	1	0	17	0	0.8889	228.69	NE
Rv0530A	-	hypothetical protein	4	0	0	4	0	1	413.25	NE
Rv0531	-	Possible conserved membrane protein	4	0	0	4	0	0.75	71.67	NE
Rv0532	PE_PGRS6	PE-PGRS family protein PE_PGRS6	21	0	0	21	0	0.7619	251.62	NE
Rv0533c	fabH	3-oxoacyl-[acyl-carrier-protein] synthase III FabH (beta-ketoacyl-ACP synthase III) (KAS III)	16	0	0	16	0	0.9375	333.07	NE
Rv0534c	menA	1,4-dihydroxy-2-naphthoate octaprenyltransferase MenA (DHNA-octaprenyltransferase)	12	0	0	12	0	0.8333	29	NE
Rv0535	pnp	Probable 5'-methylthioadenosine phosphorylase Pnp (MTA phosphorylase)	9	0	0	9	0	0.8889	198.88	NE
Rv0536	galE3	Probable UDP-glucose 4-epimerase GalE3 (galactowaldenase) (UDP-galactose 4-epimerase) (uridine diphosphate galactose 4-epimerase) (uridine diphospho-galactose 4-epimerase)	12	0	0	12	0	1	133.5	NE
Rv0537c	-	Probable integral membrane protein	20	0	0	20	0	0.9	266.44	NE
Rv0538	-	Possible conserved membrane protein	15	0	0	15	0	1	247.47	NE
Rv0539	-	Probable dolichyl-phosphate sugar synthase (dolichol-phosphate sugar synthetase) (dolichol-phosphate sugar transferase) (sugar phosphoryldolichol synthase)	6	0	0	6	0	0.8333	78.4	NE
Rv0540	-	hypothetical protein	11	0	0	11	0	1	159.55	NE
Rv0541c	-	Probable conserved integral membrane protein	19	0	17	2	0	0.2632	28	GD
Rv0542c	menE	Possible O-succinylbenzoic acid--CoA ligase MenE (OSB-CoA synthetase) (O-succinylbenzoate-CoA synthase)	15	0	0	15	0	0.4667	115.43	NE
Rv0543c	-	hypothetical protein	3	0	0	3	0	0.3333	50	NE
Rv0544c	-	Possible conserved transmembrane protein	7	0	0	7	0	1	185.57	NE
Rv0545c	pitA	Probable low-affinity inorganic phosphate transporter integral membrane protein PitA	14	0	0	14	0	0.9286	147.62	NE
Rv0546c	-	hypothetical protein	8	0	0	8	0	1	74.12	NE
Rv0547c	-	Possible oxidoreductase	10	0	0	10	0	1	135	NE
Rv0548c	menB	Naphthoate synthase MenB (dihydroxynaphthoic acid synthetase) (DHNA synthetase)	13	0	0	13	0	0.3846	20.2	NE
Rv0549c	vapC3	Possible toxin VapC3	4	0	0	4	0	1	334.25	NE
Rv0550c	vapB3	Possible antitoxin VapB3	3	0	0	3	0	1	294.33	NE
Rv0551c	fadD8	Probable fatty-acid-CoA ligase FadD8 (fatty-acid-CoA synthetase) (fatty-acid-CoA synthase)	33	0	0	33	0	0.9697	175.5	NE
Rv0552	-	hypothetical protein	19	0	0	19	0	1	212.05	NE
Rv0553	menC	Probable muconate cycloisomerase MenC (cis,cis-muconate lactonizing enzyme) (MLE)	12	0	0	12	0	0.6667	31.88	NE
Rv0554	bpoC	Possible peroxidase BpoC (non-haem peroxidase)	14	0	0	14	0	0.9286	216.54	NE
Rv0555	menD	Probable bifunctional menaquinone biosynthesis protein MenD : 2-succinyl-6-hydroxy-2,4-cyclohexadiene-1-carboxylate synthase (SHCHC synthase) + 2-oxoglutarate decarboxylase (alpha-ketoglutarate decarboxylase) (KDC)	15	0	15	0	0	0.2	13	GD
Rv0556	-	Probable conserved transmembrane protein	13	0	12	1	0	0.2308	25.33	GD
Rv0557	mgtA	Mannosyltransferase MgtA	15	0	0	15	0	1	56.33	NE
Rv0558	menH	Probable ubiquinone/menaquinone biosynthesis methyltransferase MenH (2-heptaprenyl-1,4-naphthoquinone methyltransferase)	14	0	14	0	0	0.2143	17	GD
Rv0559c	-	Possible conserved secreted protein	7	0	0	7	0	1	214.57	NE
Rv0560c	-	Possible benzoquinone methyltransferase (methylase)	15	0	0	15	0	0.6667	140.1	NE
Rv0561c	-	Possible oxidoreductase	18	0	0	18	0	0.9444	164	NE
Rv0562	grcC1	Probable polyprenyl-diphosphate synthase GrcC1 (polyprenyl pyrophosphate synthetase)	15	14	0	1	0	0.0667	417	ES
Rv0563	htpX	Probable protease transmembrane protein heat shock protein HtpX	11	0	0	11	0	1	211.09	NE
Rv0564c	gpdA1	Probable glycerol-3-phosphate dehydrogenase [NAD(P)+] GpdA1 (NAD(P)H-dependent glycerol-3-phosphate dehydrogenase) (NAD(P)H-dependent dihydroxyacetone-phosphate reductase)	12	0	0	12	0	0.9167	192.73	NE
Rv0565c	-	Probable monooxygenase	36	0	0	36	0	0.9167	182.36	NE
Rv0566c	-	hypothetical protein	6	0	0	6	0	1	69.5	NE
Rv0567	-	Probable methyltransferase/methylase	20	0	0	20	0	0.95	175.37	NE
Rv0568	cyp135B1	Possible cytochrome P450 135B1 Cyp135B1	12	0	0	12	0	0.9167	308.73	NE
Rv0569	-	hypothetical protein	4	0	0	4	0	1	381.75	NE
Rv0570	nrdZ	Probable ribonucleoside-diphosphate reductase (large subunit) NrdZ (ribonucleotide reductase)	37	0	0	37	0	0.9459	132.29	NE
Rv0571c	-	hypothetical protein	14	0	0	14	0	0.8571	71.67	NE
Rv0572c	-	Hypothetical protein	8	0	0	8	0	1	153	NE
Rv0573c	pncB2	Nicotinic acid phosphoribosyltransferase PncB2	17	0	0	17	0	1	150	NE
Rv0574c	-	hypothetical protein	21	0	0	21	0	0.8571	179.56	NE
Rv0575c	-	Possible oxidoreductase	14	0	0	14	0	0.9286	363.23	NE
Rv0576	-	Probable transcriptional regulatory protein (possibly ArsR-family)	20	0	0	20	0	0.9	152.17	NE
Rv0577	TB27.3	Conserved protein TB27.3	14	0	0	14	0	0.6429	123.33	NE
Rv0578c	PE_PGRS7	PE-PGRS family protein PE_PGRS7	28	0	0	28	0	0.9286	136.85	NE
Rv0579	-	hypothetical protein	15	0	0	15	0	1	213.67	NE
Rv0580c	-	hypothetical protein	10	0	0	10	0	1	218.4	NE
Rv0581	vapB26	Possible antitoxin VapB26	4	0	0	4	0	1	413.25	NE
Rv0582	vapC26	Possible toxin VapC26 Contains PIN domain	10	0	0	10	0	1	45.6	NE
Rv0583c	lpqN	Probable conserved lipoprotein LpqN	8	0	0	8	0	0.75	195.5	NE
Rv0584	-	Possible conserved exported protein	62	0	0	62	0	0.9032	131.62	NE
Rv0585c	-	Probable conserved integral membrane protein	42	0	0	42	0	0.8333	132.66	NE
Rv0586	mce2R	Probable transcriptional regulatory protein Mce2R (GntR-family)	12	0	0	12	0	0.8333	54.3	NE
Rv0587	yrbE2A	Conserved hypothetical integral membrane protein YrbE2A	13	0	0	13	0	1	69.92	NE
Rv0588	yrbE2B	Conserved hypothetical integral membrane protein YrbE2B	16	0	0	16	0	0.8125	78.62	NE
Rv0589	mce2A	Mce-family protein Mce2A	27	0	0	27	0	0.7037	79.16	NE
Rv0590	mce2B	Mce-family protein Mce2B	11	0	0	11	0	0.8182	74.22	NE
Rv0590A	-	Mce-family related protein	7	0	0	7	0	0.7143	63.2	NE
Rv0591	mce2C	Mce-family protein Mce2C	22	0	0	22	0	0.9091	147	NE
Rv0592	mce2D	Mce-family protein Mce2D	29	0	0	29	0	0.9655	94.61	NE
Rv0593	lprL	Possible Mce-family lipoprotein LprL (Mce-family lipoprotein Mce2E)	19	0	0	19	0	0.7368	110	NE
Rv0594	mce2F	Mce-family protein Mce2F	30	0	0	30	0	0.9667	134.9	NE
Rv0595c	vapC4	Possible toxin VapC4	8	0	0	8	0	1	189.25	NE
Rv0596c	vapB4	Possible antitoxin VapB4	5	0	0	5	0	0.4	63	NE
Rv0597c	-	hypothetical protein	14	0	0	14	0	0.9286	236.85	NE
Rv0598c	vapC27	Possible toxin VapC27 Contains PIN domain	7	0	0	7	0	0.8571	176.83	NE
Rv0599c	vapB27	Possible antitoxin VapB27	6	0	0	6	0	1	75.67	NE
Rv0600c	-	Two component sensor kinase [second part]	4	0	0	4	0	1	186.25	NE
Rv0601c	-	Two component sensor kinase [first part]	4	0	0	4	0	1	135.75	NE
Rv0602c	tcrA	Two component DNA binding transcriptional regulatory protein TcrA	11	0	0	11	0	0.9091	297.9	NE
Rv0603	-	Possible exported protein	2	0	0	2	0	1	195.5	NE
Rv0604	lpqO	Probable conserved lipoprotein LpqO	7	0	0	7	0	0.8571	321.67	NE
Rv0605	-	Possible resolvase	10	0	0	10	0	1	275.3	NE
Rv0606	-	Possible transposase (fragment)	9	0	0	9	0	0.8889	189.25	NE
Rv0607	-	Hypothetical protein	1	0	0	1	0	1	265	NE
Rv0608	vapB28	Possible antitoxin VapB28	2	0	0	2	0	0.5	505	NE
Rv0609	vapC28	Possible toxin VapC28 Contains PIN domain	7	0	0	7	0	0.8571	126.17	NE
Rv0609A	-	hypothetical protein	2	0	0	2	0	1	177	NE
Rv0610c	-	Hypothetical protein	11	0	0	11	0	1	246.73	NE
Rv0611c	-	Hypothetical protein	13	0	0	13	0	0.9231	131.42	NE
Rv0612	-	hypothetical protein	6	0	0	6	0	1	223	NE
Rv0613c	-	hypothetical protein	17	0	0	17	0	1	283.53	NE
Rv0614	-	hypothetical protein	14	0	0	14	0	0.9286	198	NE
Rv0615	-	Probable integral membrane protein	5	0	0	5	0	1	482	NE
Rv0616A	vapB29	Possible antitoxin VapB29	4	0	0	4	0	0.75	92.67	NE
Rv0616c	-	Hypothetical protein	7	0	0	7	0	1	178.43	NE
Rv0617	vapC29	Possible toxin VapC29 Contains PIN domain	3	0	0	3	0	1	235.67	NE
Rv0618	galTa	Probable galactose-1-phosphate uridylyltransferase GalTa [first part]	9	0	0	9	0	1	115	NE
Rv0619	galTb	Probable galactose-1-phosphate uridylyltransferase GalTb [second part]	12	0	0	12	0	1	104.08	NE
Rv0620	galK	Probable galactokinase GalK (galactose kinase)	9	0	0	9	0	0.7778	198.43	NE
Rv0621	-	Possible membrane protein	9	0	0	9	0	0.8889	146.75	NE
Rv0622	-	Possible membrane protein	13	0	0	13	0	0.6154	129.38	NE
Rv0623	vapB30	Possible antitoxin VapB30	3	0	0	3	0	1	244	NE
Rv0624	vapC30	Possible toxin VapC30 Contains PIN domain	7	0	0	7	0	1	182	NE
Rv0625c	-	Probable conserved transmembrane protein	10	0	0	10	0	1	233.5	NE
Rv0626	vapB5	Possible antitoxin VapB5	4	0	0	4	0	1	186.25	NE
Rv0627	vapC5	Possible toxin VapC5	1	0	0	1	0	1	63	NE
Rv0628c	-	hypothetical protein	4	0	0	4	0	1	208.5	NE
Rv0629c	recD	Probable exonuclease V (alpha chain) RecD (exodeoxyribonuclease V alpha chain) (exodeoxyribonuclease V polypeptide)	16	0	0	16	0	0.875	80.36	NE
Rv0630c	recB	Probable exonuclease V (beta chain) RecB (exodeoxyribonuclease V beta chain)(exodeoxyribonuclease V polypeptide) (chi-specific endonuclease)	34	0	0	34	0	0.8529	169.28	NE
Rv0631c	recC	Probable exonuclease V (gamma chain) RecC (exodeoxyribonuclease V gamma chain)(exodeoxyribonuclease V polypeptide)	19	0	0	19	0	0.7895	207	NE
Rv0632c	echA3	Probable enoyl-CoA hydratase EchA3 (enoyl hydrase) (unsaturated acyl-CoA hydratase) (crotonase)	14	0	0	14	0	1	114.43	NE
Rv0633c	-	Possible exported protein	14	0	0	14	0	0.9286	253.38	NE
Rv0634A	-	hypothetical protein	6	0	0	6	0	1	126.33	NE
Rv0634B	rpmG2	50S ribosomal protein L33 RpmG2	4	0	4	0	0	0	0	GD
Rv0634c	-	Possible glyoxalase II (hydroxyacylglutathione hydrolase) (GLX II)	13	0	0	13	0	1	99	NE
Rv0635	hadA	(3R)-hydroxyacyl-ACP dehydratase subunit HadA	14	14	0	0	0	0	0	ES
Rv0636	hadB	(3R)-hydroxyacyl-ACP dehydratase subunit HadB	8	7	0	1	0	0.125	25	ES
Rv0637	hadC	(3R)-hydroxyacyl-ACP dehydratase subunit HadC	8	0	0	8	0	0.5	56.75	NE
Rv0638	secE1	Probable preprotein translocase SecE1	9	9	0	0	0	0	0	ES
Rv0639	nusG	Probable transcription antitermination protein NusG	13	12	1	0	0	0.0769	13	ES
Rv0640	rplK	50S ribosomal protein L11 RplK	6	0	5	1	0	0.1667	25	GD
Rv0641	rplA	50S ribosomal protein L1 RplA	8	7	0	1	0	0.125	76	ES
Rv0642c	mmaA4	Methoxy mycolic acid synthase 4 MmaA4 (methyl mycolic acid synthase 4) (MMA4) (hydroxy mycolic acid synthase)	19	7	0	12	0	0.4211	19	NE
Rv0643c	mmaA3	Methoxy mycolic acid synthase 3 MmaA3 (methyl mycolic acid synthase 3) (MMA3) (hydroxy mycolic acid synthase)	23	0	0	23	0	0.9565	149.09	NE
Rv0644c	mmaA2	Methoxy mycolic acid synthase 2 MmaA2 (methyl mycolic acid synthase 2) (MMA2) (hydroxy mycolic acid synthase)	12	0	0	12	0	1	342.83	NE
Rv0645c	mmaA1	Methoxy mycolic acid synthase 1 MmaA1 (methyl mycolic acid synthase 1) (MMA1) (hydroxy mycolic acid synthase)	21	0	0	21	0	1	332.38	NE
Rv0646c	lipG	Probable lipase/esterase LipG	10	0	0	10	0	1	231	NE
Rv0647c	-	hypothetical protein	15	13	0	1	1	0.1333	94.5	ES
Rv0648	-	Alpha-mannosidase	38	0	0	0	38	0.9737	288.59	GA
Rv0649	fabD2	Possible malonyl CoA-acyl carrier protein transacylase FabD2 (MCT)	4	0	0	0	4	1	546	GA
Rv0650	-	Possible sugar kinase	6	0	0	0	6	0.8333	275.2	GA
Rv0651	rplJ	50S ribosomal protein L10 RplJ	6	6	0	0	0	0	0	ES
Rv0652	rplL	50S ribosomal protein L7/L12 RplL (SA1)	1	0	0	1	0	1	303	NE
Rv0653c	-	Possible transcriptional regulatory protein (probably TetR-family)	11	0	0	11	0	1	208.82	NE
Rv0654	-	Probable dioxygenase	27	0	0	27	0	0.8889	346.58	NE
Rv0655	mkl	Possible ribonucleotide-transport ATP-binding protein ABC transporter Mkl	15	0	0	15	0	0.8	88.42	NE
Rv0656c	vapC6	Possible toxin VapC6	5	0	0	5	0	1	184.2	NE
Rv0657c	vapB6	Possible antitoxin VapB6	2	0	0	2	0	1	107.5	NE
Rv0658c	-	Probable conserved integral membrane protein	17	0	0	17	0	0.9412	146.69	NE
Rv0659c	mazF2	Toxin MazF2	4	0	0	4	0	0.75	433.33	NE
Rv0660c	mazE2	Possible antitoxin MazE2	2	0	0	2	0	1	480	NE
Rv0661c	vapC7	Possible toxin VapC7	5	0	0	5	0	1	219.6	NE
Rv0662c	vapB7	Possible antitoxin VapB7	1	0	0	1	0	1	63	NE
Rv0663	atsD	Possible arylsulfatase AtsD (aryl-sulfate sulphohydrolase) (arylsulphatase)	47	0	0	47	0	0.9149	121.3	NE
Rv0664	vapB8	Possible antitoxin VapB8	3	0	0	3	0	1	260.67	NE
Rv0665	vapC8	Possible toxin VapC8	5	0	0	5	0	0.8	158	NE
Rv0666	-	Possible membrane protein	0	0	0	0	0	0	0	N/A
Rv0667	rpoB	DNA-directed RNA polymerase (beta chain) RpoB (transcriptase beta chain) (RNA polymerase beta subunit)	39	38	1	0	0	0.0256	13	ES
Rv0668	rpoC	DNA-directed RNA polymerase (beta' chain) RpoC (transcriptase beta' chain) (RNA polymerase beta' subunit)	52	28	14	10	0	0.2115	104.36	ES
Rv0669c	-	Possible hydrolase	37	0	0	37	0	0.8649	215.25	NE
Rv0670	end	Probable endonuclease IV End (endodeoxyribonuclease IV) (apurinase)	5	0	0	5	0	1	270	NE
Rv0671	lpqP	Possible conserved lipoprotein LpqP	13	0	0	13	0	1	167.08	NE
Rv0672	fadE8	Probable acyl-CoA dehydrogenase FadE8	27	0	0	27	0	0.963	154.85	NE
Rv0673	echA4	Possible enoyl-CoA hydratase EchA4 (enoyl hydrase) (unsaturated acyl-CoA hydratase) (crotonase)	10	0	0	10	0	0.9	137.56	NE
Rv0674	-	hypothetical protein	7	0	0	7	0	0.8571	60.83	NE
Rv0675	echA5	Probable enoyl-CoA hydratase EchA5 (enoyl hydrase) (unsaturated acyl-CoA hydratase) (crotonase)	5	0	0	5	0	1	43	NE
Rv0676c	mmpL5	Probable conserved transmembrane transport protein MmpL5	32	0	0	32	0	0.6875	71.14	NE
Rv0677c	mmpS5	Possible conserved membrane protein MmpS5	6	0	0	6	0	0.8333	80.8	NE
Rv0678	-	hypothetical protein	5	0	0	5	0	1	187	NE
Rv0679c	-	Conserved threonine rich protein	6	0	0	6	0	1	174.5	NE
Rv0680c	-	Probable conserved transmembrane protein	3	0	0	3	0	1	248.33	NE
Rv0681	-	Probable transcriptional regulatory protein (possibly TetR-family)	13	0	0	13	0	1	266.77	NE
Rv0682	rpsL	30S ribosomal protein S12 RpsL	8	8	0	0	0	0	0	ES
Rv0683	rpsG	30S ribosomal protein S7 RpsG	5	5	0	0	0	0	0	ES
Rv0684	fusA1	Probable elongation factor G FusA1 (EF-G)	34	34	0	0	0	0	0	ES
Rv0685	tuf	Probable iron-regulated elongation factor TU Tuf (EF-TU)	12	11	0	1	0	0.0833	480	ES
Rv0686	-	Probable membrane protein	12	0	0	12	0	1	249.17	NE
Rv0687	-	Probable short-chain type dehydrogenase/reductase	17	0	0	17	0	0.8235	106.43	NE
Rv0688	-	Putative ferredoxin reductase	19	0	0	19	0	0.9474	126.33	NE
Rv0689c	-	Hypothetical protein	5	0	0	5	0	0.8	558.5	NE
Rv0690c	-	hypothetical protein	17	0	0	17	0	0.7647	150.54	NE
Rv0691A	-	Mycofactocin precursor protein	4	0	0	4	0	1	37.75	NE
Rv0691c	-	Probable transcriptional regulatory protein	9	0	0	9	0	0.8889	146.75	NE
Rv0692	-	hypothetical protein	7	0	0	7	0	0.8571	168.17	NE
Rv0693	pqqE	Probable coenzyme PQQ synthesis protein E PqqE (coenzyme PQQ synthesis protein III)	19	0	0	19	0	0.8947	84.71	NE
Rv0694	lldD1	Possible L-lactate dehydrogenase (cytochrome) LldD1	18	0	0	18	0	0.8333	78.33	NE
Rv0695	-	hypothetical protein	12	2	0	10	0	0.75	70.22	NE
Rv0696	-	Probable membrane sugar transferase	27	0	0	27	0	0.9259	127.2	NE
Rv0697	-	Probable dehydrogenase	27	0	0	27	0	0.5926	53.62	NE
Rv0698	-	hypothetical protein	12	0	0	12	0	0.8333	46.7	NE
Rv0699	-	Hypothetical protein	3	0	0	3	0	0.6667	88.5	NE
Rv0700	rpsJ	30S ribosomal protein S10 RpsJ (transcription antitermination factor NusE)	7	0	0	7	0	0.1429	50	NE
Rv0701	rplC	50S ribosomal protein L3 RplC	16	16	0	0	0	0	0	ES
Rv0702	rplD	50S ribosomal protein L4 RplD	11	11	0	0	0	0	0	ES
Rv0703	rplW	50S ribosomal protein L23 RplW	5	4	0	1	0	0.2	63	ES
Rv0704	rplB	50S ribosomal protein L2 RplB	18	18	0	0	0	0	0	ES
Rv0705	rpsS	30S ribosomal protein S19 RpsS	2	2	0	0	0	0	0	ES
Rv0706	rplV	50S ribosomal protein L22 RplV	9	7	2	0	0	0.1111	13	ES
Rv0707	rpsC	30S ribosomal protein S3 RpsC	14	0	14	0	0	0.0714	13	GD
Rv0708	rplP	50S ribosomal protein L16 RplP	10	0	10	0	0	0.1	25	GD
Rv0709	rpmC	50S ribosomal protein L29 RpmC	4	4	0	0	0	0	0	ES
Rv0710	rpsQ	30S ribosomal protein S17 RpsQ	12	10	0	2	0	0.1667	271.5	ES
Rv0711	atsA	Possible arylsulfatase AtsA (aryl-sulfate sulphohydrolase) (arylsulphatase)	46	0	0	46	0	0.913	130.74	NE
Rv0712	-	hypothetical protein	20	0	0	20	0	0.75	118.67	NE
Rv0713	-	Probable conserved transmembrane protein	20	0	0	20	0	0.85	256.94	NE
Rv0714	rplN	50S ribosomal protein L14 RplN	5	5	0	0	0	0	0	ES
Rv0715	rplX	50S ribosomal protein L24 RplX	5	5	0	0	0	0	0	ES
Rv0716	rplE	50S ribosomal protein L5 RplE	4	4	0	0	0	0	0	ES
Rv0717	rpsN1	30S ribosomal protein S14 RpsN1	3	3	0	0	0	0	0	ES
Rv0718	rpsH	30S ribosomal protein S8 RpsH	10	10	0	0	0	0	0	ES
Rv0719	rplF	50S ribosomal protein L6 RplF	16	16	0	0	0	0	0	ES
Rv0720	rplR	50S ribosomal protein L18 RplR	4	4	0	0	0	0	0	ES
Rv0721	rpsE	30S ribosomal protein S5 RpsE	13	9	0	4	0	0.3077	135.5	ES
Rv0722	rpmD	50S ribosomal protein L30 RpmD	2	0	0	2	0	0.5	13	NE
Rv0723	rplO	50S ribosomal protein L15 RplO	3	0	0	3	0	0.3333	467	NE
Rv0724	sppA	Possible protease IV SppA (endopeptidase IV) (signal peptide peptidase)	31	0	0	31	0	0.9032	96.86	NE
Rv0724A	-	hypothetical protein	6	0	0	6	0	0.8333	123.8	NE
Rv0725c	-	hypothetical protein	15	0	0	15	0	0.8	182.08	NE
Rv0726c	-	Possible S-adenosylmethionine-dependent methyltransferase	16	0	0	16	0	0.875	162.29	NE
Rv0727c	fucA	Possible L-fuculose phosphate aldolase FucA (L-fuculose-1-phosphate aldolase)	13	0	0	13	0	1	208.69	NE
Rv0728c	serA2	Possible D-3-phosphoglycerate dehydrogenase SerA2 (phosphoglycerate dehydrogenase) (PGDH)	9	0	0	9	0	0.8889	189.38	NE
Rv0729	xylB	Possible D-xylulose kinase XylB (xylulokinase) (xylulose kinase)	19	0	0	19	0	0.8421	276.12	NE
Rv0730	-	GCN5-related N-acetyltransferase	4	0	0	4	0	1	404	NE
Rv0731c	-	Possible S-adenosylmethionine-dependent methyltransferase	10	0	0	10	0	1	319.4	NE
Rv0732	secY	Probable preprotein translocase SecY	28	28	0	0	0	0	0	ES
Rv0733	adk	Adenylate kinase Adk (ATP-AMP transphosphorylase)	6	5	0	1	0	0.1667	278	ES
Rv0734	mapA	Methionine aminopeptidase MapA (map) (peptidase M) (MetAP)	10	0	0	10	0	0.8	146.5	NE
Rv0735	sigL	Probable alternative RNA polymerase sigma factor SigL	7	0	0	7	0	1	335.43	NE
Rv0736	rslA	Anti-sigma factor RslA	9	0	0	9	0	0.6667	61	NE
Rv0737	-	Possible transcriptional regulatory protein	5	0	0	5	0	1	159	NE
Rv0738	-	hypothetical protein	1	0	0	1	0	1	101	NE
Rv0739	-	hypothetical protein	18	0	0	18	0	1	222.39	NE
Rv0740	-	hypothetical protein	10	0	0	10	0	0.9	110.78	NE
Rv0741	-	Probable transposase (fragment)	4	0	0	4	0	1	120	NE
Rv0742	PE_PGRS8	PE-PGRS family protein PE_PGRS8	6	0	0	6	0	1	269.33	NE
Rv0743c	-	Hypothetical protein	10	0	0	10	0	1	268.9	NE
Rv0744c	-	Possible transcriptional regulatory protein	9	0	0	9	0	0.6667	37.83	NE
Rv0745	-	hypothetical protein	7	0	0	7	0	1	340.71	NE
Rv0746	PE_PGRS9	PE-PGRS family protein PE_PGRS9	16	0	0	16	0	0.8125	95.15	NE
Rv0747	PE_PGRS10	PE-PGRS family protein PE_PGRS10	17	0	0	17	0	1	195.29	NE
Rv0748	vapB31	Possible antitoxin VapB31	3	0	0	3	0	1	290.33	NE
Rv0749	vapC31	Possible toxin VapC31 Contains PIN domain	5	0	0	5	0	1	146.4	NE
Rv0749A	-	hypothetical protein	2	0	0	2	0	1	139	NE
Rv0750	-	hypothetical protein	5	0	0	5	0	1	123.8	NE
Rv0751c	mmsB	Probable 3-hydroxyisobutyrate dehydrogenase MmsB (hibadh)	8	0	0	8	0	1	143.5	NE
Rv0752c	fadE9	Probable acyl-CoA dehydrogenase FadE9	16	0	0	16	0	0.875	137.93	NE
Rv0753c	mmsA	Probable methylmalonate-semialdehyde dehydrogenase MmsA (methylmalonic acid semialdehyde dehydrogenase) (MMSDH)	19	0	0	19	0	0.9474	148.61	NE
Rv0754	PE_PGRS11	PE-PGRS family protein PE_PGRS11	31	0	0	31	0	0.9677	199.83	NE
Rv0755A	-	Putative transposase (fragment)	7	0	0	7	0	0.8571	193.5	NE
Rv0755c	PPE12	PPE family protein PPE12	56	26	12	18	0	0.3036	73.59	ES
Rv0756c	-	hypothetical protein	7	0	0	7	0	1	643.71	NE
Rv0757	phoP	Possible two component system response transcriptional positive regulator PhoP	12	0	12	0	0	0.0833	13	GD
Rv0758	phoR	Possible two component system response sensor kinase membrane associated PhoR	18	11	0	7	0	0.1111	25.5	ES
Rv0759c	-	hypothetical protein	2	0	0	2	0	1	284	NE
Rv0760c	-	hypothetical protein	6	0	0	6	0	0.5	67.67	NE
Rv0761c	adhB	Possible zinc-containing alcohol dehydrogenase NAD dependent AdhB	14	0	0	14	0	0.6429	85.44	NE
Rv0762c	-	hypothetical protein	14	0	0	14	0	1	166.71	NE
Rv0763c	-	Possible ferredoxin	3	0	0	3	0	0.6667	82	NE
Rv0764c	cyp51	Cytochrome P450 51 Cyp51 (CYPL1) (P450-L1A1) (sterol 14-alpha demethylase) (lanosterol 14-alpha demethylase) (P450-14DM)	19	0	0	19	0	0.8947	75.71	NE
Rv0765c	-	Probable oxidoreductase	12	0	0	12	0	1	78.83	NE
Rv0766c	cyp123	Probable cytochrome P450 123 Cyp123	26	0	0	26	0	0.6538	69.24	NE
Rv0767c	-	hypothetical protein	14	0	0	14	0	0.8571	179.75	NE
Rv0768	aldA	Probable aldehyde dehydrogenase NAD dependent AldA (aldehyde dehydrogenase [NAD+])	28	0	0	28	0	0.8929	113.56	NE
Rv0769	-	Probable dehydrogenase/reductase	17	0	0	17	0	0.8235	105.57	NE
Rv0770	-	Probable dehydrogenase/reductase	10	0	0	10	0	1	231.1	NE
Rv0771	-	Possible 4-carboxymuconolactone decarboxylase (CMD)	11	0	0	11	0	0.6364	36	NE
Rv0772	purD	Probable phosphoribosylamine--glycine ligase PurD (GARS) (glycinamide ribonucleotide synthetase) (phosphoribosylglycinamide synthetase) (5'-phosphoribosylglycinamide synthetase)	25	24	0	1	0	0.04	13	ES
Rv0773c	ggtA	Probable bifunctional acylase GgtA: cephalosporin acylase (GL-7ACA acylase) + gamma-glutamyltranspeptidase (GGT)	21	0	0	21	0	0.8571	58.83	NE
Rv0774c	-	Probable conserved exported protein	11	0	0	11	0	0.9091	122.6	NE
Rv0775	-	hypothetical protein	9	0	0	2	7	1	513.33	GA
Rv0776c	-	hypothetical protein	15	0	0	0	15	0.9333	273.21	GA
Rv0777	purB	Probable adenylosuccinate lyase PurB (adenylosuccinase) (ASL) (ASASE)	19	18	0	1	0	0.0526	101	ES
Rv0778	cyp126	Possible cytochrome P450 126 Cyp126	22	0	0	22	0	0.9091	89.6	NE
Rv0779c	-	Possible conserved transmembrane protein	9	0	0	9	0	1	50.33	NE
Rv0780	purC	Phosphoribosylaminoimidazole-succinocarboxamide synthase PurC (SAICAR synthetase)	26	26	0	0	0	0	0	ES
Rv0781	ptrBa	Probable protease II PtrBa [first part] (oligopeptidase B)	26	0	0	26	0	0.8077	36.71	NE
Rv0782	ptrBb	Probable protease II PtrBb [second part] (oligopeptidase B)	46	0	0	46	0	0.7391	49.41	NE
Rv0783c	emrB	Possible multidrug resistance integral membrane efflux protein EmrB	27	0	0	27	0	0.8148	56.27	NE
Rv0784	-	hypothetical protein	10	0	0	10	0	1	104.9	NE
Rv0785	-	hypothetical protein	36	0	0	36	0	0.8333	81.63	NE
Rv0786c	-	hypothetical protein	12	0	0	12	0	0.75	46.44	NE
Rv0787	-	hypothetical protein	16	0	0	16	0	0.875	133.36	NE
Rv0787A	-	hypothetical protein	2	2	0	0	0	0	0	ES
Rv0788	purQ	Probable phosphoribosylformylglycinamidine synthase I PURG (FGAM synthase I)	12	11	0	1	0	0.0833	13	ES
Rv0789c	-	Hypothetical protein	7	0	0	7	0	1	73.86	NE
Rv0790c	-	Hypothetical protein	21	0	0	21	0	0.8571	91.83	NE
Rv0791c	-	hypothetical protein	13	0	0	13	0	0.7692	132.6	NE
Rv0792c	-	Probable transcriptional regulatory protein (probably GntR-family)	19	0	0	19	0	0.7368	132.57	NE
Rv0793	-	Possible monooxygenase	9	0	0	9	0	1	238.56	NE
Rv0794c	-	Probable oxidoreductase	21	0	0	21	0	0.9524	163.35	NE
Rv0795	-	Putative transposase for insertion sequence element IS6110 (fragment)	5	0	0	5	0	1	197	NE
Rv0796	-	Putative transposase for insertion sequence element IS6110	25	0	0	25	0	0.84	376.81	NE
Rv0797	-	Putative transposase for insertion sequence element IS1547	13	0	0	13	0	1	173.85	NE
Rv0798c	cfp29	29 KDa antigen CFP29	17	0	0	17	0	0.9412	70.19	NE
Rv0799c	-	hypothetical protein	10	0	0	10	0	0.7	86.43	NE
Rv0800	pepC	Probable aminopeptidase PepC	17	0	0	17	0	0.9412	138.12	NE
Rv0801	-	hypothetical protein	2	0	0	2	0	1	94.5	NE
Rv0802c	-	Possible succinyltransferase in the GCN5-related N-acetyltransferase family	16	0	0	16	0	0.8125	81.54	NE
Rv0803	purL	Phosphoribosylformylglycinamidine synthase II PurL (FGAM synthase II)	35	34	0	1	0	0.0286	25	ES
Rv0804	-	hypothetical protein	7	0	0	7	0	1	193	NE
Rv0805	-	Class III cyclic nucleotide phosphodiesterase (cNMP PDE)	18	0	0	18	0	0.9444	204.29	NE
Rv0806c	cpsY	Possible UDP-glucose-4-epimerase CpsY (galactowaldenase) (UDP-galactose-4-epimerase) (uridine diphosphate galactose-4-epimerase) (uridine diphospho-galactose-4-epimerase)	42	0	0	42	0	0.9286	97.44	NE
Rv0807	-	hypothetical protein	2	0	0	2	0	1	69	NE
Rv0808	purF	Amidophosphoribosyltransferase PurF (glutamine phosphoribosylpyrophosphate amidotransferase) (ATASE) (gpatase)	27	24	0	3	0	0.1111	54.67	ES
Rv0809	purM	Probable phosphoribosylformylglycinamidine CYCLO-ligase PurM (AIRS) (phosphoribosyl-aminoimidazole synthetase) (air synthase)	15	14	0	1	0	0.0667	177	ES
Rv0810c	-	hypothetical protein	5	4	0	1	0	0.2	13	ES
Rv0811c	-	hypothetical protein	17	16	0	1	0	0.0588	126	ES
Rv0812	-	Probable amino acid aminotransferase	17	0	16	1	0	0.2941	45.8	GD
Rv0813c	-	hypothetical protein	14	0	0	14	0	0.9286	239.77	NE
Rv0814c	sseC2	Conserved protein SseC2	3	0	0	3	0	1	576.67	NE
Rv0815c	cysA2	Probable thiosulfate sulfurtransferase CysA2 (rhodanese-like protein) (thiosulfate cyanide transsulfurase) (thiosulfate thiotransferase)	15	0	0	15	0	1	180.87	NE
Rv0816c	thiX	Probable thioredoxin ThiX	3	0	0	3	0	1	151.33	NE
Rv0817c	-	Probable conserved exported protein	16	14	0	2	0	0.125	132.5	ES
Rv0818	-	Transcriptional regulatory protein	11	0	0	11	0	1	259.18	NE
Rv0819	mshD	GCN5-related N-acetyltransferase, MshD	14	0	0	14	0	0.8571	150.33	NE
Rv0820	phoT	Probable phosphate-transport ATP-binding protein ABC transporter PhoT	13	0	0	13	0	0.8462	47.09	NE
Rv0821c	phoY2	Probable phosphate-transport system transcriptional regulatory protein PhoY2	7	0	0	7	0	1	46.71	NE
Rv0822c	-	hypothetical protein	30	0	0	30	0	1	146.03	NE
Rv0823c	-	Possible transcriptional regulatory protein	17	0	0	17	0	1	253.88	NE
Rv0824c	desA1	Probable acyl-[acyl-carrier protein] desaturase DesA1 (acyl-[ACP] desaturase) (stearoyl-ACP desaturase) (protein Des)	20	19	0	1	0	0.05	13	ES
Rv0825c	-	hypothetical protein	10	0	0	10	0	1	171.8	NE
Rv0826	-	hypothetical protein	22	0	0	22	0	1	242.09	NE
Rv0827c	kmtR	Metal sensor transcriptional regulator KmtR (ArsR-SmtB family)	8	0	0	8	0	1	119.75	NE
Rv0828c	-	Possible deaminase	10	0	0	10	0	1	148.9	NE
Rv0829	-	Possible transposase (fragment)	4	0	0	4	0	1	227	NE
Rv0830	-	Possible S-adenosylmethionine-dependent methyltransferase	21	0	0	21	0	0.9524	212.6	NE
Rv0831c	-	hypothetical protein	20	0	0	20	0	1	192.45	NE
Rv0832	PE_PGRS12	PE-PGRS family protein PE_PGRS12	4	0	0	4	0	0.75	345	NE
Rv0833	PE_PGRS13	PE-PGRS family protein PE_PGRS13	12	0	0	12	0	0.8333	106	NE
Rv0834c	PE_PGRS14	PE-PGRS family protein PE_PGRS14	28	0	0	28	0	0.9286	177.65	NE
Rv0835	lpqQ	Possible lipoprotein LpqQ	15	0	0	15	0	0.9333	106.29	NE
Rv0836c	-	Hypothetical protein	10	0	0	10	0	1	185.5	NE
Rv0837c	-	Hypothetical protein	23	0	0	23	0	1	201.26	NE
Rv0838	lpqR	Probable conserved lipoprotein LpqR	7	0	0	7	0	1	138.71	NE
Rv0839	-	hypothetical protein	15	0	0	15	0	1	148.93	NE
Rv0840c	pip	Probable proline iminopeptidase Pip (prolyl aminopeptidase) (pap)	9	0	0	9	0	0.5556	50.6	NE
Rv0841	-	Probable conserved transmembrane protein	3	0	0	3	0	1	160	NE
Rv0842	-	Probable conserved integral membrane protein	24	0	0	24	0	0.9167	101.5	NE
Rv0843	-	Probable dehydrogenase	18	0	0	18	0	1	111.44	NE
Rv0844c	narL	Possible nitrate/nitrite response transcriptional regulatory protein NarL	10	0	0	10	0	1	400	NE
Rv0845	-	Possible two component sensor kinase	27	0	0	27	0	0.8519	88.48	NE
Rv0846c	-	Probable oxidase	31	0	0	31	0	0.8065	72.64	NE
Rv0847	lpqS	Probable lipoprotein LpqS	6	0	0	6	0	0.8333	250	NE
Rv0848	cysK2	Possible cysteine synthase a CysK2 (O-acetylserine sulfhydrylase) (O-acetylserine (thiol)-lyase) (CSASE)	29	0	0	29	0	0.8276	85.21	NE
Rv0849	-	Probable conserved integral membrane transport protein	23	0	0	23	0	0.8261	118.89	NE
Rv0850	-	Putative transposase (fragment)	10	0	0	10	0	0.7	128.14	NE
Rv0851c	-	Probable short-chain type dehydrogenase/reductase	10	0	0	10	0	0.8	159.38	NE
Rv0852	fadD16	Possible fatty-acid-CoA ligase FadD16 (fatty-acid-CoA synthetase) (fatty-acid-CoA synthase)	15	0	0	15	0	0.9333	63.93	NE
Rv0853c	pdc	Probable pyruvate or indole-3-pyruvate decarboxylase Pdc	26	0	0	26	0	0.8846	98.26	NE
Rv0854	-	hypothetical protein	7	0	0	7	0	0.8571	149.33	NE
Rv0855	far	Probable fatty-acid-CoA racemase Far	14	0	0	14	0	0.8571	121.92	NE
Rv0856	-	hypothetical protein	5	0	0	5	0	0.8	85.25	NE
Rv0857	-	hypothetical protein	9	0	0	9	0	0.8889	201.88	NE
Rv0858c	dapC	Probable N-succinyldiaminopimelate aminotransferase DapC (DAP-at)	22	0	0	22	0	0.9091	189.8	NE
Rv0859	fadA	Possible acyl-CoA thiolase FadA	9	0	0	9	0	1	222.89	NE
Rv0860	fadB	Probable fatty oxidation protein FadB	27	0	0	27	0	0.7778	122.57	NE
Rv0861c	ercc3	DNA helicase Ercc3	27	0	0	27	0	0.8148	107.82	NE
Rv0862c	-	hypothetical protein	30	0	0	30	0	0.8333	138.28	NE
Rv0863	-	hypothetical protein	7	0	0	7	0	0.8571	138.67	NE
Rv0864	moaC2	Probable molybdenum cofactor biosynthesis protein C 2 MoaC2	11	0	0	11	0	1	184.55	NE
Rv0865	mog	Probable molybdopterin biosynthesis Mog protein	8	0	0	8	0	1	146.5	NE
Rv0866	moaE2	Probable molybdenum cofactor biosynthesis protein E2 MoaE2 (molybdopterin converting factor large subunit) (molybdopterin [MPT] converting factor, subunit 2)	4	0	0	4	0	1	148.25	NE
Rv0867c	rpfA	Possible resuscitation-promoting factor RpfA	12	0	0	12	0	0.75	262.11	NE
Rv0868c	moaD2	Probable molybdenum cofactor biosynthesis protein D 2 MoaD2 (molybdopterin converting factor small subunit) (molybdopterin [MPT] converting factor, subunit 1)	7	0	0	7	0	1	210.86	NE
Rv0869c	moaA2	Probable molybdenum cofactor biosynthesis protein A2 MoaA2	15	0	0	15	0	0.8667	230	NE
Rv0870c	-	Possible conserved integral membrane protein	6	0	0	6	0	1	120	NE
Rv0871	cspB	Probable cold shock-like protein B CspB	5	0	0	5	0	0.8	129.25	NE
Rv0872c	PE_PGRS15	PE-PGRS family protein PE_PGRS15	28	0	0	28	0	0.8571	286	NE
Rv0873	fadE10	Probable acyl-CoA dehydrogenase FadE10	35	0	0	35	0	1	199.43	NE
Rv0874c	-	hypothetical protein	10	0	0	10	0	0.9	368.89	NE
Rv0875c	-	Possible conserved exported protein	12	0	0	12	0	0.9167	145.73	NE
Rv0876c	-	Possible conserved transmembrane protein	26	0	0	26	0	0.9231	130.25	NE
Rv0877	-	hypothetical protein	16	0	0	16	0	1	306.12	NE
Rv0878c	PPE13	PPE family protein PPE13	19	0	0	19	0	0.7368	123.64	NE
Rv0879c	-	Possible conserved transmembrane protein	4	0	0	4	0	0.75	101	NE
Rv0880	-	Possible transcriptional regulatory protein (possibly MarR-family)	1	0	0	1	0	1	25	NE
Rv0881	-	Possible rRNA methyltransferase (rRNA methylase)	15	0	0	15	0	0.9333	117.21	NE
Rv0882	-	Probable transmembrane protein	2	0	0	2	0	1	107	NE
Rv0883c	-	hypothetical protein	7	0	0	7	0	0.2857	31.5	NE
Rv0884c	serC	Possible phosphoserine aminotransferase SerC (PSAT)	13	0	0	13	0	0.3077	53.75	NE
Rv0885	-	hypothetical protein	15	0	0	15	0	0.8	124.17	NE
Rv0886	fprB	Probable NADPH:adrenodoxin oxidoreductase FprB (adrenodoxin reductase) (AR) (ferredoxin-NADP(+) reductase)	26	0	0	26	0	0.9231	166.21	NE
Rv0887c	-	hypothetical protein	5	0	0	5	0	1	73.2	NE
Rv0888	-	Probable exported protein	31	0	0	31	0	0.8387	128.15	NE
Rv0889c	citA	Probable citrate synthase II CitA	13	0	0	13	0	1	213.62	NE
Rv0890c	-	Probable transcriptional regulatory protein (probably LuxR-family)	48	0	0	48	0	0.8958	252.47	NE
Rv0891c	-	Possible transcriptional regulatory protein	25	0	0	25	0	0.92	141.13	NE
Rv0892	-	Probable monooxygenase	43	0	0	43	0	0.7907	80.44	NE
Rv0893c	-	Possible S-adenosylmethionine-dependent methyltransferase	25	0	0	25	0	0.72	47.61	NE
Rv0894	-	Possible transcriptional regulatory protein (possibly LuxR-family)	18	0	0	18	0	0.5	134.56	NE
Rv0895	-	Possible triacylglycerol synthase (diacylglycerol acyltransferase)	29	0	0	29	0	0.931	200.48	NE
Rv0896	gltA2	Probable citrate synthase I GltA2	29	0	0	29	0	0.8966	41.27	NE
Rv0897c	-	Probable oxidoreductase	21	0	0	21	0	0.9524	135.7	NE
Rv0898c	-	hypothetical protein	2	0	0	2	0	1	340.5	NE
Rv0899	ompA	Outer membrane protein A OmpA	20	0	0	20	0	0.85	83.06	NE
Rv0900	-	Possible membrane protein	2	0	0	2	0	1	189.5	NE
Rv0901	-	Possible conserved exported or membrane protein	9	0	0	9	0	1	215.89	NE
Rv0902c	prrB	Two component sensor histidine kinase PrrB	15	0	0	15	0	0.8	75.75	NE
Rv0903c	prrA	Two component response transcriptional regulatory protein PrrA	10	0	0	10	0	0.8	41.12	NE
Rv0904c	accD3	Putative acetyl-coenzyme A carboxylase carboxyl transferase (subunit beta) AccD3 (accase beta chain)	25	0	0	25	0	1	93.88	NE
Rv0905	echA6	Possible enoyl-CoA hydratase EchA6 (enoyl hydrase) (unsaturated acyl-CoA hydratase) (crotonase)	10	0	0	10	0	0.9	129.11	NE
Rv0906	-	hypothetical protein	16	0	0	16	0	0.875	224.36	NE
Rv0907	-	hypothetical protein	40	0	0	40	0	0.85	58.29	NE
Rv0908	ctpE	Probable metal cation transporter ATPase P-type CtpE	31	0	0	31	0	0.8387	147.65	NE
Rv0909	-	hypothetical protein	3	0	0	3	0	0.6667	19	NE
Rv0910	-	hypothetical protein	7	0	0	7	0	0.5714	34.75	NE
Rv0911	-	hypothetical protein	16	0	0	16	0	0.875	63.93	NE
Rv0912	-	Probable conserved transmembrane protein	5	0	0	5	0	1	186.8	NE
Rv0913c	-	Possible dioxygenase	41	0	0	41	0	0.7073	47.1	NE
Rv0914c	-	Possible lipid carrier protein or keto acyl-CoA thiolase	17	0	0	17	0	0.9412	137.12	NE
Rv0915c	PPE14	PPE family protein PPE14	20	0	0	20	0	0.8	125.62	NE
Rv0916c	PE7	PE family protein PE7	6	1	0	5	0	0.6667	85.25	NE
Rv0917	betP	Possible glycine betaine transport integral membrane protein BetP	42	0	0	42	0	0.7619	139.59	NE
Rv0918	-	hypothetical protein	8	0	0	8	0	1	312.25	NE
Rv0919	-	GCN5-related N-acetyltransferase	10	0	0	10	0	1	216.9	NE
Rv0920c	-	Probable transposase	22	0	0	22	0	0.9545	88.9	NE
Rv0921	-	Possible resolvase	7	0	0	7	0	1	68.43	NE
Rv0922	-	Possible transposase	18	0	0	18	0	1	133.33	NE
Rv0923c	-	hypothetical protein	22	0	0	22	0	0.9545	168.86	NE
Rv0924c	mntH	Divalent cation-transport integral membrane protein MntH (BRAMP) (MRAMP)	20	0	0	20	0	0.95	94.26	NE
Rv0925c	-	hypothetical protein	18	0	0	18	0	0.8889	152.94	NE
Rv0926c	-	hypothetical protein	21	0	0	21	0	0.9524	112.85	NE
Rv0927c	-	Probable short-chain type dehydrogenase/reductase	6	0	0	6	0	1	204.17	NE
Rv0928	pstS3	Periplasmic phosphate-binding lipoprotein PstS3 (PBP-3) (PstS3) (PHOS1)	22	0	0	22	0	0.7727	55	NE
Rv0929	pstC2	Phosphate-transport integral membrane ABC transporter PstC2	17	0	0	17	0	0.8824	42.93	NE
Rv0930	pstA1	Probable phosphate-transport integral membrane ABC transporter PstA1	17	0	0	17	0	0.8824	45.53	NE
Rv0931c	pknD	Transmembrane serine/threonine-protein kinase D PknD (protein kinase D) (STPK D)	46	0	0	46	0	0.8913	165.68	NE
Rv0932c	pstS2	Periplasmic phosphate-binding lipoprotein PstS2 (PBP-2) (PstS2)	25	7	0	18	0	0.64	84.38	NE
Rv0933	pstB	Phosphate-transport ATP-binding protein ABC transporter PstB	12	0	0	12	0	0.9167	111.27	NE
Rv0934	pstS1	Periplasmic phosphate-binding lipoprotein PstS1 (PBP-1) (PstS1)	22	0	0	22	0	0.9545	205.95	NE
Rv0935	pstC1	Phosphate-transport integral membrane ABC transporter PstC1	12	0	0	12	0	0.9167	195	NE
Rv0936	pstA2	Phosphate-transport integral membrane ABC transporter PstA2	20	0	0	20	0	0.85	95.65	NE
Rv0937c	mku	DNA end-binding protein, Mku	12	0	0	12	0	0.75	28.22	NE
Rv0938	ligD	ATP dependent DNA ligase LigD (ATP dependent polydeoxyribonucleotide synthase) (thermostable DNA ligase) (ATP dependent polynucleotide ligase) (sealase) (DNA repair enzyme) (DNA joinase)	43	0	0	43	0	0.7209	98.9	NE
Rv0939	-	Possible bifunctional enzyme: 2-hydroxyhepta-2,4-diene-1,7-dioate isomerase (HHDD isomerase) + cyclase/dehydrase	32	0	0	32	0	0.9062	66.59	NE
Rv0940c	-	Possible oxidoreductase	16	0	0	16	0	0.8125	71.85	NE
Rv0941c	-	hypothetical protein	9	0	0	9	0	1	192.11	NE
Rv0942	-	Hypothetical protein	8	0	0	8	0	0.875	97.14	NE
Rv0943c	-	Probable monooxygenase	17	0	0	17	0	0.8824	96.73	NE
Rv0944	-	Possible formamidopyrimidine-DNA glycosylase (FAPY-DNA glycosylase)	9	0	0	9	0	0.8889	115	NE
Rv0945	-	Probable short-chain type dehydrogenase/reductase	8	0	0	8	0	0.625	83.2	NE
Rv0946c	pgi	Probable glucose-6-phosphate isomerase Pgi (GPI) (phosphoglucose isomerase) (phosphohexose isomerase) (phi)	20	0	0	20	0	0.75	168.27	NE
Rv0948c	-	Chorismate mutase	7	0	0	7	0	0.2857	50.5	NE
Rv0949	uvrD1	Probable ATP-dependent DNA helicase II UvrD1	45	0	0	45	0	0.8667	71.15	NE
Rv0950c	-	hypothetical protein	21	0	0	21	0	0.7619	136.56	NE
Rv0951	sucC	Probable succinyl-CoA synthetase (beta chain) SucC (SCS-beta)	16	16	0	0	0	0	0	ES
Rv0952	sucD	Probable succinyl-CoA synthetase (alpha chain) SucD (SCS-alpha)	12	11	0	1	0	0.0833	38	ES
Rv0953c	-	Possible oxidoreductase	14	0	0	14	0	0.9286	178.62	NE
Rv0954	-	Probable conserved transmembrane protein	29	0	0	29	0	0.9655	179.32	NE
Rv0955	-	Probable conserved integral membrane protein	19	0	0	19	0	0.7895	103.47	NE
Rv0956	purN	Probable 5'-phosphoribosylglycinamide formyltransferase PurN (GART) (gar transformylase) (5'-phosphoribosylglycinamide transformylase)	15	13	0	2	0	0.1333	113.5	ES
Rv0957	purH	Probable bifunctional purine biosynthesis protein PurH: phosphoribosylaminoimidazolecarboxamide formyltransferase (AICAR transformylase) (5'-phosphoribosyl-5-aminoimidazole-4-carboxamide formyltransferase) + inosinemonophosphate cyclohydrolase (imp cyclohydrolase) (inosinicase) (imp synthetase) (ATIC)	24	0	24	0	0	0.0417	13	GD
Rv0958	-	Possible magnesium chelatase	16	0	0	16	0	0.9375	238.07	NE
Rv0959	-	hypothetical protein	20	0	0	20	0	1	163.4	NE
Rv0959A	vapB9	Possible antitoxin VapB9	3	0	0	3	0	0.6667	271	NE
Rv0960	vapC9	Possible toxin VapC9	7	0	0	7	0	0.8571	290.17	NE
Rv0961	-	Probable integral membrane protein	7	0	0	7	0	0.8571	130.5	NE
Rv0962c	lprP	Possible lipoprotein LprP	15	0	0	15	0	0.9333	156.79	NE
Rv0963c	-	hypothetical protein	11	0	0	11	0	0.9091	204.4	NE
Rv0964c	-	Hypothetical protein	5	0	0	5	0	1	239.8	NE
Rv0965c	-	hypothetical protein	7	0	0	7	0	1	136.86	NE
Rv0966c	-	hypothetical protein	10	0	0	10	0	1	208.1	NE
Rv0967	csoR	Copper-sensitive operon repressor CsoR	1	0	0	1	0	1	177	NE
Rv0968	-	hypothetical protein	6	0	0	6	0	1	340.83	NE
Rv0969	ctpV	Probable metal cation transporter P-type ATPase CtpV	21	0	0	21	0	0.9524	248.6	NE
Rv0970	-	Probable conserved integral membrane protein	12	0	0	12	0	0.6667	78.88	NE
Rv0971c	echA7	Probable enoyl-CoA hydratase EchA7 (enoyl hydrase) (unsaturated acyl-CoA hydratase) (crotonase)	7	0	0	7	0	1	135.29	NE
Rv0972c	fadE12	Acyl-CoA dehydrogenase FadE12	18	0	0	18	0	0.8889	121.5	NE
Rv0973c	accA2	Probable acetyl-/propionyl-coenzyme A carboxylase alpha chain (alpha subunit) AccA2: biotin carboxylase + biotin carboxyl carrier protein (BCCP)	25	0	0	25	0	0.8	67	NE
Rv0974c	accD2	Probable acetyl-/propionyl-CoA carboxylase (beta subunit) AccD2	20	0	0	20	0	0.9	44.17	NE
Rv0975c	fadE13	Probable acyl-CoA dehydrogenase FadE13	20	0	0	20	0	0.85	128.41	NE
Rv0976c	-	hypothetical protein	20	0	0	20	0	0.95	187.32	NE
Rv0977	PE_PGRS16	PE-PGRS family protein PE_PGRS16	32	0	0	29	3	0.7188	201.91	NE
Rv0978c	PE_PGRS17	PE-PGRS family protein PE_PGRS17	10	0	0	0	10	1	501	GA
Rv0979A	rpmF	50S ribosomal protein L32 RpmF	2	0	0	0	2	0.5	38	GA
Rv0979c	-	Hypothetical protein	2	0	0	0	2	1	63.5	GA
Rv0980c	PE_PGRS18	PE-PGRS family protein PE_PGRS18	17	0	0	0	17	0.9412	386.56	GA
Rv0981	mprA	Mycobacterial persistence regulator MRPA (two component response transcriptional regulatory protein)	11	0	0	0	11	1	363.82	GA
Rv0982	mprB	Two component sensor kinase MprB	23	21	0	2	0	0.087	227	ES
Rv0983	pepD	Probable serine protease PepD (serine proteinase) (MTB32B)	19	0	0	19	0	0.8947	75.76	NE
Rv0984	moaB2	Possible pterin-4-alpha-carbinolamine dehydratase MoaB2 (PHS) (4-alpha-hydroxy-tetrahydropterin dehydratase) (pterin-4-a-carbinolamine dehydratase) (phenylalanine hydroxylase-stimulating protein) (PHS) (pterin carbinolamine dehydratase) (PCD)	5	0	0	5	0	0.8	160.75	NE
Rv0985c	mscL	Possible large-conductance ion mechanosensitive channel MscL	10	0	0	10	0	0.7	108	NE
Rv0986	-	Probable adhesion component transport ATP-binding protein ABC transporter	25	0	0	25	0	0.72	44.83	NE
Rv0987	-	Probable adhesion component transport transmembrane protein ABC transporter	94	22	0	72	0	0.5638	51.45	NE
Rv0988	-	Possible conserved exported protein	41	0	0	41	0	0.561	38.57	NE
Rv0989c	grcC2	Probable polyprenyl-diphosphate synthase GrcC2 (polyprenyl pyrophosphate synthetase)	19	0	0	19	0	0.9474	147.22	NE
Rv0990c	-	Hypothetical protein	8	0	0	8	0	0.75	107.5	NE
Rv0991c	-	Conserved serine rich protein	3	0	0	3	0	1	248.33	NE
Rv0992c	-	hypothetical protein	6	0	0	6	0	1	427	NE
Rv0993	galU	UTP--glucose-1-phosphate uridylyltransferase GalU (UDP-glucose pyrophosphorylase) (UDPGP) (alpha-D-glucosyl-1-phosphate uridylyltransferase) (uridine diphosphoglucose pyrophosphorylase)	15	14	0	1	0	0.0667	379	ES
Rv0994	moeA1	Probable molybdopterin biosynthesis protein MoeA1	14	0	0	14	0	0.9286	244.69	NE
Rv0995	rimJ	Ribosomal-protein-alanine acetyltransferase RimJ (acetylating enzyme for N-terminal of ribosomal protein S5)	6	0	0	6	0	0.8333	93.4	NE
Rv0996	-	Probable conserved transmembrane protein	18	0	0	18	0	1	221.67	NE
Rv0997	-	Hypothetical protein	7	0	0	7	0	1	180.14	NE
Rv0998	-	hypothetical protein	13	0	0	13	0	0.8462	76.91	NE
Rv0999	-	hypothetical protein	11	0	0	11	0	1	271.91	NE
Rv1000c	-	hypothetical protein	9	0	0	9	0	1	349.11	NE
Rv1001	arcA	Probable arginine deiminase ArcA (adi) (ad) (arginine dihydrolase)	21	0	0	21	0	0.9048	251.74	NE
Rv1002c	-	hypothetical protein	24	0	0	24	0	0.5833	19.21	NE
Rv1003	-	hypothetical protein	9	0	0	9	0	0.8889	146.62	NE
Rv1004c	-	Probable membrane protein	13	0	0	13	0	0.9231	181.92	NE
Rv1005c	pabB	Probable para-aminobenzoate synthase component I PABD	25	22	0	3	0	0.12	387	ES
Rv1006	-	hypothetical protein	42	0	0	42	0	0.9524	163.45	NE
Rv1007c	metS	Methionyl-tRNA synthetase MetS (MetRS) (methionine--tRNA ligase)	31	31	0	0	0	0	0	ES
Rv1008	tatD	Probable deoxyribonuclease TatD (YJJV protein)	13	0	0	13	0	1	259.23	NE
Rv1009	rpfB	Probable resuscitation-promoting factor RpfB	12	0	0	12	0	0.8333	150.3	NE
Rv1010	ksgA	Probable dimethyladenosine transferase KsgA (S-adenosylmethionine-6-N', N'-adenosyl(rRNA) dimethyltransferase) (16S rRNA dimethylase) (high level kasugamycin resistance protein KsgA) (kasugamycin dimethyltransferase)	12	0	0	12	0	0.9167	76.82	NE
Rv1011	ispE	Probable 4-diphosphocytidyl-2-C-methyl-D-erythritol kinase IspE (CMK) (4-(cytidine-5'-diphospho)-2-C-methyl-D-erythritol kinase)	13	13	0	0	0	0	0	ES
Rv1012	-	Hypothetical protein	6	0	0	6	0	1	94.5	NE
Rv1013	pks16	Putative polyketide synthase Pks16	22	0	0	22	0	1	43	NE
Rv1014c	pth	Probable peptidyl-tRNA hydrolase Pth	12	11	0	1	0	0.0833	76	ES
Rv1015c	rplY	50S ribosomal protein L25 RplY	11	3	0	8	0	0.5455	59.17	NE
Rv1016c	lpqT	Probable conserved lipoprotein LpqT	7	0	0	7	0	0.7143	141.4	NE
Rv1017c	prsA	Probable ribose-phosphate pyrophosphokinase PrsA (phosphoribosyl pyrophosphate synthetase) (PRPP synthetase)	13	12	0	1	0	0.0769	63	ES
Rv1018c	glmU	Probable UDP-N-acetylglucosamine pyrophosphorylase GlmU	24	24	0	0	0	0	0	ES
Rv1019	-	Probable transcriptional regulatory protein (probably TetR-family)	9	0	0	9	0	1	286.22	NE
Rv1020	mfd	Probable transcription-repair coupling factor Mfd (TRCF)	40	0	0	40	0	0.95	254.42	NE
Rv1021	-	hypothetical protein	14	0	0	14	0	0.7857	143.45	NE
Rv1022	lpqU	Probable conserved lipoprotein LpqU	15	0	0	15	0	0.8667	117.38	NE
Rv1023	eno	Probable enolase Eno	17	16	0	0	1	0.0588	252	ES
Rv1024	-	Possible conserved membrane protein	8	8	0	0	0	0	0	ES
Rv1025	-	hypothetical protein	7	5	0	2	0	0.2857	44	ES
Rv1026	-	hypothetical protein	9	0	0	9	0	0.7778	95.57	NE
Rv1027c	kdpE	Probable transcriptional regulatory protein KdpE	12	0	0	12	0	0.5833	101.14	NE
Rv1028A	kdpF	Probable membrane protein KdpF	3	0	0	3	0	0.3333	126	NE
Rv1028c	kdpD	Probable sensor protein KdpD	28	0	0	28	0	0.9286	120.92	NE
Rv1029	kdpA	Probable potassium-transporting ATPase a chain KdpA (potassium-translocating ATPase a chain) (ATP phosphohydrolase [potassium-transporting] a chain) (potassium binding and translocating subunit A)	28	0	0	28	0	0.9286	128.62	NE
Rv1030	kdpB	Probable potassium-transporting P-type ATPase B chain KdpB (potassium-translocating ATPase B chain) (ATP phosphohydrolase [potassium-transporting] B chain) (potassium binding and translocating subunit B)	15	0	0	15	0	0.9333	191.14	NE
Rv1031	kdpC	Probable potassium-transporting ATPase C chain KdpC (potassium-translocating ATPase C chain) (ATP phosphohydrolase [potassium-transporting] C chain) (potassium binding and translocating subunit C)	10	0	0	10	0	1	136.3	NE
Rv1032c	trcS	Two component sensor histidine kinase TrcS	25	0	0	25	0	0.88	128.55	NE
Rv1033c	trcR	Two component transcriptional regulator TrcR	15	0	0	15	0	1	165.93	NE
Rv1034c	-	Probable transposase (fragment)	3	0	0	3	0	0.6667	113.5	NE
Rv1035c	-	Probable transposase (fragment)	5	0	0	5	0	0.8	113.5	NE
Rv1036c	-	Probable IS1560 transposase (fragment)	5	0	0	5	0	0.8	227.25	NE
Rv1037c	esxI	Putative ESAT-6 like protein EsxI (ESAT-6 like protein 1)	5	0	0	5	0	1	338.4	NE
Rv1038c	esxJ	ESAT-6 like protein EsxJ (ESAT-6 like protein 2)	3	0	0	3	0	1	206	NE
Rv1039c	PPE15	PPE family protein PPE15	24	0	0	24	0	0.9583	148.7	NE
Rv1040c	PE8	PE family protein PE8	9	0	0	9	0	0.8889	227	NE
Rv1041c	-	Probable is like-2 transposase	19	0	0	19	0	1	227.84	NE
Rv1042c	-	Probable is like-2 transposase	6	0	0	6	0	1	149.33	NE
Rv1043c	-	hypothetical protein	15	0	0	15	0	0.8667	105.85	NE
Rv1044	-	hypothetical protein	13	11	0	2	0	0.1538	189	ES
Rv1045	-	Hypothetical protein	12	0	0	12	0	1	287	NE
Rv1046c	-	Hypothetical protein	5	0	0	5	0	1	214.4	NE
Rv1047	-	Probable transposase	17	0	0	17	0	1	233.76	NE
Rv1048c	-	Hypothetical protein	24	0	0	24	0	0.875	176.1	NE
Rv1049	-	Probable transcriptional repressor protein	4	0	0	4	0	1	233.75	NE
Rv1050	-	Probable oxidoreductase	12	0	0	12	0	1	78.83	NE
Rv1051c	-	hypothetical protein	8	0	0	8	0	0.875	86.57	NE
Rv1052	-	Hypothetical protein	7	0	0	7	0	1	79.29	NE
Rv1053c	-	Hypothetical protein	7	0	0	7	0	0.8571	88.33	NE
Rv1054	-	Probable integrase (fragment)	5	0	0	5	0	1	118.6	NE
Rv1055	-	Possible integrase (fragment)	3	0	0	3	0	1	63	NE
Rv1056	-	hypothetical protein	23	0	0	23	0	1	206.78	NE
Rv1057	-	hypothetical protein	20	0	0	20	0	1	200.7	NE
Rv1058	fadD14	Probable medium chain fatty-acid-CoA ligase FadD14 (fatty-acid-CoA synthetase) (fatty-acid-CoA synthase)	30	0	0	30	0	0.8333	118.16	NE
Rv1059	-	hypothetical protein	10	0	0	10	0	1	60.6	NE
Rv1060	-	hypothetical protein	5	0	0	5	0	1	115.8	NE
Rv1061	-	hypothetical protein	14	0	0	14	0	0.7857	244.36	NE
Rv1062	-	hypothetical protein	6	0	0	6	0	1	147	NE
Rv1063c	-	hypothetical protein	15	0	0	15	0	0.9333	270.43	NE
Rv1064c	lpqV	Possible lipoprotein LpqV	7	0	0	7	0	1	110	NE
Rv1065	-	hypothetical protein	10	0	0	10	0	1	388.5	NE
Rv1066	-	hypothetical protein	5	0	0	5	0	1	244.8	NE
Rv1067c	PE_PGRS19	PE-PGRS family protein PE_PGRS19	16	0	0	16	0	0.875	321.79	NE
Rv1068c	PE_PGRS20	PE-PGRS family protein PE_PGRS20	14	0	0	14	0	0.8571	190.33	NE
Rv1069c	-	hypothetical protein	21	0	0	21	0	1	273.43	NE
Rv1070c	echA8	Probable enoyl-CoA hydratase EchA8 (enoyl hydrase) (unsaturated acyl-CoA hydratase) (crotonase)	8	0	0	8	0	1	151.38	NE
Rv1071c	echA9	Possible enoyl-CoA hydratase EchA9 (enoyl hydrase) (unsaturated acyl-CoA hydratase) (crotonase)	13	0	0	13	0	1	448.62	NE
Rv1072	-	Probable conserved transmembrane protein	18	0	0	18	0	0.9444	65.35	NE
Rv1073	-	hypothetical protein	19	0	0	19	0	1	279	NE
Rv1074c	fadA3	Probable beta-ketoacyl CoA thiolase FadA3	11	0	0	11	0	1	282.27	NE
Rv1075c	-	Conserved exported protein	19	0	0	19	0	0.9474	197.67	NE
Rv1076	lipU	Possible lipase LipU	22	0	0	22	0	0.5	177.91	NE
Rv1077	cbs	Probable cystathionine beta-synthase Cbs (serine sulfhydrase) (beta-thionase) (hemoprotein H-450)	28	0	0	28	0	0.9643	205.63	NE
Rv1078	pra	Probable proline-rich antigen homolog Pra	18	0	0	18	0	0.6111	19.64	NE
Rv1079	metB	Cystathionine gamma-synthase MetB (CGS) (O-succinylhomoserine [thiol]-lyase)	19	0	0	19	0	0.8421	133.31	NE
Rv1080c	greA	Probable transcription elongation factor GreA (transcript cleavage factor GreA)	10	0	0	10	0	0.5	15.4	NE
Rv1081c	-	Probable conserved membrane protein	7	0	0	7	0	0.8571	19.17	NE
Rv1082	mca	Mycothiol conjugate amidase Mca (mycothiol S-conjugate amidase)	13	0	0	13	0	0.9231	160.92	NE
Rv1083	-	hypothetical protein	4	0	0	4	0	1	50.25	NE
Rv1084	-	hypothetical protein	27	0	0	27	0	0.8889	187.62	NE
Rv1085c	-	Possible hemolysin-like protein	11	0	0	11	0	0.3636	19	NE
Rv1086	-	Short (C15) chain Z-isoprenyl diphosphate synthase (Z-FPP synthase) (Z-farnesyl diphosphate synthase) (Z-FPP synthetase) (Z-farnesyl diphosphate synthetase) (geranyltranstransferase) (farnesyl pyrophosphate synthetase)	15	0	0	15	0	0.6	22.56	NE
Rv1087	PE_PGRS21	PE-PGRS family protein PE_PGRS21	22	0	0	22	0	1	336.73	NE
Rv1087A	-	hypothetical protein	8	0	0	8	0	0.875	191.14	NE
Rv1088	PE9	PE family protein PE9	6	0	0	6	0	0.8333	58	NE
Rv1089	PE10	PE family protein PE10	5	0	0	5	0	1	80.8	NE
Rv1089A	celA2a	Probable cellulase CelA2a (endo-1,4-beta-glucanase) (endoglucanase) (carboxymethyl cellulase)	2	0	0	2	0	1	208.5	NE
Rv1090	celA2b	Probable cellulase CelA2b (endo-1,4-beta-glucanase) (endoglucanase) (carboxymethyl cellulase)	8	0	0	8	0	0.75	261.17	NE
Rv1091	PE_PGRS22	PE-PGRS family protein PE_PGRS22	27	0	0	27	0	0.9259	201.4	NE
Rv1092c	coaA	Probable pantothenate kinase CoaA (pantothenic acid kinase)	20	18	0	2	0	0.1	290	ES
Rv1093	glyA1	Serine hydroxymethyltransferase 1 GlyA1	14	0	0	14	0	0.3571	22.8	NE
Rv1094	desA2	Possible acyl-[acyl-carrier protein] desaturase DesA2 (acyl-[ACP] desaturase) (stearoyl-ACP desaturase)	13	12	0	1	0	0.0769	13	ES
Rv1095	phoH2	Probable PHOH-like protein PhoH2 (phosphate starvation-inducible protein PSIH)	13	0	0	13	0	0.8462	165.27	NE
Rv1096	-	Possible glycosyl hydrolase	20	0	0	20	0	0.9	77.06	NE
Rv1097c	-	Probable membrane glycine and proline rich protein	18	12	0	6	0	0.2778	22.8	ES
Rv1098c	fum	Probable fumarase Fum (fumarate hydratase)	13	13	0	0	0	0	0	ES
Rv1099c	glpX	Fructose 1,6-bisphosphatase GlpX	14	0	0	14	0	0.8571	149.25	NE
Rv1100	-	hypothetical protein	10	0	0	10	0	0.6	94.83	NE
Rv1101c	-	hypothetical protein	18	0	0	18	0	0.9444	223.35	NE
Rv1102c	mazF3	Toxin MazF3	9	0	0	9	0	0.6667	157.83	NE
Rv1103c	mazE3	Possible antitoxin MazE3	8	0	0	8	0	0.875	275.86	NE
Rv1104	-	Possible para-nitrobenzyl esterase (fragment)	11	0	0	11	0	1	180.09	NE
Rv1105	-	Possible para-nitrobenzyl esterase (fragment)	11	0	0	11	0	0.8182	57.56	NE
Rv1106c	-	3-beta-hydroxysteroid dehydrogenase	19	0	0	19	0	1	228.58	NE
Rv1107c	xseB	Probable exodeoxyribonuclease VII (small subunit) XseB (exonuclease VII small subunit)	3	0	0	3	0	1	38	NE
Rv1108c	xseA	Probable exodeoxyribonuclease VII (large subunit) XseA (exonuclease VII large subunit)	10	0	0	10	0	1	148.8	NE
Rv1109c	-	hypothetical protein	9	0	0	9	0	0.7778	252.29	NE
Rv1110	lytB2	Probable LYTB-related protein LytB2	14	0	14	0	0	0.1429	13	GD
Rv1111c	-	hypothetical protein	25	9	0	16	0	0.6	187.67	NE
Rv1112	-	Probable GTP binding protein	11	0	0	11	0	0.9091	183.1	NE
Rv1113	vapB32	Possible antitoxin VapB32	2	0	0	2	0	1	201.5	NE
Rv1114	vapC32	Possible toxin VapC32 Contains PIN domain	3	0	0	3	0	1	189	NE
Rv1115	-	Possible exported protein	19	0	8	11	0	0.5789	184.82	NE
Rv1116	-	Hypothetical protein	3	0	0	3	0	1	38	NE
Rv1116A	-	Conserved hypothetical protein (fragment)	6	0	0	6	0	0.8333	292.8	NE
Rv1117	-	hypothetical protein	4	0	0	4	0	0.75	126.33	NE
Rv1118c	-	hypothetical protein	12	0	0	12	0	1	276.67	NE
Rv1119c	-	Hypothetical protein	3	0	0	3	0	0.6667	37.5	NE
Rv1120c	-	hypothetical protein	4	0	0	4	0	1	170.5	NE
Rv1121	zwf1	Probable glucose-6-phosphate 1-dehydrogenase Zwf1 (G6PD)	24	0	0	24	0	0.9167	68.36	NE
Rv1122	gnd2	Probable 6-phosphogluconate dehydrogenase,decarboxylating Gnd2	15	0	0	15	0	0.5333	88.5	NE
Rv1123c	bpoB	Possible peroxidase BpoB (non-haem peroxidase)	10	0	0	10	0	1	214.6	NE
Rv1124	ephC	Probable epoxide hydrolase EphC (epoxide hydratase)	12	0	0	12	0	0.8333	111.1	NE
Rv1125	-	hypothetical protein	23	0	0	23	0	0.8696	75.1	NE
Rv1126c	-	hypothetical protein	11	0	0	11	0	0.4545	23	NE
Rv1127c	ppdK	Probable pyruvate, phosphate dikinase PpdK	19	0	0	19	0	0.6316	21.17	NE
Rv1128c	-	hypothetical protein	30	0	0	30	0	0.8667	74.73	NE
Rv1129c	-	Probable transcriptional regulator protein	27	0	0	27	0	0.8519	81.78	NE
Rv1130	prpD	Possible methylcitrate dehydratase PrpD	27	0	0	27	0	1	140.63	NE
Rv1131	prpC	Probable methylcitrate synthase PrpC	17	0	0	17	0	0.9412	90.75	NE
Rv1132	-	hypothetical protein	27	0	0	27	0	0.7778	87.81	NE
Rv1133c	metE	Probable 5-methyltetrahydropteroyltriglutamate--homocysteine methyltransferase MetE (methionine synthase, vitamin-B12 independent isozyme)	36	35	0	1	0	0.0278	50	ES
Rv1134	-	Hypothetical protein	6	0	0	6	0	0.8333	123.6	NE
Rv1135A	-	Possible acetyl-CoA acetyltransferase (acetoacetyl-CoA thiolase)	6	0	0	6	0	0.8333	166.4	NE
Rv1135c	PPE16	PPE family protein PPE16	26	0	0	26	0	0.7308	158.11	NE
Rv1136	-	Possible enoyl-CoA hydratase	4	0	0	4	0	1	141.75	NE
Rv1137c	-	Hypothetical protein	2	0	0	2	0	1	258.5	NE
Rv1138c	-	Possible oxidoreductase	17	0	0	17	0	0.8235	222.71	NE
Rv1139c	-	hypothetical protein	13	0	0	13	0	0.8462	184.64	NE
Rv1140	-	Probable integral membrane protein	11	0	0	11	0	1	103.27	NE
Rv1141c	echA11	Probable enoyl-CoA hydratase EchA11 (enoyl hydrase) (unsaturated acyl-CoA hydratase) (crotonase)	14	0	0	14	0	0.9286	188.23	NE
Rv1142c	echA10	Probable enoyl-CoA hydratase EchA10 (enoyl hydrase) (unsaturated acyl-CoA hydratase) (crotonase)	8	0	0	8	0	1	148.38	NE
Rv1143	mcr	Probable alpha-methylacyl-CoA racemase Mcr (2-methylacyl-CoA racemase) (2-arylpropionyl-CoA epimerase )	16	0	0	16	0	1	161.75	NE
Rv1144	-	Probable short-chain type dehydrogenase/reductase	12	0	0	12	0	0.8333	271.3	NE
Rv1145	mmpL13a	Probable conserved transmembrane transport protein MmpL13a	11	0	0	11	0	0.9091	151.4	NE
Rv1146	mmpL13b	Probable conserved transmembrane transport protein MmpL13b	23	0	0	23	0	0.9565	225.5	NE
Rv1147	-	hypothetical protein	10	0	0	10	0	1	134.9	NE
Rv1148c	-	hypothetical protein	23	0	0	23	0	0.8261	156.84	NE
Rv1149	-	Possible transposase	6	0	0	6	0	1	174.5	NE
Rv1151c	-	Transcriptional regulatory protein	10	0	0	10	0	1	349.6	NE
Rv1152	-	Probable transcriptional regulatory protein	5	0	0	5	0	1	75.8	NE
Rv1153c	omt	Probable O-methyltransferase Omt	19	0	0	19	0	0.8421	199.62	NE
Rv1154c	-	Hypothetical protein	16	0	0	16	0	1	129.31	NE
Rv1155	-	Possible pyridoxamine 5'-phosphate oxidase (PNP/PMP oxidase) (pyridoxinephosphate oxidase) (PNPOX) (pyridoxine 5'-phosphate oxidase)	12	0	0	12	0	1	113.5	NE
Rv1156	-	hypothetical protein	12	0	0	12	0	0.9167	85.91	NE
Rv1157c	-	Conserved ala-, pro-rich protein	9	0	0	9	0	0.4444	176.75	NE
Rv1158c	-	Conserved hypothetical ala-, pro-rich protein	11	0	0	11	0	0.7273	85.25	NE
Rv1159	pimE	Mannosyltransferase PimE	29	0	0	29	0	0.9655	128.82	NE
Rv1159A	-	hypothetical protein	14	0	0	14	0	0.7143	128.6	NE
Rv1160	mutT2	Probable mutator protein MutT2 (7,8-dihydro-8-oxoguanine-triphosphatase) (8-oxo-dGTPase)	5	0	0	5	0	1	265.2	NE
Rv1161	narG	Respiratory nitrate reductase (alpha chain) NarG	75	0	0	75	0	0.88	115.62	NE
Rv1162	narH	Probable respiratory nitrate reductase (beta chain) NarH	35	0	0	35	0	0.9714	202.03	NE
Rv1163	narJ	Probable respiratory nitrate reductase (delta chain) NarJ	15	0	0	15	0	0.8667	267	NE
Rv1164	narI	Probable respiratory nitrate reductase (gamma chain) NarI	19	0	0	19	0	0.9474	255.89	NE
Rv1165	typA	Possible GTP-binding translation elongation factor TypA (tyrosine phosphorylated protein A) (GTP-binding protein)	16	0	0	16	0	0.9375	126.33	NE
Rv1166	lpqW	Probable conserved lipoprotein LpqW	24	24	0	0	0	0	0	ES
Rv1167c	-	Probable transcriptional regulatory protein	10	1	0	9	0	0.7	137	NE
Rv1168c	PPE17	PPE family protein PPE17	17	0	0	17	0	0.9412	155.38	NE
Rv1169c	lipX	PE family protein Possible lipase LipX	4	0	0	4	0	1	91.5	NE
Rv1170	mshB	N-acetyl-1-D-myo-inosityl-2-amino-2-deoxy-alpha- D-glucopyranoside deacetylase MshB (GlcNAc-Ins deacetylase)	12	0	0	12	0	0.9167	236.36	NE
Rv1171	-	hypothetical protein	7	0	0	7	0	1	219.86	NE
Rv1172c	PE12	PE family protein PE12	16	0	0	16	0	0.875	146.07	NE
Rv1173	fbiC	Probable F420 biosynthesis protein FbiC	44	0	0	44	0	0.9318	137.59	NE
Rv1174c	TB8.4	Low molecular weight T-cell antigen TB8.4	9	0	0	9	0	1	280.56	NE
Rv1175c	fadH	Probable NADPH dependent 2,4-dienoyl-CoA reductase FadH (2,4-dienoyl coenzyme A reductase) (4-enoyl-CoA reductase)	29	0	0	29	0	1	173.28	NE
Rv1176c	-	hypothetical protein	15	0	0	15	0	0.9333	196.43	NE
Rv1177	fdxC	Probable ferredoxin FdxC	7	7	0	0	0	0	0	ES
Rv1178	-	Probable aminotransferase	21	0	0	21	0	0.9524	231	NE
Rv1179c	-	hypothetical protein	41	0	0	41	0	0.9512	209.95	NE
Rv1180	pks3	Probable polyketide beta-ketoacyl synthase Pks3	26	0	0	26	0	0.7692	79.5	NE
Rv1181	pks4	Probable polyketide beta-ketoacyl synthase Pks4	70	0	0	70	0	0.8429	104.81	NE
Rv1182	papA3	Probable conserved polyketide synthase associated protein PapA3	40	0	0	40	0	0.8	83.97	NE
Rv1183	mmpL10	Probable conserved transmembrane transport protein MmpL10	53	0	0	53	0	0.8113	65.77	NE
Rv1184c	-	Possible exported protein	23	0	0	23	0	0.913	70.81	NE
Rv1185c	fadD21	Probable fatty-acid-AMP ligase FadD21 (fatty-acid-AMP synthetase) (fatty-acid-AMP synthase)	32	3	0	29	0	0.6562	96.14	NE
Rv1186c	-	hypothetical protein	19	0	0	19	0	0.8947	118.76	NE
Rv1187	rocA	Probable pyrroline-5-carboxylate dehydrogenase RocA	24	0	0	24	0	0.7917	106.32	NE
Rv1188	-	Probable proline dehydrogenase	22	0	0	22	0	0.8182	56.78	NE
Rv1189	sigI	Possible alternative RNA polymerase sigma factor SigI	9	0	0	9	0	0.8889	72.5	NE
Rv1190	-	hypothetical protein	9	0	0	9	0	0.8889	138.75	NE
Rv1191	-	hypothetical protein	9	0	0	9	0	0.8889	170.38	NE
Rv1192	-	hypothetical protein	14	0	0	14	0	0.7143	130	NE
Rv1193	fadD36	Probable fatty-acid-CoA ligase FadD36 (fatty-acid-CoA synthetase) (fatty-acid-CoA synthase)	21	0	0	21	0	0.6667	67.64	NE
Rv1194c	-	hypothetical protein	19	0	0	19	0	0.8947	74.24	NE
Rv1195	PE13	PE family protein PE13	6	0	0	6	0	1	212.5	NE
Rv1196	PPE18	PPE family protein PPE18	11	0	0	11	0	0.5455	115.67	NE
Rv1197	esxK	ESAT-6 like protein EsxK (ESAT-6 like protein 3)	4	0	0	4	0	1	101	NE
Rv1198	esxL	Putative ESAT-6 like protein EsxL (ESAT-6 like protein 4)	4	0	0	4	0	1	202	NE
Rv1199c	-	Possible transposase	17	0	0	17	0	1	244.94	NE
Rv1200	-	Probable conserved integral membrane transport protein	30	0	0	30	0	0.9667	168.03	NE
Rv1201c	dapD	Tetrahydrodipicolinate N-succinyltransferase DapD	12	0	11	1	0	0.1667	57	GD
Rv1202	dapE	Probable succinyl-diaminopimelate desuccinylase DapE	17	16	0	1	0	0.0588	13	ES
Rv1203c	-	Hypothetical protein	9	0	0	9	0	1	99.56	NE
Rv1204c	-	hypothetical protein	17	0	0	17	0	1	314.94	NE
Rv1205	-	hypothetical protein	13	0	0	13	0	0.8462	174.27	NE
Rv1206	fadD6	Probable fatty-acid-CoA ligase FadD6 (fatty-acid-CoA synthetase) (fatty-acid-CoA synthase)	38	0	0	38	0	0.9211	148.14	NE
Rv1207	folP2	Dihydropteroate synthase 2 FolP2 (DHPS 2) (dihydropteroate pyrophosphorylase 2)	10	0	0	10	0	1	142.6	NE
Rv1208	gpgS	Probable glucosyl-3-phosphoglycerate synthase GpgS	14	0	0	14	0	0.7143	44	NE
Rv1209	-	hypothetical protein	5	0	0	5	0	1	171.6	NE
Rv1210	tagA	Probable DNA-3-methyladenine glycosylase I TagA (tag I) (3-methyladenine-DNA glycosylase I, constitutive) (DNA-3-methyladenine glycosidase I)	11	0	0	11	0	1	235.27	NE
Rv1211	-	hypothetical protein	5	0	0	5	0	0.6	286	NE
Rv1212c	glgA	Putative glycosyl transferase GlgA	33	0	0	33	0	0.9091	170.8	NE
Rv1213	glgC	Glucose-1-phosphate adenylyltransferase GlgC (ADP-glucose synthase) (ADP-glucose pyrophosphorylase)	31	0	0	31	0	0.9355	91.38	NE
Rv1214c	PE14	PE family protein PE14	5	0	0	5	0	1	212.2	NE
Rv1215c	-	hypothetical protein	27	0	0	27	0	0.8889	160.46	NE
Rv1216c	-	Probable conserved integral membrane protein	20	0	0	20	0	0.8	94.62	NE
Rv1217c	-	Probable tetronasin-transport integral membrane protein ABC transporter	21	0	0	21	0	1	90.14	NE
Rv1218c	-	Probable tetronasin-transport ATP-binding protein ABC transporter	6	0	0	6	0	1	109.5	NE
Rv1219c	-	Probable transcriptional regulatory protein	10	0	0	10	0	1	204.4	NE
Rv1220c	-	Probable methyltransferase	11	0	0	11	0	0.9091	243.6	NE
Rv1221	sigE	Alternative RNA polymerase sigma factor SigE	17	0	0	17	0	0.4706	52.25	NE
Rv1222	rseA	Anti-sigma factor RseA	3	0	0	3	0	1	101	NE
Rv1223	htrA	Probable serine protease HtrA (DEGP protein)	23	20	0	3	0	0.1304	269.33	ES
Rv1224	tatB	Probable protein TatB	6	5	0	1	0	0.1667	88	ES
Rv1225c	-	hypothetical protein	7	0	0	7	0	1	169.57	NE
Rv1226c	-	Probable transmembrane protein	15	0	0	15	0	0.9333	265.86	NE
Rv1227c	-	Probable transmembrane protein	6	0	0	6	0	0.8333	189.4	NE
Rv1228	lpqX	Probable lipoprotein LpqX	9	0	0	9	0	1	166.56	NE
Rv1229c	mrp	Probable Mrp-related protein Mrp	17	11	0	6	0	0.2353	202	ES
Rv1230c	-	Possible membrane protein	20	0	0	20	0	0.95	229.68	NE
Rv1231c	-	Probable membrane protein	7	0	0	7	0	0.8571	197.67	NE
Rv1232c	-	hypothetical protein	11	0	0	11	0	1	154.73	NE
Rv1233c	-	hypothetical protein	20	0	0	20	0	0.95	138.84	NE
Rv1234	-	Probable transmembrane protein	9	0	0	9	0	0.7778	48.43	NE
Rv1235	lpqY	Probable sugar-binding lipoprotein LpqY	30	0	0	30	0	0.8333	66.16	NE
Rv1236	sugA	Probable sugar-transport integral membrane protein ABC transporter SugA	19	0	0	19	0	0.9474	134.61	NE
Rv1237	sugB	Probable sugar-transport integral membrane protein ABC transporter SugB	13	0	0	13	0	0.8462	50.64	NE
Rv1238	sugC	Probable sugar-transport ATP-binding protein ABC transporter SugC	26	0	0	26	0	0.8846	59.3	NE
Rv1239c	corA	Possible magnesium and cobalt transport transmembrane protein CorA	26	0	0	26	0	0.8077	126.24	NE
Rv1240	mdh	Probable malate dehydrogenase Mdh	5	0	0	5	0	0.6	17	NE
Rv1241	vapB33	Possible antitoxin VapB33	1	0	0	1	0	1	227	NE
Rv1242	vapC33	Possible toxin VapC33 Contains PIN domain	10	0	0	10	0	1	330.6	NE
Rv1243c	PE_PGRS23	PE-PGRS family protein PE_PGRS23	19	0	0	19	0	0.8947	222.71	NE
Rv1244	lpqZ	Probable lipoprotein LpqZ	8	0	0	8	0	1	61.5	NE
Rv1245c	-	Probable short-chain type dehydrogenase/reductase	14	0	0	14	0	0.7857	141	NE
Rv1246c	relE	Toxin RelE	8	0	0	8	0	1	124.5	NE
Rv1247c	relB	Antitoxin RelB	6	0	0	6	0	1	67.33	NE
Rv1248c	-	Multifunctional alpha-ketoglutarate metabolic enzyme	46	7	0	39	0	0.5217	21.12	NE
Rv1249c	-	Possible membrane protein	13	0	0	13	0	1	227	NE
Rv1250	-	Probable drug-transport integral membrane protein	32	0	0	32	0	0.9688	88.71	NE
Rv1251c	-	hypothetical protein	61	0	0	61	0	0.8361	110.16	NE
Rv1252c	lprE	Probable lipoprotein LprE	8	0	0	8	0	1	173.62	NE
Rv1253	deaD	Probable cold-shock DeaD-box protein A homolog DeaD (ATP-dependent RNA helicase dead homolog)	35	0	0	35	0	0.8571	153.5	NE
Rv1254	-	Probable acyltransferase	27	18	0	9	0	0.1111	17	ES
Rv1255c	-	Probable transcriptional regulatory protein	10	0	0	10	0	0.9	109.56	NE
Rv1256c	cyp130	Probable cytochrome P450 130 Cyp130	16	0	0	16	0	0.9375	280.93	NE
Rv1257c	-	Probable oxidoreductase	16	0	0	16	0	0.8125	135.92	NE
Rv1258c	-	Probable conserved integral membrane transport protein	22	0	0	22	0	0.9545	206.14	NE
Rv1259	udgB	Probable uracil DNA glycosylase, UdgB	14	0	0	14	0	0.8571	58.83	NE
Rv1260	-	Probable oxidoreductase	28	0	0	28	0	0.8571	75.17	NE
Rv1261c	-	hypothetical protein	12	0	0	12	0	1	144.08	NE
Rv1262c	-	Hypothetical hit-like protein	4	0	0	4	0	0.75	88.67	NE
Rv1263	amiB2	Probable amidase AmiB2 (aminohydrolase)	22	0	0	22	0	0.9091	96.45	NE
Rv1264	-	Adenylyl cyclase (ATP pyrophosphate-lyase) (adenylate cyclase)	14	0	0	14	0	0.7857	267.27	NE
Rv1265	-	hypothetical protein	12	0	0	12	0	0.5	86.17	NE
Rv1266c	pknH	Probable transmembrane serine/threonine-protein kinase H PknH (protein kinase H) (STPK H)	29	0	0	29	0	0.931	164.04	NE
Rv1267c	embR	Probable transcriptional regulatory protein EmbR	21	0	0	21	0	0.8571	183.06	NE
Rv1268c	-	Hypothetical protein	11	0	0	11	0	0.8182	217.33	NE
Rv1269c	-	Conserved probable secreted protein	9	0	0	9	0	0.8889	91.5	NE
Rv1270c	lprA	Possible lipoprotein LprA	12	0	0	12	0	0.8333	93.5	NE
Rv1271c	-	Conserved hypothetical secreted protein	8	0	0	8	0	0.75	73.67	NE
Rv1272c	-	Probable drugs-transport transmembrane ATP-binding protein ABC transporter	31	0	0	31	0	0.7097	50.59	NE
Rv1273c	-	Probable drugs-transport transmembrane ATP-binding protein ABC transporter	32	0	0	32	0	0.7812	87.8	NE
Rv1274	lprB	Possible lipoprotein LprB	4	0	0	4	0	0.5	13	NE
Rv1275	lprC	Possible lipoprotein LprC	7	0	0	7	0	0.5714	25.25	NE
Rv1276c	-	hypothetical protein	8	0	0	8	0	1	91.38	NE
Rv1277	-	hypothetical protein	20	0	0	20	0	1	128	NE
Rv1278	-	Hypothetical protein	28	0	0	28	0	0.75	162.29	NE
Rv1279	-	Probable dehydrogenase FAD flavoprotein GMC oxidoreductase	30	0	0	30	0	0.9333	115	NE
Rv1280c	oppA	Probable periplasmic oligopeptide-binding lipoprotein OppA	26	0	0	26	0	0.8846	139.43	NE
Rv1281c	oppD	Probable oligopeptide-transport ATP-binding protein ABC transporter OppD	28	0	0	28	0	0.75	74.48	NE
Rv1282c	oppC	Probable oligopeptide-transport integral membrane protein ABC transporter OppC	16	0	0	16	0	0.9375	69	NE
Rv1283c	oppB	Probable oligopeptide-transport integral membrane protein ABC transporter OppB	21	0	0	21	0	0.8571	100.89	NE
Rv1284	canA	Beta-carbonic anhydrase	7	0	0	7	0	0.4286	50.67	NE
Rv1285	cysD	Probable sulfate adenylyltransferase subunit 2 CysD	16	0	0	16	0	0.6875	79	NE
Rv1286	cysN	Probable bifunctional enzyme CysN/CysC: sulfate adenyltransferase (subunit 1) + adenylylsulfate kinase	35	0	0	35	0	0.6857	95.75	NE
Rv1287	-	hypothetical protein	13	0	0	13	0	0.9231	121	NE
Rv1288	-	hypothetical protein	34	0	0	34	0	0.9412	115.59	NE
Rv1289	-	hypothetical protein	11	0	0	11	0	1	77	NE
Rv1290A	-	Hypothetical protein	7	0	0	7	0	0.5714	47.5	NE
Rv1290c	-	hypothetical protein	35	0	0	35	0	0.9429	211.88	NE
Rv1291c	-	Conserved hypothetical secreted protein	4	0	0	4	0	1	198.75	NE
Rv1292	argS	Probable arginyl-tRNA synthetase ArgS (ARGRS) (arginine--tRNA ligase)	34	34	0	0	0	0	0	ES
Rv1293	lysA	Diaminopimelate decarboxylase LysA (DAP decarboxylase)	27	27	0	0	0	0	0	ES
Rv1294	thrA	Probable homoserine dehydrogenase ThrA	24	24	0	0	0	0	0	ES
Rv1295	thrC	Threonine synthase ThrC (ts)	21	19	0	2	0	0.0952	82	ES
Rv1296	thrB	Probable homoserine kinase ThrB	16	14	0	2	0	0.0625	13	ES
Rv1297	rho	Probable transcription termination factor Rho homolog	22	18	0	4	0	0.0455	13	ES
Rv1298	rpmE	50S ribosomal protein L31 RpmE	7	2	0	5	0	0.4286	25.33	NE
Rv1299	prfA	Probable peptide chain release factor 1 PrfA (RF-1)	14	0	14	0	0	0.0714	13	GD
Rv1300	hemK	Probable HemK protein homolog HemK	14	0	14	0	0	0.5714	17.62	GD
Rv1301	-	hypothetical protein	11	0	3	8	0	0.6364	21.71	NE
Rv1302	rfe	Probable undecapaprenyl-phosphate alpha-N-acetylglucosaminyltransferase Rfe (UDP-GlcNAc transferase)	20	16	0	4	0	0.2	117	ES
Rv1303	-	hypothetical protein	4	0	0	4	0	0.25	366	NE
Rv1304	atpB	Probable ATP synthase a chain AtpB (protein 6)	11	10	0	1	0	0.0909	63	ES
Rv1305	atpE	Probable ATP synthase C chain AtpE (lipid-binding protein) (dicyclohexylcarbodiimide-binding protein)	8	7	0	1	0	0.125	76	ES
Rv1306	atpF	Probable ATP synthase B chain AtpF	4	4	0	0	0	0	0	ES
Rv1307	atpH	Probable ATP synthase delta chain AtpH	20	20	0	0	0	0	0	ES
Rv1308	atpA	Probable ATP synthase alpha chain AtpA	26	24	0	2	0	0.0769	19	ES
Rv1309	atpG	Probable ATP synthase gamma chain AtpG	19	19	0	0	0	0	0	ES
Rv1310	atpD	Probable ATP synthase beta chain AtpD	20	20	0	0	0	0	0	ES
Rv1311	atpC	Probable ATP synthase epsilon chain AtpC	2	1	0	1	0	0.5	13	NE
Rv1312	-	Conserved hypothetical secreted protein	10	0	0	10	0	0.9	53.33	NE
Rv1313c	-	Possible transposase	17	0	0	17	0	0.8824	262.4	NE
Rv1314c	-	hypothetical protein	16	0	0	16	0	0.875	95.5	NE
Rv1315	murA	Probable UDP-N-acetylglucosamine 1-carboxyvinyltransferase MurA	17	17	0	0	0	0	0	ES
Rv1316c	ogt	Methylated-DNA--protein-cysteine methyltransferase Ogt (6-O-methylguanine-DNA methyltransferase) (O-6-methylguanine-DNA-alkyltransferase)	9	0	0	9	0	0.8889	115.25	NE
Rv1317c	alkA	Probable bifunctional regulatory protein and DNA repair enzyme AlkA (regulatory protein of adaptative response) (methylphosphotriester-DNA--protein-cysteine S-methyltransferase)	13	0	0	13	0	1	167.92	NE
Rv1318c	-	Possible adenylate cyclase (ATP pyrophosphate-lyase) (adenylyl cyclase)	20	0	0	20	0	0.9	182.17	NE
Rv1319c	-	Possible adenylate cyclase (ATP pyrophosphate-lyase) (adenylyl cyclase)	29	0	0	29	0	0.8621	190.8	NE
Rv1320c	-	Possible adenylate cyclase (ATP pyrophosphate-lyase) (adenylyl cyclase)	30	0	0	30	0	0.9	167.33	NE
Rv1321	-	hypothetical protein	12	0	0	12	0	0.9167	207.73	NE
Rv1322	-	hypothetical protein	6	0	0	6	0	0.8333	252.4	NE
Rv1322A	-	hypothetical protein	7	0	0	7	0	1	77.43	NE
Rv1323	fadA4	Probable acetyl-CoA acetyltransferase FadA4 (acetoacetyl-CoA thiolase)	15	0	0	15	0	0.8667	127.15	NE
Rv1324	-	Possible thioredoxin	6	0	0	6	0	0.5	25.33	NE
Rv1325c	PE_PGRS24	PE-PGRS family protein PE_PGRS24	11	0	0	11	0	0.9091	90.9	NE
Rv1326c	glgB	1,4-alpha-glucan branching enzyme GlgB (glycogen branching enzyme)	43	42	0	1	0	0.0233	13	ES
Rv1327c	glgE	Probable glucanase GlgE	39	39	0	0	0	0	0	ES
Rv1328	glgP	Probable glycogen phosphorylase GlgP	45	0	0	45	0	0.9333	91.93	NE
Rv1329c	dinG	Probable ATP-dependent helicase DinG	25	0	0	25	0	0.96	98.88	NE
Rv1330c	pncB1	Nicotinic acid phosphoribosyltransferase PncB1	23	0	0	23	0	0.8696	313.05	NE
Rv1331	-	hypothetical protein	5	0	0	5	0	1	60.6	NE
Rv1332	-	Probable transcriptional regulatory protein	7	0	0	7	0	1	86.71	NE
Rv1333	-	Probable hydrolase	13	0	0	13	0	0.9231	122.08	NE
Rv1334	mec	Possible hydrolase	12	0	0	12	0	1	173.42	NE
Rv1335	cysO	Sulfur carrier protein CysO	5	0	0	5	0	1	103.4	NE
Rv1336	cysM	Cysteine synthase B CysM (CSASE B) (O-phosphoserine sulfhydrylase B) (O-phosphoserine (thiol)-lyase B)	19	0	0	19	0	0.9474	152.89	NE
Rv1337	-	Probable integral membrane protein	13	0	0	13	0	1	142.77	NE
Rv1338	murI	Probable glutamate racemase MurI	17	8	0	9	0	0.4118	18.14	NE
Rv1339	-	hypothetical protein	20	0	16	4	0	0.3	23.17	GD
Rv1340	rphA	Probable ribonuclease RphA (RNase PH) (tRNA nucleotidyltransferase)	13	0	0	13	0	0.8462	71.09	NE
Rv1341	-	hypothetical protein	6	0	0	6	0	1	128.33	NE
Rv1342c	-	hypothetical protein	6	0	0	6	0	0.5	71.67	NE
Rv1343c	lprD	Probable conserved lipoprotein LprD	12	0	0	12	0	0.5833	38	NE
Rv1344	mbtL	Acyl carrier protein (ACP) MbtL	10	0	0	10	0	0.9	124.89	NE
Rv1345	mbtM	Probable fatty acyl-AMP ligase MbtM	23	0	0	23	0	0.913	166.52	NE
Rv1346	mbtN	Acyl-CoA dehydrogenase MbtN	15	0	0	15	0	0.8667	90.38	NE
Rv1347c	mbtK	Lysine N-acetyltransferase MbtK	15	0	0	15	0	0.4	48.5	NE
Rv1348	irtA	Iron-regulated transporter IrtA	38	0	0	38	0	0.6579	36.36	NE
Rv1349	irtB	Iron-regulated transporter IrtB	20	0	0	20	0	0.7	52.36	NE
Rv1350	fabG2	Probable 3-oxoacyl-[acyl-carrier protein] reductase FabG2 (3-ketoacyl-acyl carrier protein reductase)	15	0	0	15	0	0.6667	37.9	NE
Rv1351	-	Hypothetical protein	10	0	0	10	0	0.7	198.29	NE
Rv1352	-	hypothetical protein	6	0	0	6	0	0.8333	146.4	NE
Rv1353c	-	Probable transcriptional regulatory protein	13	0	0	13	0	1	78.54	NE
Rv1354c	-	hypothetical protein	44	0	0	44	0	0.8409	81.51	NE
Rv1355c	moeY	Possible molybdopterin biosynthesis protein MoeY	41	0	0	41	0	0.7561	64	NE
Rv1356c	-	Hypothetical protein	28	0	0	28	0	0.9286	77.65	NE
Rv1357c	-	hypothetical protein	14	0	0	14	0	0.7857	138.64	NE
Rv1358	-	Probable transcriptional regulatory protein	74	0	0	74	0	0.8514	109.05	NE
Rv1359	-	Probable transcriptional regulatory protein	17	0	0	17	0	0.9412	98.62	NE
Rv1360	-	Probable oxidoreductase	14	0	0	14	0	0.9286	190.31	NE
Rv1361c	PPE19	PPE family protein PPE19	15	0	0	15	0	0.7333	109.09	NE
Rv1362c	-	Possible membrane protein	15	0	0	15	0	0.8667	119.31	NE
Rv1363c	-	Possible membrane protein	8	0	0	8	0	1	121.62	NE
Rv1364c	-	Possible sigma factor regulatory protein	33	0	0	33	0	0.9697	110.84	NE
Rv1365c	rsfA	Anti-anti-sigma factor RsfA (anti-sigma factor antagonist) (regulator of sigma F A)	6	0	0	6	0	1	143	NE
Rv1366	-	Hypothetical protein	19	0	0	19	0	0.8947	62.41	NE
Rv1366A	-	hypothetical protein	6	0	0	6	0	1	71.5	NE
Rv1367c	-	hypothetical protein	17	0	0	17	0	0.8824	135.47	NE
Rv1368	lprF	Probable conserved lipoprotein LprF	8	0	0	8	0	1	88.5	NE
Rv1369c	-	Probable transposase	26	0	0	26	0	0.8462	357.41	NE
Rv1370c	-	Putative transposase for insertion sequence element IS6110 (fragment)	5	0	0	5	0	1	234.8	NE
Rv1371	-	Probable conserved membrane protein	30	0	0	30	0	0.9	46.74	NE
Rv1372	-	hypothetical protein	18	0	0	18	0	0.9444	49.71	NE
Rv1373	-	Glycolipid sulfotransferase	19	0	0	19	0	1	164.11	NE
Rv1374c	-	Hypothetical protein	14	0	0	14	0	0.9286	189.23	NE
Rv1375	-	hypothetical protein	22	0	0	22	0	0.9545	189.9	NE
Rv1376	-	hypothetical protein	17	0	0	17	0	1	162.65	NE
Rv1377c	-	Putative transferase	14	0	0	14	0	1	109.07	NE
Rv1378c	-	hypothetical protein	25	0	0	25	0	0.88	175.55	NE
Rv1379	pyrR	Probable pyrimidine operon regulatory protein PyrR	7	0	0	7	0	0.2857	170.5	NE
Rv1380	pyrB	Probable aspartate carbamoyltransferase PyrB (ATCase) (aspartate transcarbamylase)	13	13	0	0	0	0	0	ES
Rv1381	pyrC	Probable dihydroorotase PyrC (DHOase)	11	11	0	0	0	0	0	ES
Rv1382	-	Probable export or membrane protein	6	2	4	0	0	0.3333	19	GD
Rv1383	carA	Probable carbamoyl-phosphate synthase small chain CarA (carbamoyl-phosphate synthetase glutamine chain)	13	13	0	0	0	0	0	ES
Rv1384	carB	Probable carbamoyl-phosphate synthase large chain CarB (carbamoyl-phosphate synthetase ammonia chain)	46	46	0	0	0	0	0	ES
Rv1385	pyrF	Probable orotidine 5'-phosphate decarboxylase PyrF (OMP decarboxylase) (ompdecase)	7	5	0	2	0	0.2857	214.5	ES
Rv1386	PE15	PE family protein PE15	6	0	0	6	0	1	59	NE
Rv1387	PPE20	PPE family protein PPE20	26	0	0	26	0	0.8846	130.52	NE
Rv1388	mihF	Putative integration host factor MihF	8	0	0	8	0	0.625	32.6	NE
Rv1389	gmk	Probable guanylate kinase Gmk	6	0	0	6	0	0.1667	13	NE
Rv1390	rpoZ	Probable DNA-directed RNA polymerase (omega chain) RpoZ (transcriptase omega chain) (RNA polymerase omega subunit)	8	7	0	1	0	0.125	13	ES
Rv1391	dfp	Probable DNA/pantothenate metabolism flavoprotein homolog Dfp	21	20	0	1	0	0.0476	126	ES
Rv1392	metK	Probable S-adenosylmethionine synthetase MetK (mat) (AdoMet synthetase) (methionine adenosyltransferase)	20	19	0	1	0	0.05	50	ES
Rv1393c	-	Probable monoxygenase	28	0	0	28	0	0.9286	178.65	NE
Rv1394c	cyp132	Probable cytochrome P450 132 Cyp132	19	0	0	19	0	0.8947	102.41	NE
Rv1395	-	Transcriptional regulatory protein	18	0	0	18	0	0.9444	113.59	NE
Rv1396c	PE_PGRS25	PE-PGRS family protein PE_PGRS25	13	0	0	13	0	0.8462	177.82	NE
Rv1397c	vapC10	Possible toxin VapC10	6	0	0	6	0	0.8333	121.2	NE
Rv1398c	vapB10	Possible antitoxin VapB10	4	0	0	4	0	1	224.25	NE
Rv1399c	nlhH	Probable non lipolytic carboxylesterase NlhH	16	0	0	16	0	0.9375	160.8	NE
Rv1400c	lipI	Probable lipase LipH	19	0	0	19	0	0.7895	102.6	NE
Rv1401	-	Possible membrane protein	9	0	0	9	0	0.8889	26.62	NE
Rv1402	priA	Putative primosomal protein N' PriA (replication factor Y)	28	0	26	2	0	0.2857	22.38	GD
Rv1403c	-	Putative methyltransferase	16	0	0	16	0	0.9375	61.33	NE
Rv1404	-	Probable transcriptional regulatory protein	8	0	0	8	0	0.625	88.2	NE
Rv1405c	-	Putative methyltransferase	12	0	0	12	0	1	194.67	NE
Rv1406	fmt	Probable methionyl-tRNA formyltransferase Fmt	9	0	0	9	0	0.3333	17	NE
Rv1407	fmu	Probable Fmu protein (sun protein)	21	0	0	21	0	0.9524	235.4	NE
Rv1408	rpe	Probable ribulose-phosphate 3-epimerase Rpe (PPE) (R5P3E) (pentose-5-phosphate 3-epimerase)	13	0	0	13	0	0.6923	67.22	NE
Rv1409	ribG	Probable bifunctional riboflavin biosynthesis protein RibG : diaminohydroxyphosphoribosylaminopyrimidine deaminase (riboflavin-specific deaminase) + 5-amino-6-(5-phosphoribosylamino) uracil reductase (HTP reductase)	14	13	0	1	0	0.0714	88	ES
Rv1410c	-	Aminoglycosides/tetracycline-transport integral membrane protein	31	0	0	31	0	0.8387	65.12	NE
Rv1411c	lprG	Conserved lipoprotein LprG	9	0	0	9	0	0.7778	20	NE
Rv1412	ribC	Probable riboflavin synthase alpha chain RibC (RibE)	7	0	0	7	0	0.1429	13	NE
Rv1413	-	hypothetical protein	6	0	0	6	0	1	376.5	NE
Rv1414	-	hypothetical protein	4	0	0	4	0	1	129.5	NE
Rv1415	ribA2	Probable riboflavin biosynthesis protein RibA2 : GTP cyclohydrolase II + 3,4-dihydroxy-2-butanone 4-phosphate synthase (DHBP synthase)	15	15	0	0	0	0	0	ES
Rv1416	ribH	Probable riboflavin synthase beta chain RibH (6,7-dimethyl-8-ribityllumazine synthase) (DMRL synthase) (lumazine synthase)	4	4	0	0	0	0	0	ES
Rv1417	-	Possible conserved membrane protein	8	0	0	8	0	0.5	167.25	NE
Rv1418	lprH	Probable lipoprotein LprH	15	0	0	15	0	0.8	130.42	NE
Rv1419	-	hypothetical protein	6	0	0	6	0	1	82	NE
Rv1420	uvrC	Probable excinuclease ABC (subunit C-nuclease) UvrC	29	0	0	29	0	0.8966	86.31	NE
Rv1421	-	hypothetical protein	20	0	0	20	0	0.85	63.12	NE
Rv1422	-	hypothetical protein	11	0	0	11	0	0.9091	275.1	NE
Rv1423	whiA	Probable transcriptional regulatory protein WhiA	12	10	0	2	0	0.1667	13	ES
Rv1424c	-	Possible membrane protein	20	0	0	20	0	0.95	63.21	NE
Rv1425	-	Possible triacylglycerol synthase (diacylglycerol acyltransferase)	19	0	0	19	0	0.8947	158.94	NE
Rv1426c	lipO	Probable esterase LipO	29	0	0	29	0	0.931	67.74	NE
Rv1427c	fadD12	Possible long-chain-fatty-acid--CoA ligase FadD12 (fatty-acid-CoA synthetase) (fatty-acid-CoA synthase)	20	0	0	20	0	0.8	91.5	NE
Rv1428c	-	hypothetical protein	19	0	0	19	0	0.8421	68.69	NE
Rv1429	-	hypothetical protein	23	0	0	23	0	0.8696	137.7	NE
Rv1430	PE16	PE family protein PE16	40	0	0	40	0	0.875	78.31	NE
Rv1431	-	hypothetical protein	25	0	0	25	0	0.68	90.47	NE
Rv1432	-	Probable dehydrogenase	16	0	0	16	0	0.875	240.64	NE
Rv1433	-	Possible conserved exported protein	18	0	0	18	0	0.9444	217.53	NE
Rv1434	-	Hypothetical protein	1	0	0	1	0	1	114	NE
Rv1435c	-	Probable conserved proline, glycine, valine-rich secreted protein	16	0	0	16	0	0.75	176.83	NE
Rv1436	gap	Probable glyceraldehyde 3-phosphate dehydrogenase Gap (GAPDH)	15	0	15	0	0	0.2	21.33	GD
Rv1437	pgk	Probable phosphoglycerate kinase Pgk	16	1	15	0	0	0.1875	17	GD
Rv1438	tpi	Probable triosephosphate isomerase Tpi (TIM)	16	15	0	1	0	0.0625	38	ES
Rv1439c	-	hypothetical protein	7	0	0	7	0	1	86.43	NE
Rv1440	secG	Probable protein-export membrane protein (translocase subunit) SecG	6	0	0	6	0	0.3333	38	NE
Rv1441c	PE_PGRS26	PE-PGRS family protein PE_PGRS26	18	0	0	18	0	0.8889	205.19	NE
Rv1442	bisC	Probable biotin sulfoxide reductase BisC (BDS reductase) (BSO reductase)	38	0	0	38	0	0.8947	193.09	NE
Rv1443c	-	hypothetical protein	3	0	0	3	0	1	58.67	NE
Rv1444c	-	hypothetical protein	3	0	0	3	0	1	67.67	NE
Rv1445c	devB	Probable 6-phosphogluconolactonase DevB (6PGL)	10	0	0	10	0	0.9	88.33	NE
Rv1446c	opcA	Putative OXPP cycle protein OpcA	15	0	0	15	0	0.8667	99.92	NE
Rv1447c	zwf2	Probable glucose-6-phosphate 1-dehydrogenase Zwf2 (G6PD)	20	0	0	20	0	0.9	108.67	NE
Rv1448c	tal	Probable transaldolase Tal	13	0	0	13	0	0.7692	128.8	NE
Rv1449c	tkt	Transketolase Tkt (TK)	26	25	0	1	0	0.0385	50	ES
Rv1450c	PE_PGRS27	PE-PGRS family protein PE_PGRS27	33	0	0	33	0	0.8788	146.69	NE
Rv1451	ctaB	Probable cytochrome C oxidase assembly factor CtaB	16	0	0	16	0	0.375	19	NE
Rv1452c	PE_PGRS28	PE-PGRS family protein PE_PGRS28	17	0	0	17	0	0.8824	257.4	NE
Rv1453	-	Possible transcriptional activator protein	12	0	0	12	0	1	272.42	NE
Rv1454c	qor	Probable quinone reductase Qor (NADPH:quinone reductase) (zeta-crystallin homolog protein)	17	0	0	17	0	1	236.88	NE
Rv1455	-	hypothetical protein	13	0	0	13	0	0.8462	235.27	NE
Rv1456c	-	Probable unidentified antibiotic-transport integral membrane ABC transporter	15	0	0	15	0	0.6	23.89	NE
Rv1457c	-	Probable unidentified antibiotic-transport integral membrane ABC transporter	8	0	0	8	0	0.75	82	NE
Rv1458c	-	Probable unidentified antibiotic-transport ATP-binding protein ABC transporter	14	0	0	14	0	1	177.57	NE
Rv1459c	-	Possible conserved integral membrane protein	26	19	0	7	0	0.2692	151.29	ES
Rv1460	-	Probable transcriptional regulatory protein	9	0	0	9	0	0.8889	79	NE
Rv1461	-	hypothetical protein	59	59	0	0	0	0	0	ES
Rv1462	-	hypothetical protein	14	14	0	0	0	0	0	ES
Rv1463	-	Probable conserved ATP-binding protein ABC transporter	12	12	0	0	0	0	0	ES
Rv1464	csd	Probable cysteine desulfurase Csd	15	0	13	2	0	0.3333	27.8	GD
Rv1465	-	Possible nitrogen fixation related protein	8	0	0	8	0	0.75	29.33	NE
Rv1466	-	hypothetical protein	1	0	0	1	0	1	50	NE
Rv1467c	fadE15	Probable acyl-CoA dehydrogenase FadE15	28	0	0	28	0	1	156	NE
Rv1468c	PE_PGRS29	PE-PGRS family protein PE_PGRS29	11	0	0	11	0	1	109	NE
Rv1469	ctpD	Probable cation transporter P-type ATPase D CtpD	21	0	0	21	0	0.9048	112.84	NE
Rv1470	trxA	Probable thioredoxin TrxA	5	0	0	5	0	1	136	NE
Rv1471	trxB1	Probable thioredoxin TrxB1	3	0	0	3	0	1	298.67	NE
Rv1472	echA12	Possible enoyl-CoA hydratase EchA12 (enoyl hydrase) (unsaturated acyl-CoA hydratase) (crotonase)	16	0	0	16	0	0.9375	201.13	NE
Rv1473	-	Probable macrolide-transport ATP-binding protein ABC transporter	25	0	0	25	0	0.96	117.83	NE
Rv1473A	-	Possible transcriptional regulatory protein	4	0	0	4	0	1	246.25	NE
Rv1474c	-	Probable transcriptional regulatory protein	8	0	0	8	0	0.875	259.57	NE
Rv1475c	acn	Probable iron-regulated aconitate hydratase Acn (citrate hydro-lyase) (aconitase)	56	55	0	1	0	0.0179	63	ES
Rv1476	-	Possible membrane protein	7	0	0	7	0	0.1429	38	NE
Rv1477	ripA	Peptidoglycan hydrolase	25	16	0	9	0	0.28	126.29	ES
Rv1478	-	Possible invasion protein	9	0	0	9	0	1	195	NE
Rv1479	moxR1	Probable transcriptional regulatory protein MoxR1	14	14	0	0	0	0	0	ES
Rv1480	-	hypothetical protein	6	5	0	0	1	0.1667	252	ES
Rv1481	-	Probable membrane protein	14	13	0	1	0	0.0714	884	ES
Rv1482c	-	hypothetical protein	15	0	0	15	0	0.9333	196.57	NE
Rv1483	fabG1	3-oxoacyl-[acyl-carrier protein] reductase FabG1 (3-ketoacyl-acyl carrier protein reductase) (mycolic acid biosynthesis a protein)	13	13	0	0	0	0	0	ES
Rv1484	inhA	NADH-dependent enoyl-[acyl-carrier-protein] reductase InhA (NADH-dependent enoyl-ACP reductase)	10	10	0	0	0	0	0	ES
Rv1485	hemZ	Ferrochelatase HemZ (protoheme ferro-lyase) (heme synthetase)	25	24	0	1	0	0.04	76	ES
Rv1486c	-	hypothetical protein	8	0	0	8	0	0.875	295.86	NE
Rv1487	-	hypothetical protein	4	0	0	4	0	1	180	NE
Rv1488	-	Possible exported conserved protein	16	0	0	16	0	0.9375	245.8	NE
Rv1489	-	hypothetical protein	7	0	0	7	0	1	265.14	NE
Rv1489A	-	hypothetical protein	4	0	0	4	0	1	249	NE
Rv1490	-	Probable membrane protein	38	0	0	38	0	0.6842	38.96	NE
Rv1491c	-	hypothetical protein	15	0	0	15	0	0.8667	167	NE
Rv1492	mutA	Probable methylmalonyl-CoA mutase small subunit MutA (MCM)	17	0	0	17	0	0.9412	186.12	NE
Rv1493	mutB	Probable methylmalonyl-CoA mutase large subunit MutB (MCM)	32	0	0	32	0	0.8125	193.27	NE
Rv1494	mazE4	Possible antitoxin MazE4	8	0	0	8	0	0.875	239.71	NE
Rv1495	mazF4	Possible toxin MazF4	6	0	0	6	0	1	174.5	NE
Rv1496	-	Possible transport system kinase	9	0	0	9	0	1	120.67	NE
Rv1497	lipL	Probable esterase LipL	17	0	0	17	0	0.9412	252.44	NE
Rv1498A	-	hypothetical protein	3	0	0	3	0	1	227.33	NE
Rv1498c	-	Probable methyltransferase	17	0	0	17	0	1	95.06	NE
Rv1499	-	Hypothetical protein	5	0	0	5	0	1	227	NE
Rv1500	-	Probable glycosyltransferase	36	0	11	25	0	0.6111	171.09	NE
Rv1501	-	hypothetical protein	34	8	0	26	0	0.6765	53.83	NE
Rv1502	-	Hypothetical protein	33	0	0	33	0	0.7879	57.77	NE
Rv1503c	-	hypothetical protein	18	0	0	18	0	0.8889	191.81	NE
Rv1504c	-	hypothetical protein	13	0	0	13	0	1	273.69	NE
Rv1505c	-	hypothetical protein	27	0	0	27	0	0.6296	69.12	NE
Rv1506c	-	Hypothetical protein	20	0	0	20	0	0.8	97	NE
Rv1507A	-	Hypothetical protein	18	0	0	18	0	0.6667	55.92	NE
Rv1507c	-	hypothetical protein	29	0	0	29	0	0.4483	32.15	NE
Rv1508A	-	hypothetical protein	14	0	0	14	0	0.9286	134	NE
Rv1508c	-	Probable membrane protein	44	0	0	44	0	0.8409	164.86	NE
Rv1509	-	Hypothetical protein	21	0	0	21	0	0.5238	68.82	NE
Rv1510	-	Conserved probable membrane protein	23	0	0	23	0	1	284.74	NE
Rv1511	gmdA	GDP-D-mannose dehydratase GmdA (GDP-mannose 4,6 dehydratase) (GMD)	20	0	0	20	0	0.9	253.78	NE
Rv1512	epiA	Probable nucleotide-sugar epimerase EpiA	13	0	0	13	0	0.7692	39.1	NE
Rv1513	-	hypothetical protein	7	0	0	7	0	0.8571	56.83	NE
Rv1514c	-	hypothetical protein	19	0	0	19	0	0.8421	86.81	NE
Rv1515c	-	hypothetical protein	18	0	0	18	0	0.7222	64.23	NE
Rv1516c	-	Probable sugar transferase	11	0	0	11	0	0.8182	80	NE
Rv1517	-	hypothetical protein	15	0	0	15	0	0.8	69.42	NE
Rv1518	-	hypothetical protein	13	0	0	13	0	0.9231	118.83	NE
Rv1519	-	hypothetical protein	3	0	0	3	0	1	181	NE
Rv1520	-	Probable sugar transferase	26	0	0	26	0	0.8846	153.7	NE
Rv1521	fadD25	Probable fatty-acid-AMP ligase FadD25 (fatty-acid-AMP synthetase) (fatty-acid-AMP synthase)	39	0	0	39	0	0.8462	95.67	NE
Rv1522c	mmpL12	Probable conserved transmembrane transport protein MmpL12	52	0	0	52	0	0.8269	146.19	NE
Rv1523	-	Probable methyltransferase	21	0	0	21	0	0.8095	89.82	NE
Rv1524	-	Probable glycosyltransferase	14	0	0	14	0	1	93.64	NE
Rv1525	wbbL2	Possible rhamnosyl transferase WbbL2	23	0	0	23	0	0.5652	48.69	NE
Rv1526c	-	Probable glycosyltransferase	19	0	0	19	0	0.8421	157.88	NE
Rv1527c	pks5	Probable polyketide synthase Pks5	100	0	0	100	0	0.85	126.48	NE
Rv1528c	papA4	Probable conserved polyketide synthase associated protein PapA4	7	0	0	7	0	1	193	NE
Rv1529	fadD24	Probable fatty-acid-AMP ligase FadD24 (fatty-acid-AMP synthetase) (fatty-acid-AMP synthase)	37	0	0	37	0	0.8919	92.91	NE
Rv1530	adh	Probable alcohol dehydrogenase Adh	25	0	0	25	0	0.72	67.89	NE
Rv1531	-	hypothetical protein	8	0	0	8	0	0.875	147.86	NE
Rv1532c	-	hypothetical protein	6	0	0	6	0	1	107.33	NE
Rv1533	-	hypothetical protein	11	0	0	11	0	0.9091	65.6	NE
Rv1534	-	Probable transcriptional regulator	17	0	0	17	0	0.9412	142	NE
Rv1535	-	hypothetical protein	5	0	0	5	0	1	141.2	NE
Rv1536	ileS	Isoleucyl-tRNA synthetase IleS	79	79	0	0	0	0	0	ES
Rv1537	dinX	Probable DNA polymerase IV DinX (pol IV 1) (DNA nucleotidyltransferase (DNA-directed))	14	0	0	14	0	0.9286	157.38	NE
Rv1538c	ansA	Probable L-aparaginase AnsA	14	0	0	14	0	1	270.43	NE
Rv1539	lspA	Probable lipoprotein signal peptidase LspA	9	0	0	9	0	0.5556	75.6	NE
Rv1540	-	Conserved hypothetical protein member of yabO/yceC/yfiI family	14	0	0	14	0	0.8571	26.25	NE
Rv1541c	lprI	Possible lipoprotein LprI	9	0	0	9	0	1	166.89	NE
Rv1542c	glbN	Hemoglobin GlbN	8	0	0	8	0	0.875	169.43	NE
Rv1543	-	Possible fatty acyl-CoA reductase	15	0	0	15	0	0.7333	86	NE
Rv1544	-	Possible ketoacyl reductase	11	0	0	11	0	1	216.91	NE
Rv1545	-	Hypothetical protein	4	0	0	4	0	1	170.25	NE
Rv1546	-	hypothetical protein	6	0	0	6	0	0.8333	320.6	NE
Rv1547	dnaE1	Probable DNA polymerase III (alpha chain) DnaE1 (DNA nucleotidyltransferase)	48	47	0	0	1	0.0208	303	ES
Rv1548c	PPE21	PPE family protein PPE21	43	0	14	29	0	0.5349	90.7	NE
Rv1549	fadD11.1	Possible fatty-acid-CoA ligase FadD11.1 (fatty-acid-CoA synthetase) (fatty-acid-CoA synthase)	9	0	0	9	0	0.7778	247	NE
Rv1550	fadD11	Probable fatty-acid-CoA ligase FadD11 (fatty-acid-CoA synthetase) (fatty-acid-CoA synthase)	28	0	0	28	0	0.9286	160.27	NE
Rv1551	plsB1	Possible acyltransferase PlsB1	33	0	0	33	0	0.9091	133.33	NE
Rv1552	frdA	Probable fumarate reductase [flavoprotein subunit] FrdA (fumarate dehydrogenase) (fumaric hydrogenase)	41	0	0	41	0	0.8537	76.11	NE
Rv1553	frdB	Probable fumarate reductase [iron-sulfur subunit] FrdB (fumarate dehydrogenase) (fumaric hydrogenase)	14	0	0	14	0	0.8571	131.33	NE
Rv1554	frdC	Probable fumarate reductase [membrane anchor subunit] FrdC (fumarate dehydrogenase) (fumaric hydrogenase)	10	0	0	10	0	1	124.9	NE
Rv1555	frdD	Probable fumarate reductase [membrane anchor subunit] FrdD (fumarate dehydrogenase) (fumaric hydrogenase)	5	0	0	5	0	1	98.2	NE
Rv1556	-	Possible regulatory protein	14	0	0	14	0	1	148.86	NE
Rv1557	mmpL6	Probable conserved transmembrane transport protein MmpL6	21	0	0	21	0	0.9524	161.5	NE
Rv1558	-	hypothetical protein	10	0	0	10	0	0.9	321	NE
Rv1559	ilvA	Probable threonine dehydratase IlvA	27	0	0	27	0	0.8519	157.39	NE
Rv1560	vapB11	Possible antitoxin VapB11	3	0	0	3	0	1	88.33	NE
Rv1561	vapC11	Possible toxin VapC11	9	0	0	9	0	1	81.33	NE
Rv1562c	treZ	Maltooligosyltrehalose trehalohydrolase TreZ	37	0	0	37	0	0.7568	81.61	NE
Rv1563c	treY	Maltooligosyltrehalose synthase TreY	36	0	0	36	0	0.7222	84.46	NE
Rv1564c	treX	Probable maltooligosyltrehalose synthase TreX	49	0	0	49	0	0.7347	58.5	NE
Rv1565c	-	hypothetical protein	46	0	0	46	0	0.8043	76.38	NE
Rv1566c	-	Possible Inv protein	11	0	0	11	0	0.9091	200.8	NE
Rv1567c	-	Probable hypothetical membrane protein	10	0	0	10	0	1	89.7	NE
Rv1568	bioA	Adenosylmethionine-8-amino-7-oxononanoate aminotransferase BioA	16	0	0	16	0	0.9375	219.73	NE
Rv1569	bioF1	Probable 8-amino-7-oxononanoate synthase BioF1 (AONS) (8-amino-7-ketopelargonate synthase) (7-keto-8-amino-pelargonic acid synthetase) (7-KAP synthetase) (L-alanine--pimelyl CoA ligase)	7	0	0	7	0	1	304.71	NE
Rv1570	bioD	Dethiobiotin synthetase BioD	2	0	0	2	0	0.5	164	NE
Rv1571	-	hypothetical protein	3	0	0	3	0	0.6667	101	NE
Rv1572c	-	hypothetical protein	1	0	0	1	0	1	25	NE
Rv1573	-	Probable PhiRv1 phage protein	1	0	0	1	0	1	101	NE
Rv1574	-	Probable PhiRv1 phage related protein	4	0	0	4	0	0.75	92.67	NE
Rv1575	-	Probable PhiRv1 phage protein	10	0	0	10	0	0.5	70.6	NE
Rv1576c	-	Probable PhiRv1 phage protein	11	0	0	11	0	0.4545	50.4	NE
Rv1577c	-	Probable PhiRv1 phage protein	8	0	0	8	0	0.625	50.2	NE
Rv1578c	-	Probable PhiRv1 phage protein	4	0	0	4	0	1	69.25	NE
Rv1579c	-	Probable PhiRv1 phage protein	4	0	0	4	0	1	19.25	NE
Rv1580c	-	Probable PhiRv1 phage protein	5	0	0	5	0	1	121.2	NE
Rv1581c	-	Probable PhiRv1 phage protein	7	0	0	7	0	1	52.43	NE
Rv1582c	-	Probable PhiRv1 phage protein	33	0	0	33	0	0.697	57.74	NE
Rv1583c	-	Probable PhiRv1 phage protein	5	0	0	5	0	1	131.2	NE
Rv1584c	-	Possible PhiRv1 phage protein	3	0	0	3	0	0.6667	498.5	NE
Rv1585c	-	Possible phage PhiRv1 protein	10	0	0	10	0	0.9	101	NE
Rv1586c	-	Probable PhiRv1 integrase	24	0	0	24	0	0.875	106.43	NE
Rv1587c	-	Partial REP13E12 repeat protein	15	0	0	15	0	0.7333	136.73	NE
Rv1588c	-	Partial REP13E12 repeat protein	11	0	0	11	0	0.9091	203.3	NE
Rv1589	bioB	Probable biotin synthetase BioB	11	0	0	11	0	0.9091	190.6	NE
Rv1590	-	hypothetical protein	3	0	0	3	0	1	311.33	NE
Rv1591	-	Probable transmembrane protein	9	0	0	9	0	0.8889	244.5	NE
Rv1592c	-	hypothetical protein	25	0	0	25	0	0.88	239.86	NE
Rv1593c	-	hypothetical protein	12	0	0	12	0	1	188.25	NE
Rv1594	nadA	Probable quinolinate synthetase NadA	10	0	10	0	0	0.2	13	GD
Rv1595	nadB	Probable L-aspartate oxidase NadB	24	0	24	0	0	0.2083	17.8	GD
Rv1596	nadC	Probable nicotinate-nucleotide pyrophosphatase NadC	15	0	13	2	0	0.2	454.33	GD
Rv1597	-	Hypothetical protein	12	0	0	12	0	1	197.75	NE
Rv1598c	-	hypothetical protein	9	0	0	9	0	0.8889	135.5	NE
Rv1599	hisD	Probable histidinol dehydrogenase HisD (HDH)	17	17	0	0	0	0	0	ES
Rv1600	hisC1	Probable histidinol-phosphate aminotransferase HisC1	26	25	0	1	0	0.0385	25	ES
Rv1601	hisB	Probable imidazole glycerol-phosphate dehydratase HisB	15	15	0	0	0	0	0	ES
Rv1602	hisH	Probable amidotransferase HisH	11	10	0	1	0	0.0909	139	ES
Rv1603	hisA	Probable phosphoribosylformimino-5-aminoimidazole carboxamide ribotide isomerase HisA	10	9	0	1	0	0.1	25	ES
Rv1604	impA	Probable inositol-monophosphatase ImpA (imp)	13	0	0	13	0	0.8462	48.18	NE
Rv1605	hisF	Probable cyclase HisF	7	7	0	0	0	0	0	ES
Rv1606	hisI	Probable phosphoribosyl-AMP 1,6 cyclohydrolase HisI	9	7	0	2	0	0.2222	38	ES
Rv1607	chaA	Probable ionic transporter integral membrane protein ChaA	10	0	0	10	0	1	146.5	NE
Rv1608c	bcpB	Probable peroxidoxin BcpB	9	0	0	9	0	1	101.11	NE
Rv1609	trpE	Anthranilate synthase component I TrpE (glutamine amidotransferase)	26	25	0	1	0	0.0385	88	ES
Rv1610	-	Possible conserved membrane protein	6	0	0	6	0	0.5	42	NE
Rv1611	trpC	Probable indole-3-glycerol phosphate synthase TrpC	12	12	0	0	0	0	0	ES
Rv1612	trpB	Tryptophan synthase, beta subunit TrpB	18	18	0	0	0	0	0	ES
Rv1613	trpA	Probable tryptophan synthase, alpha subunit TrpA	19	19	0	0	0	0	0	ES
Rv1614	lgt	Possible prolipoprotein diacylglyceryl transferases Lgt	27	24	0	3	0	0.0741	296.5	ES
Rv1615	-	Probable membrane protein	10	0	0	10	0	1	150.2	NE
Rv1616	-	hypothetical protein	12	0	0	12	0	0.9167	164	NE
Rv1617	pykA	Probable pyruvate kinase PykA	14	0	13	1	0	0.2857	16	GD
Rv1618	tesB1	Probable acyl-CoA thioesterase II TesB1	19	0	0	19	0	0.8421	197.19	NE
Rv1619	-	hypothetical protein	23	0	0	23	0	0.8261	103.58	NE
Rv1620c	cydC	Probable 'component linked with the assembly of cytochrome' transport transmembrane ATP-binding protein ABC transporter CydC	19	0	0	19	0	0.8421	133.31	NE
Rv1621c	cydD	Probable 'component linked with the assembly of cytochrome' transport transmembrane ATP-binding protein ABC transporter CydD	20	0	0	20	0	1	137.5	NE
Rv1622c	cydB	Probable integral membrane cytochrome D ubiquinol oxidase (subunit II) CydB (cytochrome BD-I oxidase subunit II)	22	0	0	22	0	0.8636	189.21	NE
Rv1623c	cydA	Probable integral membrane cytochrome D ubiquinol oxidase (subunit I) CydA (cytochrome BD-I oxidase subunit I)	23	0	0	23	0	0.8261	168.74	NE
Rv1624c	-	Probable conserved membrane protein	5	0	0	5	0	0.6	33.67	NE
Rv1625c	cya	Membrane-anchored adenylyl cyclase Cya (ATP pyrophosphate-lyase) (adenylate cyclase)	31	0	0	31	0	0.9032	264.71	NE
Rv1626	-	Probable two-component system transcriptional regulator	5	0	0	5	0	1	227	NE
Rv1627c	-	Probable nonspecific lipid-transfer protein	20	0	0	20	0	0.75	170.73	NE
Rv1628c	-	hypothetical protein	7	0	0	7	0	0.7143	43	NE
Rv1629	polA	Probable DNA polymerase I PolA	42	13	0	29	0	0.5	51.29	NE
Rv1630	rpsA	30S ribosomal protein S1 RpsA	17	17	0	0	0	0	0	ES
Rv1631	coaE	Probable dephospho-CoA kinase CoaE (dephosphocoenzyme a kinase)	12	9	0	3	0	0.1667	113.5	ES
Rv1632c	-	Hypothetical protein	11	0	0	11	0	0.9091	88.2	NE
Rv1633	uvrB	Probable excinuclease ABC (subunit B-helicase) UvrB	38	0	0	38	0	0.9737	210.54	NE
Rv1634	-	Possible drug efflux membrane protein	33	0	0	33	0	1	298.27	NE
Rv1635c	-	Probable mannosyltransferase Probable conserved transmembrane protein	33	0	0	33	0	1	185.48	NE
Rv1636	TB15.3	Iron-regulated universal stress protein family protein TB15.3	10	0	0	10	0	1	492	NE
Rv1637c	-	hypothetical protein	14	0	0	14	0	0.7857	346.64	NE
Rv1638	uvrA	Probable excinuclease ABC (subunit A-DNA-binding ATPase) UvrA	39	0	0	39	0	0.8974	150.74	NE
Rv1638A	-	hypothetical protein	5	0	0	5	0	0.6	38	NE
Rv1639c	-	hypothetical protein	19	0	0	19	0	0.8421	130.12	NE
Rv1640c	lysX	Lysyl-tRNA synthetase 2 LysX	66	3	0	63	0	0.8788	68.34	NE
Rv1641	infC	Probable initiation factor if-3 InfC	12	11	0	1	0	0.0833	63	ES
Rv1642	rpmI	50S ribosomal protein L35 RpmI	1	0	0	1	0	0	0	NE
Rv1643	rplT	50S ribosomal protein L20 RplT	8	8	0	0	0	0	0	ES
Rv1644	tsnR	Possible 23S rRNA methyltransferase TsnR	11	0	0	11	0	1	183.64	NE
Rv1645c	-	hypothetical protein	24	0	0	24	0	0.9167	201.41	NE
Rv1646	PE17	PE family protein PE17	19	0	0	19	0	0.9474	159.17	NE
Rv1647	-	Adenylate cyclase (ATP pyrophosphate-lyase) (adenylyl cyclase)	12	0	0	12	0	1	173.58	NE
Rv1648	-	Probable transmembrane protein	14	0	0	14	0	1	199.21	NE
Rv1649	pheS	Probable phenylalanyl-tRNA synthetase, alpha chain PheS	13	13	0	0	0	0	0	ES
Rv1650	pheT	Probable phenylalanyl-tRNA synthetase, beta chain PheT	37	37	0	0	0	0	0	ES
Rv1651c	PE_PGRS30	PE-PGRS family protein PE_PGRS30	55	0	0	55	0	0.9273	180.59	NE
Rv1652	argC	Probable N-acetyl-gamma-glutamyl-phoshate reductase ArgC	15	15	0	0	0	0	0	ES
Rv1653	argJ	Probable glutamate N-acetyltransferase ArgJ	5	0	0	5	0	0.8	66.25	NE
Rv1654	argB	Probable acetylglutamate kinase ArgB	4	4	0	0	0	0	0	ES
Rv1655	argD	Probable acetylornithine aminotransferase ArgD	10	10	0	0	0	0	0	ES
Rv1656	argF	Probable ornithine carbamoyltransferase, anabolic ArgF	5	5	0	0	0	0	0	ES
Rv1657	argR	Probable arginine repressor ArgR (AHRC)	4	0	0	0	4	0.75	374.33	GA
Rv1658	argG	Probable argininosuccinate synthase ArgG	18	18	0	0	0	0	0	ES
Rv1659	argH	Probable argininosuccinate lyase ArgH	8	8	0	0	0	0	0	ES
Rv1660	pks10	Chalcone synthase Pks10	11	0	0	11	0	1	157.18	NE
Rv1661	pks7	Probable polyketide synthase Pks7	82	0	0	82	0	0.5976	76	NE
Rv1662	pks8	Probable polyketide synthase Pks8	67	0	0	67	0	0.597	45.42	NE
Rv1663	pks17	Probable polyketide synthase Pks17	19	0	0	19	0	0.8947	49.12	NE
Rv1664	pks9	Probable polyketide synthase Pks9	47	0	0	47	0	0.7872	85.19	NE
Rv1665	pks11	Chalcone synthase Pks11	13	0	0	13	0	0.9231	131.42	NE
Rv1666c	cyp139	Probable cytochrome P450 139 Cyp139	21	0	0	21	0	0.9524	178	NE
Rv1667c	-	Probable second part of macrolide-transport ATP-binding protein ABC transporter	11	0	0	11	0	0.9091	189.3	NE
Rv1668c	-	Probable first part of macrolide-transport ATP-binding protein ABC transporter	15	0	0	15	0	0.9333	150.57	NE
Rv1669	-	Hypothetical protein	9	0	0	9	0	0.8889	64.75	NE
Rv1670	-	hypothetical protein	11	0	0	11	0	0.8182	63	NE
Rv1671	-	Probable membrane protein	16	0	0	16	0	0.875	54.93	NE
Rv1672c	-	Probable conserved integral membrane transport protein	22	0	0	22	0	0.9091	133.65	NE
Rv1673c	-	hypothetical protein	16	0	0	16	0	0.9375	88.4	NE
Rv1674c	-	Probable transcriptional regulatory protein	10	0	0	10	0	0.8	159.38	NE
Rv1675c	cmr	Probable transcriptional regulatory protein Cmr	11	0	0	11	0	0.9091	228.6	NE
Rv1676	-	hypothetical protein	10	0	0	10	0	0.9	65.89	NE
Rv1677	dsbF	Probable conserved lipoprotein DsbF	12	0	0	12	0	0.6667	33.38	NE
Rv1678	-	Probable integral membrane protein	10	0	0	10	0	1	100.9	NE
Rv1679	fadE16	Possible acyl-CoA dehydrogenase FadE16	11	0	0	11	0	0.9091	40.3	NE
Rv1680	-	Hypothetical protein	15	0	0	15	0	0.7333	98.64	NE
Rv1681	moeX	Possible molybdopterin biosynthesis protein MoeX	16	0	0	16	0	0.9375	166.4	NE
Rv1682	-	Probable coiled-coil structural protein	16	0	0	16	0	1	73.44	NE
Rv1683	-	Possible bifunctional enzyme; long-chain acyl-CoA synthase and lipase	41	3	12	26	0	0.4878	24.1	NE
Rv1684	-	hypothetical protein	4	4	0	0	0	0	0	ES
Rv1685c	-	hypothetical protein	7	0	0	7	0	0.8571	46.33	NE
Rv1686c	-	Probable conserved integral membrane protein ABC transporter	14	0	0	14	0	0.7857	58.45	NE
Rv1687c	-	Probable conserved ATP-binding protein ABC transporter	12	0	0	12	0	0.75	122	NE
Rv1688	mpg	Possible 3-methyladenine DNA glycosylase Mpg	9	0	0	9	0	1	141.78	NE
Rv1689	tyrS	Probable tyrosyl-tRNA synthase TyrS (TYRRS)	20	20	0	0	0	0	0	ES
Rv1690	lprJ	Probable lipoprotein LprJ	8	0	0	8	0	1	126.25	NE
Rv1691	-	hypothetical protein	11	0	0	11	0	0.6364	126.14	NE
Rv1692	-	Probable phosphatase	12	0	0	12	0	0.9167	138.91	NE
Rv1693	-	hypothetical protein	1	0	0	1	0	1	88	NE
Rv1694	tlyA	2'-O-methyltransferase TlyA	11	1	0	10	0	0.8182	144.44	NE
Rv1695	ppnK	Inorganic polyphosphate/ATP-NAD kinase PpnK (poly(P)/ATP NAD kinase)	8	8	0	0	0	0	0	ES
Rv1696	recN	Probable DNA repair protein RecN (recombination protein N)	22	0	0	22	0	0.9545	88.95	NE
Rv1697	-	hypothetical protein	18	17	0	1	0	0.0556	25	ES
Rv1698	mctB	Outer membrane protein MctB	14	0	0	14	0	0.7857	62.09	NE
Rv1699	pyrG	Probable CTP synthase PyrG	37	37	0	0	0	0	0	ES
Rv1700	-	NUDIX hydrolase	11	4	0	7	0	0.5455	27.5	NE
Rv1701	-	Probable integrase/recombinase	15	0	0	15	0	0.8667	138.77	NE
Rv1702c	-	hypothetical protein	24	0	0	24	0	0.7083	91.41	NE
Rv1703c	-	Probable catechol-O-methyltransferase	15	0	0	15	0	0.9333	119.07	NE
Rv1704c	cycA	Probable D-serine/alanine/glycine transporter protein CycA	22	0	0	22	0	0.8182	154.94	NE
Rv1705c	PPE22	PPE family protein PPE22	27	0	0	27	0	0.8148	108.45	NE
Rv1706A	-	hypothetical protein	2	0	0	2	0	1	13	NE
Rv1706c	PPE23	PPE family protein PPE23	21	7	0	14	0	0.5714	155.58	NE
Rv1707	-	Probable conserved transmembrane protein	22	0	0	22	0	1	180.09	NE
Rv1708	-	Putative initiation inhibitor protein	19	0	0	19	0	0.5789	22.09	NE
Rv1709	scpA	Possible segregation and condensation protein ScpA	11	0	0	11	0	1	118.18	NE
Rv1710	scpB	Possible segregation and condensation protein ScpB	15	0	0	15	0	0.8	144	NE
Rv1711	-	hypothetical protein	10	0	0	10	0	0.6	19.17	NE
Rv1712	cmk	Cytidylate kinase Cmk (CMP kinase) (cytidine monophosphate kinase) (ck)	13	0	0	13	0	0.6923	47.67	NE
Rv1713	engA	Probable GTP-binding protein EngA	12	12	0	0	0	0	0	ES
Rv1714	-	Probable oxidoreductase	8	0	0	8	0	0.875	99.14	NE
Rv1715	fadB3	Probable 3-hydroxybutyryl-CoA dehydrogenase FadB3 (beta-hydroxybutyryl-CoA dehydrogenase) (BHBD)	10	0	0	10	0	0.8	78.88	NE
Rv1716	-	hypothetical protein	12	0	0	12	0	0.75	92.56	NE
Rv1717	-	hypothetical protein	4	0	0	4	0	1	239.75	NE
Rv1718	-	hypothetical protein	7	0	0	7	0	1	173.14	NE
Rv1719	-	Probable transcriptional regulatory protein	7	0	0	7	0	1	119	NE
Rv1720c	vapC12	Possible toxin VapC12	9	0	0	9	0	0.7778	25.43	NE
Rv1721c	vapB12	Possible antitoxin VapB12	2	0	0	2	0	1	233.5	NE
Rv1722	-	Possible carboxylase	23	0	0	23	0	0.9565	251.73	NE
Rv1723	-	Probable hydrolase	18	0	0	18	0	0.8889	223.19	NE
Rv1724c	-	Hypothetical protein	14	0	0	14	0	0.8571	195.58	NE
Rv1725c	-	hypothetical protein	14	0	0	14	0	0.7857	160.64	NE
Rv1726	-	Probable oxidoreductase	16	0	0	16	0	0.6875	148.09	NE
Rv1727	-	hypothetical protein	6	0	0	6	0	0.6667	239.75	NE
Rv1728c	-	hypothetical protein	20	0	0	20	0	0.8	82.06	NE
Rv1729c	-	Possible S-adenosylmethionine-dependent methyltransferase	22	0	0	22	0	0.7273	85.25	NE
Rv1730c	-	Possible penicillin-binding protein	31	0	0	31	0	0.871	48.59	NE
Rv1731	gabD2	Possible succinate-semialdehyde dehydrogenase [NADP+] dependent (SSDH) GabD2	25	0	0	25	0	0.88	105	NE
Rv1732c	-	hypothetical protein	9	0	0	9	0	1	93.89	NE
Rv1733c	-	Probable conserved transmembrane protein	5	0	0	5	0	0.8	56.75	NE
Rv1734c	-	hypothetical protein	3	0	0	3	0	1	134.67	NE
Rv1735c	-	Hypothetical membrane protein	8	0	0	8	0	0.75	75.67	NE
Rv1736c	narX	Probable nitrate reductase NarX	42	0	0	42	0	0.9048	128.58	NE
Rv1737c	narK2	Possible nitrate/nitrite transporter NarK2	15	0	0	15	0	1	127.8	NE
Rv1738	-	hypothetical protein	3	0	0	3	0	0.6667	38	NE
Rv1739c	-	Probable sulphate-transport transmembrane protein ABC transporter	42	0	0	42	0	0.9762	85.49	NE
Rv1740	vapB34	Possible antitoxin VapB34	4	0	0	4	0	1	104	NE
Rv1741	vapC34	Possible toxin VapC34 Contains PIN domain	7	0	0	7	0	1	167.57	NE
Rv1742	-	hypothetical protein	14	0	0	14	0	0.8571	211.33	NE
Rv1743	pknE	Probable transmembrane serine/threonine-protein kinase E PknE (protein kinase E) (STPK E)	34	0	0	34	0	0.9118	175.13	NE
Rv1744c	-	Probable membrane protein	8	0	0	8	0	0.875	241.57	NE
Rv1745c	idi	Probable isopentenyl-diphosphate delta-isomerase Idi (IPP isomerase) (isopentenyl pyrophosphate isomerase)	15	0	0	15	0	0.7333	84.91	NE
Rv1746	pknF	Anchored-membrane serine/threonine-protein kinase PknF (protein kinase F) (STPK F)	13	0	0	13	0	0.8462	105.55	NE
Rv1747	-	Probable conserved transmembrane ATP-binding protein ABC transporter	34	0	0	34	0	0.9412	185	NE
Rv1748	-	hypothetical protein	13	0	0	13	0	0.9231	145.17	NE
Rv1749c	-	Possible integral membrane protein	17	0	0	17	0	0.9412	133.31	NE
Rv1750c	fadD1	Possible fatty-acid-CoA ligase FadD1 (fatty-acid-CoA synthetase) (fatty-acid-CoA synthase)	40	0	0	40	0	0.875	109.6	NE
Rv1751	-	Probable oxidoreductase	19	0	0	19	0	0.8947	89	NE
Rv1752	-	hypothetical protein	5	0	0	5	0	1	75.8	NE
Rv1753c	PPE24	PPE family protein PPE24	67	11	30	26	0	0.4925	71.27	NE
Rv1754c	-	hypothetical protein	41	0	0	41	0	0.9024	152.78	NE
Rv1755c	plcD	Probable phospholipase C 4 (fragment) PlcD	20	13	0	7	0	0.3	52.67	ES
Rv1756c	-	Putative transposase	26	0	0	26	0	0.8846	334.83	NE
Rv1757c	-	Putative transposase for insertion sequence element IS6110 (fragment)	5	0	0	5	0	1	217.2	NE
Rv1758	cut1	Probable cutinase Cut1	12	0	0	12	0	1	270.33	NE
Rv1759c	wag22	PE-PGRS family protein Wag22	27	0	0	27	0	0.8148	180.05	NE
Rv1760	-	Possible triacylglycerol synthase (diacylglycerol acyltransferase)	28	0	0	28	0	0.8929	119.76	NE
Rv1761c	-	Possible exported protein	6	0	0	6	0	0.8333	88.2	NE
Rv1762c	-	hypothetical protein	10	0	0	10	0	0.9	192	NE
Rv1763	-	Putative transposase for insertion sequence element IS6110 (fragment)	5	0	0	5	0	1	239.6	NE
Rv1764	-	Putative transposase	25	0	0	25	0	0.84	354	NE
Rv1765A	-	Putative transposase (fragment)	4	0	0	4	0	0.75	88	NE
Rv1765c	-	hypothetical protein	7	0	0	7	0	1	68.43	NE
Rv1766	-	hypothetical protein	3	0	0	3	0	0.6667	227.5	NE
Rv1767	-	hypothetical protein	8	0	0	8	0	1	146.75	NE
Rv1768	PE_PGRS31	PE-PGRS family protein PE_PGRS31	21	0	0	21	0	0.9524	191.15	NE
Rv1769	-	hypothetical protein	23	0	0	23	0	0.9565	190.36	NE
Rv1770	-	hypothetical protein	17	0	0	17	0	0.8824	332.33	NE
Rv1771	-	L-gulono-1,4-lactone dehydrogenase	26	0	0	26	0	1	176.19	NE
Rv1772	-	Hypothetical protein	5	0	0	5	0	0.6	33.67	NE
Rv1773c	-	Probable transcriptional regulatory protein	11	0	0	11	0	0.9091	84.6	NE
Rv1774	-	Probable oxidoreductase	30	0	0	30	0	0.9333	121.61	NE
Rv1775	-	hypothetical protein	14	0	0	14	0	0.9286	121.23	NE
Rv1776c	-	Possible transcriptional regulatory protein	12	0	0	12	0	0.9167	110.27	NE
Rv1777	cyp144	Probable cytochrome P450 144 Cyp144	28	0	0	28	0	0.8214	116.83	NE
Rv1778c	-	hypothetical protein	6	0	0	6	0	0.8333	68.2	NE
Rv1779c	-	Possible integral membrane protein	15	0	0	15	0	0.6667	254.9	NE
Rv1780	-	hypothetical protein	14	0	0	14	0	1	82.86	NE
Rv1781c	malQ	Probable 4-alpha-glucanotransferase MalQ (amylomaltase) (disproportionating enzyme) (D-enzyme)	27	0	0	27	0	0.963	155.35	NE
Rv1782	eccB5	ESX conserved component EccB5 ESX-5 type VII secretion system protein Probable membrane protein	20	20	0	0	0	0	0	ES
Rv1783	eccC5	ESX conserved component EccC5 ESX-5 type VII secretion system protein	63	62	0	1	0	0.0159	63	ES
Rv1785c	cyp143	Probable cytochrome P450 143 Cyp143	22	0	0	22	0	0.9091	116.1	NE
Rv1786	-	Probable ferredoxin	1	0	0	1	0	1	151	NE
Rv1787	PPE25	PPE family protein PPE25	20	0	0	20	0	0.9	347.78	NE
Rv1788	PE18	PE family protein PE18	6	0	0	6	0	0.8333	181.8	NE
Rv1789	PPE26	PPE family protein PPE26	21	0	0	21	0	0.8571	171.11	NE
Rv1790	PPE27	PPE family protein PPE27	21	0	0	21	0	0.9524	323.05	NE
Rv1791	PE19	PE family protein PE19	6	0	0	6	0	1	65.17	NE
Rv1793	esxN	Putative ESAT-6 like protein EsxN (ESAT-6 like protein 5)	6	0	0	6	0	1	134.67	NE
Rv1794	-	hypothetical protein	22	22	0	0	0	0	0	ES
Rv1795	eccD5	ESX conserved component EccD5 ESX-5 type VII secretion system protein Probable membrane protein	23	22	0	1	0	0.0435	50	ES
Rv1796	mycP5	Probable proline rich membrane-anchored mycosin MycP5 (serine protease) (subtilisin-like protease) (subtilase-like) (mycosin-5)	36	35	0	1	0	0.0278	50	ES
Rv1797	eccE5	ESX conserved component EccE5 ESX-5 type VII secretion system protein Probable membrane protein	15	15	0	0	0	0	0	ES
Rv1798	eccA5	ESX conserved component EccA5 ESX-5 type VII secretion system protein	31	1	0	30	0	0.6452	46.1	NE
Rv1799	lppT	Probable lipoprotein LppT	2	0	0	2	0	1	63	NE
Rv1800	PPE28	PPE family protein PPE28	40	0	17	23	0	0.6	110.92	NE
Rv1801	PPE29	PPE family protein PPE29	26	0	0	26	0	0.9231	65.71	NE
Rv1802	PPE30	PPE family protein PPE30	22	0	0	22	0	0.9091	181.65	NE
Rv1803c	PE_PGRS32	PE-PGRS family protein PE_PGRS32	35	0	0	35	0	0.8286	164.45	NE
Rv1804c	-	hypothetical protein	11	0	0	11	0	1	82.55	NE
Rv1805c	-	Hypothetical protein	7	0	0	7	0	0.7143	35.2	NE
Rv1806	PE20	PE family protein PE20	6	0	0	6	0	0.8333	91	NE
Rv1807	PPE31	PPE family protein PPE31	21	0	0	21	0	0.9048	65.74	NE
Rv1808	PPE32	PPE family protein PPE32	29	0	0	29	0	0.931	239.85	NE
Rv1809	PPE33	PPE family protein PPE33	24	0	0	24	0	0.75	110.83	NE
Rv1810	-	hypothetical protein	13	0	0	13	0	0.9231	159	NE
Rv1811	mgtC	Possible Mg2+ transport P-type ATPase C MgtC	16	0	0	16	0	1	260.19	NE
Rv1812c	-	Probable dehydrogenase	24	0	0	24	0	0.9167	190.36	NE
Rv1813c	-	hypothetical protein	10	0	0	10	0	1	133.7	NE
Rv1814	erg3	Membrane-bound C-5 sterol desaturase Erg3 (sterol-C5-desaturase)	25	0	0	25	0	1	102	NE
Rv1815	-	hypothetical protein	9	0	0	9	0	0.5556	161.4	NE
Rv1816	-	Possible transcriptional regulatory protein	15	0	0	15	0	1	178.33	NE
Rv1817	-	Possible flavoprotein	30	0	0	30	0	0.9667	146.21	NE
Rv1818c	PE_PGRS33	PE-PGRS family protein PE_PGRS33	17	0	0	17	0	0.9412	257.12	NE
Rv1819c	bacA	Probable drug-transport transmembrane ATP-binding protein ABC transporter BacA	34	0	0	34	0	0.9706	165.88	NE
Rv1820	ilvG	Probable acetolactate synthase IlvG (acetohydroxy-acid synthase)(ALS)	20	0	0	20	0	0.9	227.33	NE
Rv1821	secA2	Possible preprotein translocase ATPase SecA2	39	0	0	39	0	0.8718	79.85	NE
Rv1822	pgsA2	Probable CDP-diacylglycerol--glycerol-3-phosphate 3-phosphatidyltransferase PgsA2 (PGP synthase) (phosphatidylglycerophosphate synthase) (3-phosphatidyl-1'-glycerol-3'phosphate synthase)	17	16	0	1	0	0.0588	50	ES
Rv1823	-	hypothetical protein	16	0	0	16	0	0.875	118.14	NE
Rv1824	-	hypothetical protein	5	0	0	5	0	1	53	NE
Rv1825	-	hypothetical protein	10	0	0	10	0	0.9	102.22	NE
Rv1826	gcvH	Probable glycine cleavage system H protein GcvH	9	9	0	0	0	0	0	ES
Rv1827	garA	Conserved protein with FHA domain, GarA	8	0	8	0	0	0	0	GD
Rv1828	-	hypothetical protein	14	0	10	4	0	0.3571	27.8	GD
Rv1829	-	hypothetical protein	10	0	0	10	0	1	133.6	NE
Rv1830	-	hypothetical protein	12	9	0	3	0	0.1667	126.5	ES
Rv1831	-	Hypothetical protein	5	0	0	5	0	1	133.8	NE
Rv1832	gcvB	Probable glycine dehydrogenase GcvB (glycine decarboxylase) (glycine cleavage system P-protein)	58	37	13	8	0	0.1379	27	ES
Rv1833c	-	Possible haloalkane dehalogenase	14	0	0	14	0	0.8571	133.5	NE
Rv1834	lipZ	Probable hydrolase	13	0	0	13	0	1	209.69	NE
Rv1835c	-	hypothetical protein	42	0	0	42	0	0.9762	286.93	NE
Rv1836c	-	hypothetical protein	43	0	0	43	0	0.8605	96.11	NE
Rv1837c	glcB	Malate synthase G GlcB	27	8	0	19	0	0.5926	72.44	NE
Rv1838c	vapC13	Possible toxin VapC13	10	0	0	10	0	1	437.9	NE
Rv1839c	vapB13	Possible antitoxin VapB13	3	0	0	3	0	1	130.33	NE
Rv1840c	PE_PGRS34	PE-PGRS family protein PE_PGRS34	17	0	0	17	0	0.6471	149.18	NE
Rv1841c	-	hypothetical protein	13	0	0	13	0	1	186.46	NE
Rv1842c	-	hypothetical protein	16	0	0	16	0	0.9375	164.13	NE
Rv1843c	guaB1	Probable inosine-5'-monophosphate dehydrogenase GuaB1(imp dehydrogenase) (IMPDH) (IMPD)	23	0	0	23	0	0.9565	298.91	NE
Rv1844c	gnd1	Probable 6-phosphogluconate dehydrogenase Gnd1	18	0	0	18	0	1	246.72	NE
Rv1845c	blaR	Possible sensor-transducer protein BlaR	15	0	0	15	0	1	229.73	NE
Rv1846c	blaI	Transcriptional repressor BlaI	3	0	0	3	0	1	58.67	NE
Rv1847	-	hypothetical protein	6	0	0	6	0	1	195.5	NE
Rv1848	ureA	Urease gamma subunit UreA (urea amidohydrolase)	2	0	0	2	0	1	208	NE
Rv1849	ureB	Urease beta subunit UreB (urea amidohydrolase)	6	0	0	6	0	0.8333	113.4	NE
Rv1850	ureC	Urease alpha subunit UreC (urea amidohydrolase)	19	0	0	19	0	0.9474	133.17	NE
Rv1851	ureF	Urease accessory protein UreF	2	0	0	2	0	1	435.5	NE
Rv1852	ureG	Urease accessory protein UreG	6	0	0	6	0	1	227.17	NE
Rv1853	ureD	Probable urease accessory protein UreD	7	0	0	7	0	0.7143	108.4	NE
Rv1854c	ndh	Probable NADH dehydrogenase Ndh	20	0	0	20	0	0.9	128.28	NE
Rv1855c	-	Possible oxidoreductase	15	0	0	15	0	1	233.13	NE
Rv1856c	-	Possible oxidoreductase	5	0	0	5	0	0.8	208.25	NE
Rv1857	modA	Probable molybdate-binding lipoprotein ModA	6	0	0	6	0	1	183	NE
Rv1858	modB	Probable molybdenum-transport integral membrane protein ABC transporter ModB	23	0	0	23	0	1	203.13	NE
Rv1859	modC	Probable molybdenum-transport ATP-binding protein ABC transporter ModC	16	0	0	16	0	1	218.44	NE
Rv1860	apa	Alanine and proline rich secreted protein Apa (fibronectin attachment protein) (immunogenic protein MPT32) (antigen MPT-32) (45-kDa glycoprotein) (45/47 kDa antigen)	16	0	0	16	0	1	105.06	NE
Rv1861	-	Probable conserved transmembrane protein	8	0	0	8	0	0.875	83	NE
Rv1862	adhA	Probable alcohol dehydrogenase AdhA	15	0	0	15	0	0.9333	372.29	NE
Rv1863c	-	Probable conserved integral membrane protein	10	0	0	10	0	1	239.8	NE
Rv1864c	-	hypothetical protein	10	0	0	10	0	1	333	NE
Rv1865c	-	Probable short-chain type dehydrogenase	13	0	0	13	0	0.9231	149.42	NE
Rv1866	-	hypothetical protein	35	0	0	35	0	0.8571	120.7	NE
Rv1867	-	hypothetical protein	21	0	0	21	0	0.9524	143.85	NE
Rv1868	-	hypothetical protein	33	0	0	33	0	0.8485	227.71	NE
Rv1869c	-	Probable reductase	26	0	0	26	0	0.9231	140.46	NE
Rv1870c	-	hypothetical protein	13	0	0	13	0	1	113.62	NE
Rv1871c	-	hypothetical protein	9	0	0	9	0	1	168.33	NE
Rv1872c	lldD2	Possible L-lactate dehydrogenase (cytochrome) LldD2	14	0	0	14	0	0.9286	268.92	NE
Rv1873	-	hypothetical protein	11	0	0	11	0	1	286.91	NE
Rv1874	-	hypothetical protein	12	0	0	12	0	0.8333	210.8	NE
Rv1875	-	hypothetical protein	5	0	0	5	0	0.8	337.75	NE
Rv1876	bfrA	Probable bacterioferritin BfrA	10	0	0	10	0	1	172.8	NE
Rv1877	-	Probable conserved integral membrane protein	34	0	0	34	0	0.9706	180.48	NE
Rv1878	glnA3	Probable glutamine synthetase GlnA3 (glutamine synthase) (GS-I)	28	0	0	28	0	0.8214	111.43	NE
Rv1879	-	hypothetical protein	20	0	0	20	0	0.9	93.28	NE
Rv1880c	cyp140	Probable cytochrome P450 140 Cyp140	16	0	0	16	0	0.9375	118.53	NE
Rv1881c	lppE	Possible conserved lipoprotein LppE	8	0	0	8	0	0.75	75.67	NE
Rv1882c	-	Probable short-chain type dehydrogenase/reductase	16	0	0	16	0	1	183.12	NE
Rv1883c	-	hypothetical protein	7	0	0	7	0	1	239.71	NE
Rv1884c	rpfC	Probable resuscitation-promoting factor RpfC	6	0	0	6	0	0.8333	78	NE
Rv1885c	-	Chorismate mutase	14	0	0	14	0	0.9286	204.92	NE
Rv1886c	fbpB	Secreted antigen 85-B FbpB (85B) (antigen 85 complex B) (mycolyl transferase 85B) (fibronectin-binding protein B) (extracellular alpha-antigen)	25	0	0	25	0	0.96	133.58	NE
Rv1887	-	Hypothetical protein	26	0	0	26	0	0.8846	206.96	NE
Rv1888A	-	hypothetical protein	1	0	0	1	0	1	189	NE
Rv1888c	-	Possible transmembrane protein	19	0	0	19	0	0.8421	177.5	NE
Rv1889c	-	hypothetical protein	4	0	0	4	0	0.75	202	NE
Rv1890c	-	Hypothetical protein	8	0	0	8	0	0.875	127.86	NE
Rv1891	-	hypothetical protein	9	0	0	9	0	1	210.33	NE
Rv1892	-	Probable membrane protein	8	0	0	8	0	1	247.88	NE
Rv1893	-	hypothetical protein	1	0	0	1	0	0	0	NE
Rv1894c	-	hypothetical protein	14	0	0	14	0	0.7143	213.2	NE
Rv1895	-	Possible dehydrogenase	19	0	0	19	0	0.9474	103.72	NE
Rv1896c	-	hypothetical protein	25	0	0	25	0	0.92	134.91	NE
Rv1897c	-	hypothetical protein	5	0	0	5	0	0.8	208.25	NE
Rv1898	-	hypothetical protein	4	0	0	4	0	1	173.25	NE
Rv1899c	lppD	Possible lipoprotein LppD	14	0	0	14	0	1	226.29	NE
Rv1900c	lipJ	Probable lignin peroxidase LipJ	25	0	0	25	0	0.96	119.96	NE
Rv1901	cinA	Probable CinA-like protein CinA	19	0	0	19	0	0.8421	145.19	NE
Rv1902c	nanT	Probable sialic acid-transport integral membrane protein NanT	34	0	0	34	0	0.9706	110.55	NE
Rv1903	-	Probable conserved membrane protein	6	0	0	6	0	1	82.33	NE
Rv1904	-	hypothetical protein	10	0	0	10	0	1	388.8	NE
Rv1905c	aao	Probable D-amino acid oxidase Aao	19	0	0	19	0	0.9474	146.61	NE
Rv1906c	-	hypothetical protein	10	0	0	10	0	0.8	131.12	NE
Rv1907c	-	Hypothetical protein	10	0	0	10	0	0.9	71.44	NE
Rv1908c	katG	Catalase-peroxidase-peroxynitritase T KatG	39	0	0	39	0	0.7949	68.35	NE
Rv1909c	furA	Ferric uptake regulation protein FurA (fur)	11	0	0	11	0	0.9091	116	NE
Rv1910c	-	Probable exported protein	13	0	0	13	0	1	218.46	NE
Rv1911c	lppC	Probable lipoprotein LppC	9	0	0	9	0	0.8889	104.25	NE
Rv1912c	fadB5	Possible oxidoreductase FadB5	15	0	0	15	0	0.9333	126.07	NE
Rv1913	-	hypothetical protein	11	0	0	11	0	0.9091	189.2	NE
Rv1914c	-	hypothetical protein	8	0	0	8	0	0.875	171.14	NE
Rv1915	aceAa	Probable isocitrate lyase AceAa [first part] (isocitrase) (isocitratase) (Icl)	21	0	0	21	0	1	131.52	NE
Rv1916	aceAb	Probable isocitrate lyase AceAb [second part] (isocitrase) (isocitratase) (Icl)	18	0	0	18	0	1	114.94	NE
Rv1917c	PPE34	PPE family protein PPE34	122	38	0	84	0	0.5574	64.04	NE
Rv1918c	PPE35	PPE family protein PPE35	76	7	19	50	0	0.6184	59.94	NE
Rv1919c	-	hypothetical protein	7	0	0	7	0	0.8571	214.33	NE
Rv1920	-	Probable membrane protein	13	0	0	13	0	0.9231	186.08	NE
Rv1921c	lppF	Probable conserved lipoprotein LppF	22	0	0	22	0	0.9091	133.05	NE
Rv1922	-	Probable conserved lipoprotein	21	0	0	21	0	0.8571	93.17	NE
Rv1923	lipD	Probable lipase LipD	35	0	0	35	0	0.9429	181.61	NE
Rv1924c	-	hypothetical protein	12	0	0	12	0	1	152.58	NE
Rv1925	fadD31	Probable acyl-CoA ligase FadD31 (acyl-CoA synthetase) (acyl-CoA synthase)	39	0	0	39	0	0.9231	111.08	NE
Rv1926c	mpt63	Immunogenic protein Mpt63 (antigen Mpt63/MPB63) (16 kDa immunoprotective extracellular protein)	9	0	0	9	0	0.3333	92.67	NE
Rv1927	-	hypothetical protein	17	0	0	17	0	0.9412	129.38	NE
Rv1928c	-	Probable short-chain type dehydrogenase/reductase	19	0	0	19	0	0.8947	73.41	NE
Rv1929c	-	hypothetical protein	9	0	0	9	0	0.5556	80.8	NE
Rv1930c	-	hypothetical protein	6	0	0	6	0	0.8333	65.6	NE
Rv1931c	-	Probable transcriptional regulatory protein	5	0	0	5	0	1	101	NE
Rv1932	tpx	Probable thiol peroxidase Tpx	9	0	0	9	0	1	166.89	NE
Rv1933c	fadE18	Probable acyl-CoA dehydrogenase FadE18	11	0	0	11	0	1	149.09	NE
Rv1934c	fadE17	Probable acyl-CoA dehydrogenase FadE17	12	0	0	12	0	1	130.42	NE
Rv1935c	echA13	Possible enoyl-CoA hydratase EchA13 (enoyl hydrase) (unsaturated acyl-CoA hydratase) (crotonase)	10	0	0	10	0	0.8	211.38	NE
Rv1936	-	Possible monooxygenase	18	0	0	18	0	0.8889	148.25	NE
Rv1937	-	Possible oxygenase	49	0	0	49	0	0.9184	81.58	NE
Rv1938	ephB	Probable epoxide hydrolase EphB (epoxide hydratase)	17	0	0	17	0	0.8824	74.07	NE
Rv1939	-	Probable oxidoreductase	5	0	0	5	0	0.8	94.5	NE
Rv1940	ribA1	Probable riboflavin biosynthesis protein RibA1 (GTP cyclohydrolase II)	9	0	0	9	0	1	141.44	NE
Rv1941	-	Probable short-chain type dehydrogenase/reductase	4	0	0	4	0	0.75	134.67	NE
Rv1942c	mazF5	Possible toxin MazF5	2	0	0	2	0	1	252.5	NE
Rv1943c	mazE5	Possible antitoxin MazE5	10	0	0	10	0	0.7	133.43	NE
Rv1944c	-	hypothetical protein	8	0	0	8	0	1	74.38	NE
Rv1945	-	hypothetical protein	21	0	0	21	0	0.9048	145.42	NE
Rv1946c	lppG	Possible lipoprotein	7	0	0	7	0	0.8571	96.67	NE
Rv1947	-	Hypothetical protein	6	0	0	6	0	1	172.5	NE
Rv1948c	-	Hypothetical protein	17	0	4	13	0	0.7647	70.92	NE
Rv1949c	-	hypothetical protein	21	0	8	13	0	0.5714	170.58	NE
Rv1950c	-	hypothetical protein	7	0	0	7	0	1	243.43	NE
Rv1951c	-	hypothetical protein	6	4	0	2	0	0.3333	50.5	ES
Rv1952	vapB14	Possible antitoxin VapB14	2	0	0	2	0	1	158	NE
Rv1953	vapC14	Possible toxin VapC14	13	0	0	13	0	0.9231	100.08	NE
Rv1954A	-	Hypothetical protein	5	0	0	5	0	1	93.4	NE
Rv1954c	-	Hypothetical protein	12	0	0	12	0	0.9167	64.36	NE
[truncated: 2,012 more rows]

## Sheet: HMM_High MBT_genes
#HMM_High MBT_Genes essentiality
#genes: ES=416, GD=109, NE=3388, GA=89, N/A=6
#key: ES=essential, GD=insertions cause growth-defect, NE=non-essential, GA=insertions confer growth-advantage, N/A=not analyzed (genes with 0 TA sites)
#ORF	gene	annotation	TAs	ES sites	GD sites	NE sites	GA sites	saturation	mean	call
Rv0001	dnaA	Chromosomal replication initiator protein DnaA	32	31	0	1	0	0.0312	23	ES
Rv0002	dnaN	DNA polymerase III (beta chain) DnaN (DNA nucleotidyltransferase)	31	31	0	0	0	0	0	ES
Rv0003	recF	DNA replication and repair protein RecF (single-strand DNA binding protein)	35	1	0	34	0	0.8	74.04	NE
Rv0004	-	hypothetical protein	8	0	0	8	0	0.25	169	NE
Rv0005	gyrB	DNA gyrase (subunit B) GyrB (DNA topoisomerase (ATP-hydrolysing)) (DNA topoisomerase II) (type II DNA topoisomerase)	40	39	0	1	0	0.025	93	ES
Rv0006	gyrA	DNA gyrase (subunit A) GyrA (DNA topoisomerase (ATP-hydrolysing)) (DNA topoisomerase II) (type II DNA topoisomerase)	46	44	0	2	0	0.0435	198	ES
Rv0007	-	Possible conserved membrane protein	11	0	0	11	0	1	147.09	NE
Rv0008c	-	Possible membrane protein	4	0	0	4	0	0.75	54.33	NE
Rv0009	ppiA	Probable iron-regulated peptidyl-prolyl cis-trans isomerase A PpiA (PPIase A) (rotamase A)	7	0	0	7	0	0.8571	137.67	NE
Rv0010c	-	Probable conserved membrane protein	10	0	0	10	0	0.7	218.14	NE
Rv0011c	-	Probable conserved transmembrane protein	3	0	0	3	0	0.6667	29	NE
Rv0012	-	Probable conserved membrane protein	16	0	0	16	0	0.9375	104.07	NE
Rv0013	trpG	Possible anthranilate synthase component II TrpG (glutamine amidotransferase)	15	11	0	4	0	0.2	23.67	ES
Rv0014c	pknB	Transmembrane serine/threonine-protein kinase B PknB (protein kinase B) (STPK B)	25	24	0	1	0	0.04	47	ES
Rv0015c	pknA	Transmembrane serine/threonine-protein kinase A PknA (protein kinase A) (STPK A)	16	13	0	3	0	0.125	128	ES
Rv0016c	pbpA	Probable penicillin-binding protein PbpA	37	1	0	36	0	0.7838	71.48	NE
Rv0017c	rodA	Probable cell division protein RodA	27	0	0	27	0	0.963	76.69	NE
Rv0018c	pstP	Phosphoserine/threonine phosphatase PstP	25	11	0	14	0	0.56	90.57	NE
Rv0019c	fhaB	Conserved protein with FHA domain, FhaB	13	0	0	13	0	1	178.23	NE
Rv0020c	fhaA	Conserved protein with FHA domain, FhaA	52	43	0	9	0	0.1731	155.22	ES
Rv0021c	-	hypothetical protein	23	0	0	23	0	1	217.65	NE
Rv0022c	whiB5	Probable transcriptional regulatory protein WhiB-like WhiB5	8	0	0	8	0	1	333.25	NE
Rv0023	-	Possible transcriptional regulatory protein	12	10	0	2	0	0.1667	23.5	ES
Rv0024	-	Putative secreted protein P60-related protein	13	0	0	13	0	1	384.23	NE
Rv0025	-	hypothetical protein	8	0	0	8	0	1	222.75	NE
Rv0026	-	hypothetical protein	15	0	0	15	0	0.8	154.25	NE
Rv0027	-	hypothetical protein	5	0	0	5	0	1	49	NE
Rv0028	-	hypothetical protein	5	0	0	5	0	1	116.4	NE
Rv0029	-	hypothetical protein	19	0	0	19	0	1	245.16	NE
Rv0030	-	hypothetical protein	5	0	0	5	0	1	202.6	NE
Rv0031	-	Possible remnant of a transposase	1	0	0	1	0	0	0	NE
Rv0032	bioF2	Possible 8-amino-7-oxononanoate synthase BioF2 (AONS) (8-amino-7-ketopelargonate synthase) (7-keto-8-amino-pelargonic acid synthetase) (7-KAP synthetase) (L-alanine--pimelyl CoA ligase)	57	0	0	57	0	0.7895	123.91	NE
Rv0033	acpA	Probable acyl carrier protein AcpA (ACP)	3	0	0	3	0	1	35	NE
Rv0034	-	hypothetical protein	5	0	0	5	0	0.8	262	NE
Rv0035	fadD34	Probable fatty-acid-CoA ligase FadD34 (fatty-acid-CoA synthetase) (fatty-acid-CoA synthase)	25	0	0	4	21	0.96	330.25	GA
Rv0036c	-	hypothetical protein	4	0	0	0	4	1	392.75	GA
Rv0037c	-	Probable conserved integral membrane protein	21	0	0	0	21	0.9524	270.75	GA
Rv0038	-	hypothetical protein	8	0	0	0	8	1	247.38	GA
Rv0039c	-	Possible conserved transmembrane protein	4	0	0	0	4	1	698.5	GA
Rv0040c	mtc28	Secreted proline rich protein Mtc28 (proline rich 28 kDa antigen)	10	0	0	0	10	1	164.4	GA
Rv0041	leuS	Probable leucyl-tRNA synthetase LeuS (leucine--tRNA ligase) (LEURS)	73	72	0	1	0	0.0137	128	ES
Rv0042c	-	Possible transcriptional regulatory protein (probably MarR-family)	5	0	0	5	0	1	74.4	NE
Rv0043c	-	Probable transcriptional regulatory protein (probably GntR-family)	11	0	0	11	0	1	149.27	NE
Rv0044c	-	Possible oxidoreductase	20	0	0	20	0	0.9	133.83	NE
Rv0045c	-	Possible hydrolase	7	0	0	7	0	1	334.14	NE
Rv0046c	ino1	myo-inositol-1-phosphate synthase Ino1 (inositol 1-phosphate synthetase) (D-glucose 6-phosphate cycloaldolase) (glucose 6-phosphate cyclase) (glucocycloaldolase)	17	16	0	1	0	0.0588	233	ES
Rv0047c	-	hypothetical protein	8	0	0	8	0	1	98.88	NE
Rv0048c	-	Possible membrane protein	16	0	0	16	0	0.8125	183.62	NE
Rv0049	-	hypothetical protein	9	0	0	9	0	1	138.33	NE
Rv0050	ponA1	Probable bifunctional penicillin-binding protein 1A/1B PonA1 (murein polymerase) (PBP1): penicillin-insensitive transglycosylase (peptidoglycan TGASE) + penicillin-sensitive transpeptidase (DD-transpeptidase)	37	0	0	37	0	0.7297	58.7	NE
Rv0051	-	Probable conserved transmembrane protein	34	0	0	34	0	0.8824	123	NE
Rv0052	-	hypothetical protein	7	0	0	7	0	1	171.29	NE
Rv0053	rpsF	30S ribosomal protein S6 RpsF	7	6	0	1	0	0.1429	58	ES
Rv0054	ssb	Single-strand binding protein Ssb (helix-destabilizing protein)	5	5	0	0	0	0	0	ES
Rv0055	rpsR1	30S ribosomal protein S18-1 RpsR1	5	3	0	2	0	0.2	47	ES
Rv0056	rplI	50S ribosomal protein L9 RplI	8	0	0	8	0	0.875	164.71	NE
Rv0057	-	Hypothetical protein	16	1	0	15	0	0.8125	57.31	NE
Rv0058	dnaB	Probable replicative DNA helicase DnaB	39	39	0	0	0	0	0	ES
Rv0059	-	Hypothetical protein	21	0	0	21	0	0.9524	195.05	NE
Rv0060	-	hypothetical protein	23	22	0	1	0	0.0435	291	ES
Rv0061c	-	Hypothetical protein	6	0	0	6	0	0.8333	53.6	NE
Rv0062	celA1	Possible cellulase CelA1 (endoglucanase) (endo-1,4-beta-glucanase) (FI-cmcase) (carboxymethyl cellulase)	22	0	0	22	0	0.9545	232.33	NE
Rv0063	-	Possible oxidoreductase	24	0	0	24	0	0.9583	107.87	NE
Rv0064	-	Probable conserved transmembrane protein	69	0	0	69	0	0.8841	91.7	NE
Rv0064A	vapB1	Possible antitoxin VapB1	4	0	0	4	0	1	640.25	NE
Rv0065	vapC1	Possible toxin VapC1	8	0	0	8	0	0.75	126.17	NE
Rv0066c	icd2	Probable isocitrate dehydrogenase [NADP] Icd2 (oxalosuccinate decarboxylase) (IDH) (NADP+-specific ICDH) (IDP)	38	0	0	38	0	0.8421	68.75	NE
Rv0067c	-	Possible transcriptional regulatory protein (possibly TetR-family)	12	0	0	12	0	1	99.67	NE
Rv0068	-	Probable oxidoreductase	12	0	0	12	0	1	205.75	NE
Rv0069c	sdaA	Probable L-serine dehydratase SdaA (L-serine deaminase) (SDH) (L-SD)	12	0	0	12	0	0.9167	69.82	NE
Rv0070c	glyA2	Serine hydroxymethyltransferase GlyA2 (serine methylase 2) (SHMT 2)	18	0	0	18	0	0.8889	188.31	NE
Rv0071	-	Possible maturase	8	0	0	8	0	0.875	186.29	NE
Rv0072	-	Probable glutamine-transport transmembrane protein ABC transporter	17	0	0	17	0	0.8824	258.33	NE
Rv0073	-	Probable glutamine-transport ATP-binding protein ABC transporter	16	0	0	16	0	1	280.12	NE
Rv0074	-	hypothetical protein	20	0	0	20	0	1	143.8	NE
Rv0075	-	Probable aminotransferase	25	0	0	25	0	0.84	213.86	NE
Rv0076c	-	Probable membrane protein	3	0	0	3	0	1	159	NE
Rv0077c	-	Probable oxidoreductase	15	0	0	15	0	1	124.2	NE
Rv0078	-	Probable transcriptional regulatory protein	9	0	0	9	0	0.7778	116.29	NE
Rv0078A	-	Hypothetical protein	10	0	0	10	0	0.9	136	NE
Rv0078B	-	hypothetical protein	2	0	0	2	0	1	553	NE
Rv0079	-	hypothetical protein	14	0	0	14	0	1	282.86	NE
Rv0080	-	hypothetical protein	5	0	0	5	0	0.8	46.5	NE
Rv0081	-	Probable transcriptional regulatory protein	6	0	0	6	0	0.8333	102.6	NE
Rv0082	-	Probable oxidoreductase	7	0	0	7	0	1	104.71	NE
Rv0083	-	Probable oxidoreductase	23	0	0	23	0	0.9565	247.09	NE
Rv0084	hycD	Possible formate hydrogenlyase HycD (FHL)	9	0	0	9	0	0.8889	166	NE
Rv0085	hycP	Possible hydrogenase HycP	4	0	0	4	0	1	84.5	NE
Rv0086	hycQ	Possible hydrogenase HycQ	15	0	0	15	0	0.9333	110.5	NE
Rv0087	hycE	Possible formate hydrogenase HycE (FHL)	26	0	0	26	0	0.8077	145.9	NE
Rv0088	-	Possible polyketide cyclase/dehydrase	14	0	0	14	0	0.9286	86	NE
Rv0089	-	Possible methyltransferase/methylase	11	0	0	11	0	0.9091	155.9	NE
Rv0090	-	Possible membrane protein	12	0	0	12	0	1	200.75	NE
Rv0091	mtn	Probable bifunctional MTA/SAH nucleosidase Mtn: 5'-methylthioadenosine nucleosidase (methylthioadenosine methylthioribohydrolase) + S-adenosylhomocysteine nucleosidase (S-adenosyl-L-homocysteine homocysteinylribohydrolase)	11	0	0	11	0	0.8182	265.22	NE
Rv0092	ctpA	Cation transporter P-type ATPase a CtpA	30	0	0	30	0	0.9	199.63	NE
Rv0093c	-	Probable conserved membrane protein	9	0	0	9	0	0.8889	234.12	NE
Rv0094c	-	hypothetical protein	14	0	0	14	0	0.8571	252.33	NE
Rv0095c	-	hypothetical protein	10	0	0	10	0	0.8	74.25	NE
Rv0096	PPE1	PPE family protein PPE1	34	0	0	34	0	0.9118	252.74	NE
Rv0097	-	Possible oxidoreductase	26	0	0	26	0	0.8077	71.05	NE
Rv0098	fcoT	Probable fatty acyl CoA thioesterase type III FcoT	12	0	0	12	0	0.75	90.67	NE
Rv0099	fadD10	Possible fatty-acid-CoA ligase FadD10 (fatty-acid-CoA synthetase) (fatty-acid-CoA synthase)	32	0	0	32	0	0.75	58.29	NE
Rv0100	-	hypothetical protein	4	0	0	4	0	1	46.5	NE
Rv0101	nrp	Probable peptide synthetase Nrp (peptide synthase)	123	0	0	123	0	0.8293	140.83	NE
Rv0102	-	Probable conserved integral membrane protein	42	0	38	4	0	0.3333	26.71	GD
Rv0103c	ctpB	Probable cation-transporter P-type ATPase B CtpB	31	0	0	31	0	0.9032	197.07	NE
Rv0104	-	hypothetical protein	28	0	0	28	0	0.9286	265.38	NE
Rv0105c	rpmB1	50S ribosomal protein L28-1 RpmB1	5	0	0	5	0	0.8	220.75	NE
Rv0106	-	hypothetical protein	12	0	0	12	0	0.9167	165	NE
Rv0107c	ctpI	Probable cation-transporter ATPase I CtpI	66	0	0	66	0	0.9242	151.11	NE
Rv0108c	-	Hypothetical protein	2	0	0	2	0	0.5	23	NE
Rv0109	PE_PGRS1	PE-PGRS family protein PE_PGRS1	28	0	0	28	0	0.75	158.05	NE
Rv0110	-	Probable conserved integral membrane protein	13	0	0	13	0	1	341.23	NE
Rv0111	-	Possible transmembrane acyltransferase	43	0	0	43	0	0.9535	167.83	NE
Rv0112	gca	Possible GDP-mannose 4,6-dehydratase Gca (GDP-D-mannose dehydratase)	31	19	9	3	0	0.129	14.75	ES
Rv0113	gmhA	Probable sedoheptulose-7-phosphate isomerase GmhA (phosphoheptose isomerase)	13	0	0	13	0	0.9231	65.08	NE
Rv0114	gmhB	Possible D-alpha,beta-D-heptose-1,7-biphosphate phosphatase GmhB (D-glycero-D-manno-heptose 7-phosphate kinase)	10	0	0	10	0	1	172.2	NE
Rv0115	hddA	Possible D-alpha-D-heptose-7-phosphate kinase HddA	18	0	0	18	0	1	152.72	NE
Rv0116c	ldtA	Probable L,D-transpeptidase LdtA	18	0	0	18	0	0.9444	115.76	NE
Rv0117	oxyS	Oxidative stress response regulatory protein OxyS	17	0	0	17	0	0.8824	89.27	NE
Rv0118c	oxcA	Probable oxalyl-CoA decarboxylase OxcA	26	0	0	26	0	0.9615	162.96	NE
Rv0119	fadD7	Probable fatty-acid-CoA ligase FadD7 (fatty-acid-CoA synthetase) (fatty-acid-CoA synthase)	14	0	0	14	0	0.8571	72.75	NE
Rv0120c	fusA2	Probable elongation factor G FusA2 (EF-G)	28	0	0	28	0	0.8571	69.38	NE
Rv0121c	-	hypothetical protein	10	0	0	10	0	0.8	208	NE
Rv0122	-	Hypothetical protein	9	0	0	9	0	0.6667	64	NE
Rv0123	-	hypothetical protein	9	0	0	9	0	0.5556	123.6	NE
Rv0124	PE_PGRS2	PE-PGRS family protein PE_PGRS2	14	0	0	14	0	0.8571	246.58	NE
Rv0125	pepA	Probable serine protease PepA (serine proteinase) (MTB32A)	10	0	0	10	0	1	174.7	NE
Rv0126	treS	Trehalose synthase TreS	31	0	0	31	0	0.871	168.56	NE
Rv0127	mak	Maltokinase Mak	30	0	0	30	0	0.9	70.67	NE
Rv0128	-	Probable conserved transmembrane protein	20	0	0	20	0	1	247.95	NE
Rv0129c	fbpC	Secreted antigen 85-C FbpC (85C) (antigen 85 complex C) (AG58C) (mycolyl transferase 85C) (fibronectin-binding protein C)	28	0	0	28	0	0.75	78.76	NE
Rv0130	htdZ	Probable 3-hydroxyl-thioester dehydratase	4	0	0	4	0	1	46.25	NE
Rv0131c	fadE1	Probable acyl-CoA dehydrogenase FadE1	18	0	0	18	0	0.9444	149.29	NE
Rv0132c	fgd2	Putative F420-dependent glucose-6-phosphate dehydrogenase Fgd2	15	0	0	15	0	0.9333	211.21	NE
Rv0133	-	GCN5-related N-acetyltransferase	8	0	0	8	0	1	184.88	NE
Rv0134	ephF	Possible epoxide hydrolase EphF (epoxide hydratase) (arene-oxide hydratase)	12	0	0	12	0	1	237.67	NE
Rv0135c	-	Possible transcriptional regulatory protein	12	0	0	12	0	1	297.83	NE
Rv0136	cyp138	Probable cytochrome P450 138 Cyp138	23	0	0	23	0	0.9565	185.77	NE
Rv0137c	msrA	Probable peptide methionine sulfoxide reductase MsrA (protein-methionine-S-oxide reductase) (peptide met(O) reductase)	11	0	0	11	0	1	52	NE
Rv0138	-	hypothetical protein	7	0	0	0	7	1	693.57	GA
Rv0139	-	Possible oxidoreductase	12	0	0	3	9	0.9167	430.82	GA
Rv0140	-	hypothetical protein	16	0	0	16	0	1	101.94	NE
Rv0141c	-	hypothetical protein	9	0	0	9	0	1	168.11	NE
Rv0142	-	hypothetical protein	7	0	0	7	0	1	370.86	NE
Rv0143c	-	Probable conserved transmembrane protein	28	0	0	28	0	0.9643	215.15	NE
Rv0144	-	Probable transcriptional regulatory protein (possibly TetR-family)	14	0	0	14	0	0.7857	131.27	NE
Rv0145	-	Possible S-adenosylmethionine-dependent methyltransferase	15	0	0	7	8	0.9333	296	GA
Rv0146	-	Possible S-adenosylmethionine-dependent methyltransferase	17	0	0	0	17	1	382.12	GA
Rv0147	-	Probable aldehyde dehydrogenase (NAD+) dependent	26	0	0	0	26	1	287.58	GA
Rv0148	-	Probable short-chain type dehydrogenase/reductase	17	0	0	12	5	1	267.12	NE
Rv0149	-	Possible quinone oxidoreductase (NADPH:quinone oxidoreductase) (zeta-crystallin)	22	0	0	22	0	0.9545	168.43	NE
Rv0150c	-	hypothetical protein	5	0	0	5	0	0.4	35	NE
Rv0151c	PE1	PE family protein PE1	44	0	0	44	0	0.9773	130.81	NE
Rv0152c	PE2	PE family protein PE2	40	0	0	40	0	0.875	163.34	NE
Rv0153c	ptbB	Phosphotyrosine protein phosphatase PTPB (protein-tyrosine-phosphatase) (PTPase)	11	0	0	11	0	1	67.73	NE
Rv0154c	fadE2	Probable acyl-CoA dehydrogenase FadE2	12	0	0	12	0	0.9167	115.45	NE
Rv0155	pntAa	Probable NAD(P) transhydrogenase (subunit alpha) PntAa [first part; catalytic part] (pyridine nucleotide transhydrogenase subunit alpha) (nicotinamide nucleotide transhydrogenase subunit alpha)	11	0	0	11	0	0.9091	416.9	NE
Rv0156	pntAb	Probable NAD(P) transhydrogenase (subunit alpha) PntAb [second part; integral membrane protein] (pyridine nucleotide transhydrogenase subunit alpha) (nicotinamide nucleotide transhydrogenase subunit alpha)	1	0	0	1	0	1	233	NE
Rv0157	pntB	Probable NAD(P) transhydrogenase (subunit beta) PntB [integral membrane protein] (pyridine nucleotide transhydrogenase subunit beta) (nicotinamide nucleotide transhydrogenase subunit beta)	15	0	0	15	0	0.9333	283.36	NE
Rv0157A	-	hypothetical protein	5	0	0	5	0	0.8	174.5	NE
Rv0158	-	Probable transcriptional regulatory protein (possibly TetR-family)	16	0	0	16	0	0.875	252.71	NE
Rv0159c	PE3	PE family protein PE3	50	0	0	50	0	0.96	236.96	NE
Rv0160c	PE4	PE family protein PE4	42	0	0	42	0	0.9286	204.51	NE
Rv0161	-	Possible oxidoreductase	19	0	0	19	0	0.7368	145.5	NE
Rv0162c	adhE1	Probable zinc-type alcohol dehydrogenase (E subunit) AdhE1	17	0	0	17	0	0.8235	125.5	NE
Rv0163	-	hypothetical protein	11	0	0	11	0	1	184.27	NE
Rv0164	TB18.5	Conserved protein TB18.5	9	7	0	2	0	0.2222	570.5	ES
Rv0165c	mce1R	Probable transcriptional regulatory protein Mce1R (probably GntR-family)	6	0	0	6	0	1	172.67	NE
Rv0166	fadD5	Probable fatty-acid-CoA ligase FadD5 (fatty-acid-CoA synthetase) (fatty-acid-CoA synthase)	28	0	0	28	0	0.9643	201.81	NE
Rv0167	yrbE1A	Conserved integral membrane protein YrbE1A	7	0	0	7	0	1	109.86	NE
Rv0168	yrbE1B	Conserved integral membrane protein YrbE1B	15	0	0	15	0	1	117.27	NE
Rv0169	mce1A	Mce-family protein Mce1A	39	0	0	39	0	0.7179	95.68	NE
Rv0170	mce1B	Mce-family protein Mce1B	18	0	0	18	0	0.8889	174.62	NE
Rv0171	mce1C	Mce-family protein Mce1C	25	0	0	25	0	1	166.36	NE
Rv0172	mce1D	Mce-family protein Mce1D	33	0	0	33	0	0.8485	107.29	NE
Rv0173	lprK	Possible Mce-family lipoprotein LprK (Mce-family lipoprotein Mce1E)	16	0	0	16	0	0.9375	177.13	NE
Rv0174	mce1F	Mce-family protein Mce1F	31	0	0	31	0	0.9355	122.79	NE
Rv0175	-	Probable conserved Mce associated membrane protein	9	0	0	9	0	0.8889	164.38	NE
Rv0176	-	Probable conserved Mce associated transmembrane protein	15	0	0	15	0	0.9333	228.64	NE
Rv0177	-	Probable conserved Mce associated protein	12	0	0	12	0	0.5833	71.57	NE
Rv0178	-	Probable conserved Mce associated membrane protein	12	0	0	12	0	1	130	NE
Rv0179c	lprO	Possible lipoprotein LprO	23	0	0	23	0	1	229.78	NE
Rv0180c	-	Probable conserved transmembrane protein	29	0	0	29	0	0.6552	74.84	NE
Rv0181c	-	hypothetical protein	16	0	0	16	0	0.875	180.29	NE
Rv0182c	sigG	Probable alternative RNA polymerase sigma factor SigG (RNA polymerase ECF type sigma factor)	21	0	0	21	0	1	211.14	NE
Rv0183	-	Possible lysophospholipase	16	0	0	16	0	1	308.38	NE
Rv0184	-	hypothetical protein	11	0	0	11	0	0.9091	201.5	NE
Rv0185	-	hypothetical protein	10	0	0	10	0	0.8	132.25	NE
Rv0186	bglS	Probable beta-glucosidase BglS (gentiobiase) (cellobiase) (beta-D-glucoside glucohydrolase)	34	0	0	34	0	0.8824	135.47	NE
Rv0186A	mymT	Metallothionein, MymT	4	0	0	4	0	0.75	108.67	NE
Rv0187	-	Probable O-methyltransferase	8	0	0	8	0	1	302.62	NE
Rv0188	-	Probable conserved transmembrane protein	11	0	0	11	0	0.9091	275.9	NE
Rv0189c	ilvD	Probable dihydroxy-acid dehydratase IlvD (dad)	23	18	5	0	0	0.0435	12	ES
Rv0190	-	hypothetical protein	3	0	0	0	3	1	434.67	GA
Rv0191	-	Probable conserved integral membrane protein	20	0	0	0	20	0.9	450.17	GA
Rv0192	-	hypothetical protein	14	0	0	0	14	1	245.36	GA
Rv0192A	-	Conserved secreted protein	3	0	0	0	3	1	287	GA
Rv0193c	-	Hypothetical protein	35	0	0	0	35	0.9714	242	GA
Rv0194	-	Probable transmembrane multidrug efflux pump	56	0	0	0	56	1	359.71	GA
Rv0195	-	Possible two component transcriptional regulatory protein (probably LuxR-family)	6	0	0	0	6	1	358.83	GA
Rv0196	-	Possible transcriptional regulatory protein	7	0	0	7	0	1	266.14	NE
Rv0197	-	Possible oxidoreductase	34	0	0	34	0	0.9412	161.78	NE
Rv0198c	zmp1	Probable zinc metalloprotease Zmp1	43	0	0	43	0	0.907	82.38	NE
Rv0199	-	Probable conserved membrane protein	12	0	0	12	0	0.5	29.17	NE
Rv0200	-	Possible conserved transmembrane protein	8	0	0	8	0	0.875	161.43	NE
Rv0201c	-	hypothetical protein	9	0	0	9	0	1	138.33	NE
Rv0202c	mmpL11	Probable conserved transmembrane transport protein MmpL11	39	0	30	9	0	0.2821	38.27	GD
Rv0203	-	Possible exported protein	4	0	0	4	0	1	334.75	NE
Rv0204c	-	Probable conserved transmembrane protein	20	0	0	20	0	0.9	120.94	NE
Rv0205	-	Probable conserved transmembrane protein	13	0	0	13	0	0.9231	286.25	NE
Rv0206c	mmpL3	Possible conserved transmembrane transport protein MmpL3	35	31	0	4	0	0.1143	128	ES
Rv0207c	-	hypothetical protein	9	0	0	9	0	0.6667	143.67	NE
Rv0208c	-	Hypothetical methlytransferase (methylase)	12	0	0	12	0	0.8333	134	NE
Rv0209	-	Hypothetical protein	15	0	0	15	0	0.9333	271.93	NE
Rv0210	-	Hypothetical protein	13	0	0	13	0	0.8462	609.64	NE
Rv0211	pckA	Probable iron-regulated phosphoenolpyruvate carboxykinase [GTP] PckA (phosphoenolpyruvate carboxylase) (PEPCK)(pep carboxykinase)	25	0	0	25	0	0.6	79.07	NE
Rv0212c	nadR	Possible transcriptional regulatory protein NadR (probably AsnC-family)	7	0	0	7	0	0.8571	155.17	NE
Rv0213c	-	Possible methyltransferase (methylase)	31	0	0	31	0	0.8387	129.04	NE
Rv0214	fadD4	Probable fatty-acid-CoA ligase FadD4 (fatty-acid-CoA synthetase) (fatty-acid-CoA synthase)	34	0	0	34	0	0.9412	146.97	NE
Rv0215c	fadE3	Probable acyl-CoA dehydrogenase FadE3	18	0	0	18	0	0.9444	152.65	NE
Rv0216	-	Double hotdog hydratase	24	0	0	24	0	0.8333	102.4	NE
Rv0217c	lipW	Possible esterase LipW	22	0	0	22	0	0.9091	213.65	NE
Rv0218	-	Probable conserved transmembrane protein	19	0	0	19	0	0.8421	120.81	NE
Rv0219	-	Probable conserved transmembrane protein	12	0	0	12	0	1	242.5	NE
Rv0220	lipC	Probable esterase LipC	25	0	0	25	0	0.88	102.64	NE
Rv0221	-	Possible triacylglycerol synthase (diacylglycerol acyltransferase)	28	0	0	28	0	0.8929	181.64	NE
Rv0222	echA1	Probable enoyl-CoA hydratase EchA1 (enoyl hydrase) (unsaturated acyl-CoA hydratase) (crotonase)	9	0	0	9	0	1	69.89	NE
Rv0223c	-	Probable aldehyde dehydrogenase	26	0	0	26	0	0.8846	95.17	NE
Rv0224c	-	Possible methyltransferase (methylase)	16	15	0	1	0	0.0625	35	ES
Rv0225	-	Possible conserved protein	20	20	0	0	0	0	0	ES
Rv0226c	-	Probable conserved transmembrane protein	30	28	0	0	2	0.0667	652	ES
Rv0227c	-	Probable conserved membrane protein	24	24	0	0	0	0	0	ES
Rv0228	-	Probable integral membrane acyltransferase	14	13	0	1	0	0.0714	35	ES
Rv0229c	-	Possible conserved membrane protein with PIN domain	17	0	0	17	0	0.8235	129.71	NE
Rv0230c	php	Probable phosphotriesterase Php (parathion hydrolase) (PTE) (aryldialkylphosphatase) (paraoxonase) (a-esterase) (aryltriphosphatase) (paraoxon hydrolase)	16	0	0	16	0	1	296.12	NE
Rv0231	fadE4	Probable acyl-CoA dehydrogenase FadE4	37	0	0	37	0	0.9189	170.53	NE
Rv0232	-	Probable transcriptional regulatory protein (probably TetR/AcrR-family)	9	0	0	9	0	1	341.44	NE
Rv0233	nrdB	Ribonucleoside-diphosphate reductase (beta chain) NrdB (ribonucleotide reductase small chain)	12	0	0	12	0	1	165.92	NE
Rv0234c	gabD1	Succinate-semialdehyde dehydrogenase [NADP+] dependent (SSDH) GabD1	24	0	0	24	0	0.7917	107.89	NE
Rv0235c	-	Probable conserved transmembrane protein	27	0	0	27	0	0.8148	58.77	NE
Rv0236A	-	Small secreted protein	4	0	0	4	0	0.25	116	NE
Rv0236c	aftD	Possible arabinofuranosyltransferase AftD	40	39	0	1	0	0.025	314	ES
Rv0237	lpqI	Probable conserved lipoprotein LpqI	14	0	0	14	0	0.9286	186.38	NE
Rv0238	-	Possible transcriptional regulatory protein (probably TetR-family)	13	0	0	13	0	0.3846	88.4	NE
Rv0239	vapB24	Possible antitoxin VapB24	2	0	0	2	0	1	140	NE
Rv0240	vapC24	Possible toxin VapC24 Contains PIN domain	9	0	0	9	0	1	176	NE
Rv0241c	htdX	Probable 3-hydroxyacyl-thioester dehydratase HtdX	17	0	0	17	0	0.6471	115.36	NE
Rv0242c	fabG4	Probable 3-oxoacyl-[acyl-carrier protein] reductase FabG4 (3-ketoacyl-acyl carrier protein reductase)	11	0	0	11	0	0.8182	64.78	NE
Rv0243	fadA2	Probable acetyl-CoA acyltransferase FadA2 (3-ketoacyl-CoA thiolase) (beta-ketothiolase)	20	0	0	20	0	1	111.15	NE
Rv0244c	fadE5	Probable acyl-CoA dehydrogenase FadE5	23	0	0	23	0	0.9565	297.32	NE
Rv0245	-	Possible oxidoreductase	5	0	0	5	0	1	172.2	NE
Rv0246	-	Probable conserved integral membrane protein	34	0	0	34	0	0.7647	103.81	NE
Rv0247c	-	Probable succinate dehydrogenase [iron-sulfur subunit] (succinic dehydrogenase)	13	0	0	13	0	0.8462	68.82	NE
Rv0248c	-	Probable succinate dehydrogenase [iron-sulfur subunit] (succinic dehydrogenase)	40	0	0	40	0	0.95	128.66	NE
Rv0249c	-	Probable succinate dehydrogenase [membrane anchor subunit] (succinic dehydrogenase)	23	0	0	23	0	1	106.74	NE
Rv0250c	-	hypothetical protein	4	0	0	4	0	1	96	NE
Rv0251c	hsp	Heat shock protein Hsp (heat-stress-induced ribosome-binding protein A)	6	0	0	6	0	1	429	NE
Rv0252	nirB	Probable nitrite reductase [NAD(P)H] large subunit [FAD flavoprotein] NirB	41	0	0	41	0	0.9024	130.54	NE
Rv0253	nirD	Probable nitrite reductase [NAD(P)H] small subunit NirD	8	0	0	8	0	1	128	NE
Rv0254c	cobU	Probable bifunctional cobalamin biosynthesis protein CobU: cobinamide kinase + cobinamide phosphate guanylyltransferase	6	0	0	6	0	1	221	NE
Rv0255c	cobQ1	Probable cobyric acid synthase CobQ1	15	0	0	15	0	0.9333	257.79	NE
Rv0256c	PPE2	PPE family protein PPE2	32	0	0	32	0	0.8438	168.15	NE
Rv0257	-	hypothetical protein	4	0	0	4	0	1	241.5	NE
Rv0258c	-	hypothetical protein	9	0	0	9	0	0.6667	81.5	NE
Rv0259c	-	hypothetical protein	8	0	0	8	0	0.875	119.86	NE
Rv0260c	-	Possible transcriptional regulatory protein	22	0	0	22	0	0.6364	171.36	NE
Rv0261c	narK3	Probable integral membrane nitrite extrusion protein NarK3 (nitrite facilitator)	26	0	0	26	0	1	119.12	NE
Rv0262c	aac	Aminoglycoside 2'-N-acetyltransferase Aac (Aac(2')-IC)	8	0	0	8	0	1	113.5	NE
Rv0263c	-	hypothetical protein	17	0	0	17	0	0.8824	86.13	NE
Rv0264c	-	hypothetical protein	10	0	0	10	0	1	215.3	NE
Rv0265c	-	Probable periplasmic iron-transport lipoprotein	9	0	0	9	0	1	168	NE
Rv0266c	oplA	Probable 5-oxoprolinase OplA (5-oxo-L-prolinase) (pyroglutamase) (5-OPASE)	43	0	0	30	13	0.9302	301	NE
Rv0267	narU	Probable integral membrane nitrite extrusion protein NarU (nitrite facilitator)	16	0	0	0	16	1	254.62	GA
Rv0268c	-	Hypothetical protein	13	0	0	0	13	1	363.46	GA
Rv0269c	-	hypothetical protein	11	0	0	0	11	1	335.55	GA
Rv0270	fadD2	Probable fatty-acid-CoA ligase FadD2 (fatty-acid-CoA synthetase) (fatty-acid-CoA synthase)	26	0	0	3	23	1	360.5	GA
Rv0271c	fadE6	Probable acyl-CoA dehydrogenase FadE6	35	0	0	35	0	0.9143	197.28	NE
Rv0272c	-	hypothetical protein	16	0	0	16	0	0.875	89.79	NE
Rv0273c	-	Possible transcriptional regulatory protein	17	0	0	17	0	0.9412	171.69	NE
Rv0274	-	hypothetical protein	9	0	0	9	0	0.8889	88.88	NE
Rv0275c	-	Possible transcriptional regulatory protein (possibly TetR-family)	10	0	0	10	0	0.8	138.38	NE
Rv0276	-	hypothetical protein	18	0	0	18	0	1	178.44	NE
Rv0277c	vapC25	Possible toxin VapC25 Contains PIN domain	7	0	0	7	0	0.8571	165	NE
Rv0278c	PE_PGRS3	PE-PGRS family protein PE_PGRS3	27	0	0	5	22	0.8519	392.83	GA
Rv0279c	PE_PGRS4	PE-PGRS family protein PE_PGRS4	20	0	0	0	20	0.95	389	GA
Rv0280	PPE3	PPE family protein PPE3	26	0	25	1	0	0.2692	31.86	GD
Rv0281	-	Possible S-adenosylmethionine-dependent methyltransferase	14	0	0	14	0	0.9286	428.15	NE
Rv0282	eccA3	ESX conserved component EccA3 ESX-3 type VII secretion system protein	24	23	0	1	0	0.0417	12	ES
Rv0283	eccB3	ESX conserved component EccB3 ESX-3 type VII secretion system protein Possible membrane protein	24	23	0	1	0	0.0417	23	ES
Rv0284	eccC3	ESX conserved component EccC3 ESX-3 type VII secretion system protein Possible membrane protein	61	61	0	0	0	0	0	ES
Rv0285	PE5	PE family protein PE5	5	5	0	0	0	0	0	ES
Rv0286	PPE4	PPE family protein PPE4	32	0	0	32	0	0.6875	24.05	NE
Rv0287	esxG	ESAT-6 like protein EsxG (conserved protein TB9.8)	5	0	5	0	0	0.2	35	GD
Rv0288	esxH	Low molecular weight protein antigen 7 EsxH (10 kDa antigen) (CFP-7) (protein TB10.4)	8	0	8	0	0	0	0	GD
Rv0289	espG3	ESX-3 secretion-associated protein EspG3	14	0	14	0	0	0.0714	12	GD
Rv0290	eccD3	ESX conserved component EccD3 ESX-3 type VII secretion system protein Probable transmembrane protein	19	0	19	0	0	0	0	GD
Rv0291	mycP3	Probable membrane-anchored mycosin MycP3 (serine protease) (subtilisin-like protease) (subtilase-like) (mycosin-3)	13	0	13	0	0	0.1538	17.5	GD
Rv0292	eccE3	ESX conserved component EccE3 ESX-3 type VII secretion system protein Probable transmembrane protein	17	0	15	2	0	0.2353	49.75	GD
Rv0293c	-	hypothetical protein	27	0	0	27	0	0.9259	229.12	NE
Rv0294	tam	Probable trans-aconitate methyltransferase Tam	15	0	0	15	0	0.9333	163	NE
Rv0295c	-	hypothetical protein	10	0	0	10	0	0.9	251	NE
Rv0296c	-	Probable sulfatase	43	0	0	43	0	0.8605	185.62	NE
Rv0297	PE_PGRS5	PE-PGRS family protein PE_PGRS5	14	0	0	14	0	0.9286	318.92	NE
Rv0298	-	Hypothetical protein	5	0	0	5	0	1	344.6	NE
Rv0299	-	Hypothetical protein	3	0	0	3	0	1	504.33	NE
Rv0300	vapB2	Possible antitoxin VapB2	5	0	0	5	0	1	346.8	NE
Rv0301	vapC2	Possible toxin VapC2	8	0	0	8	0	1	416.25	NE
Rv0302	-	Probable transcriptional regulatory protein (probably TetR/AcrR-family)	8	0	0	8	0	1	244.62	NE
Rv0303	-	Probable dehydrogenase/reductase	13	0	0	13	0	1	291.85	NE
Rv0304c	PPE5	PPE family protein PPE5	137	0	0	137	0	0.7737	129.89	NE
Rv0305c	PPE6	PPE family protein PPE6	61	0	0	61	0	0.8033	80.76	NE
Rv0306	-	Putative oxidoreductase	9	0	0	9	0	1	362.22	NE
Rv0307c	-	hypothetical protein	9	0	0	9	0	1	199.22	NE
Rv0308	-	Probable conserved integral membrane protein	16	0	0	16	0	0.875	181.29	NE
Rv0309	-	Possible conserved exported protein	13	0	0	13	0	0.9231	118.42	NE
Rv0310c	-	hypothetical protein	12	0	0	12	0	0.8333	101.4	NE
Rv0311	-	hypothetical protein	17	0	0	17	0	0.9412	112.12	NE
Rv0312	-	Conserved hypothetical proline and threonine rich protein	22	0	0	22	0	0.6364	59.29	NE
Rv0313	-	hypothetical protein	6	0	0	6	0	1	413.17	NE
Rv0314c	-	Possible conserved membrane protein	7	0	0	7	0	1	409.14	NE
Rv0315	-	Possible beta-1,3-glucanase precursor	11	0	0	11	0	0.9091	222.3	NE
Rv0316	-	Possible muconolactone isomerase	8	0	0	8	0	0.875	447.43	NE
Rv0317c	glpQ2	Possible glycerophosphoryl diester phosphodiesterase GlpQ2 (glycerophosphodiester phosphodiesterase)	14	0	0	14	0	1	333.5	NE
Rv0318c	-	Probable conserved integral membrane protein	8	0	0	8	0	1	296.75	NE
Rv0319	pcp	Probable pyrrolidone-carboxylate peptidase Pcp (5-oxoprolyl-peptidase) (pyroglutamyl-peptidase I) (PGP-I) (pyrase)	9	0	0	9	0	1	230.33	NE
Rv0320	-	Possible conserved exported protein	16	0	0	16	0	1	208.06	NE
Rv0321	dcd	Probable deoxycytidine triphosphate deaminase Dcd (dCTP deaminase)	7	0	0	7	0	0.8571	297	NE
Rv0322	udgA	Probable UDP-glucose 6-dehydrogenase UdgA (UDP-GLC dehydrogenase) (UDP-GLCDH) (UDPGDH)	24	0	0	24	0	0.9167	143	NE
Rv0323c	-	hypothetical protein	13	0	0	13	0	0.9231	263.92	NE
Rv0324	-	Possible transcriptional regulatory protein (possibly ArsR-family)	12	0	0	12	0	0.9167	346.09	NE
Rv0325	-	Hypothetical protein	7	0	0	7	0	0.8571	277.33	NE
Rv0326	-	Hypothetical protein	10	0	0	10	0	0.9	159.22	NE
Rv0327c	cyp135A1	Possible cytochrome P450 135A1 Cyp135A1	25	0	0	25	0	0.8	65.35	NE
Rv0328	-	Possible transcriptional regulatory protein (possibly TetR/AcrR-family)	11	0	0	11	0	1	247.73	NE
Rv0329c	-	hypothetical protein	9	0	0	9	0	0.8889	273.75	NE
Rv0330c	-	Hypothetical protein	10	0	0	10	0	1	301.5	NE
Rv0331	-	Possible dehydrogenase/reductase	18	0	0	18	0	1	142.33	NE
Rv0332	-	hypothetical protein	13	0	0	13	0	1	243.54	NE
Rv0333	-	hypothetical protein	4	0	0	4	0	0.75	287.33	NE
Rv0334	rmlA	Alpha-D-glucose-1-phosphate thymidylyltransferase RmlA (dTDP-glucose synthase) (dTDP-glucose pyrophosphorylase)	19	19	0	0	0	0	0	ES
Rv0335c	PE6	PE family protein PE6	3	0	0	3	0	1	38.67	NE
Rv0336	-	Conserved 13E12 repeat family protein	18	0	0	18	0	1	302.11	NE
Rv0337c	aspC	Probable aspartate aminotransferase AspC (transaminase A) (ASPAT)	23	0	0	23	0	0.8696	125.75	NE
Rv0338c	-	Probable iron-sulfur-binding reductase	37	0	0	37	0	0.5946	68.36	NE
Rv0339c	-	Possible transcriptional regulatory protein	30	0	0	30	0	0.8333	175.52	NE
Rv0340	-	hypothetical protein	6	0	0	6	0	0.8333	51.2	NE
Rv0341	iniB	Isoniazid inductible gene protein IniB	19	0	0	19	0	0.7895	171.47	NE
Rv0342	iniA	Isoniazid inductible gene protein IniA	27	0	0	27	0	0.963	155.81	NE
Rv0343	iniC	Isoniazid inductible gene protein IniC	13	0	0	13	0	0.7692	246.8	NE
Rv0344c	lpqJ	Probable lipoprotein LpqJ	12	0	0	12	0	1	260.08	NE
Rv0345	-	hypothetical protein	7	0	0	7	0	1	297.86	NE
Rv0346c	ansP2	Possible L-asparagine permease AnsP2 (L-asparagine transport protein)	29	0	0	29	0	0.931	254.85	NE
Rv0347	-	Probable conserved membrane protein	18	0	17	1	0	0.1667	202	GD
Rv0348	-	Possible transcriptional regulatory protein	19	0	11	8	0	0.4211	42.38	GD
Rv0349	-	Hypothetical protein	8	0	0	8	0	1	208.25	NE
Rv0350	dnaK	Probable chaperone protein DnaK (heat shock protein 70) (heat shock 70 kDa protein) (HSP70)	17	16	1	0	0	0.0588	12	ES
Rv0351	grpE	Probable GrpE protein (HSP-70 cofactor)	10	0	7	3	0	0.2	99	GD
Rv0352	dnaJ1	Probable chaperone protein DnaJ1	14	0	0	14	0	0.5714	97.62	NE
Rv0353	hspR	Probable heat shock protein transcriptional repressor HspR (MerR family)	6	0	0	6	0	1	510.17	NE
Rv0354c	PPE7	PPE family protein PPE7	6	0	0	6	0	1	46.5	NE
Rv0355c	PPE8	PPE family protein PPE8	172	13	39	120	0	0.6337	125.82	NE
Rv0356c	-	hypothetical protein	10	0	0	10	0	1	179.3	NE
Rv0357c	purA	Probable adenylosuccinate synthetase PurA (imp--aspartate ligase) (ADSS) (ampsase)	24	24	0	0	0	0	0	ES
Rv0358	-	hypothetical protein	14	0	0	14	0	0.8571	83.42	NE
Rv0359	-	Probable conserved integral membrane protein	11	0	0	2	9	1	391.55	GA
Rv0360c	-	hypothetical protein	9	0	0	0	9	1	535.67	GA
Rv0361	-	Probable conserved membrane protein	8	0	0	0	8	1	141.25	GA
Rv0362	mgtE	Possible Mg2+ transport transmembrane protein MgtE	16	0	0	0	16	0.9375	508.33	GA
Rv0363c	fba	Probable fructose-bisphosphate aldolase Fba	18	0	0	18	0	0.6111	34	NE
Rv0364	-	Possible conserved transmembrane protein	13	0	12	0	1	0.2308	46.67	GD
Rv0365c	-	hypothetical protein	21	0	0	0	21	0.8571	452.06	GA
Rv0366c	-	hypothetical protein	7	0	0	6	1	1	257.86	NE
Rv0367c	-	Hypothetical protein	2	0	0	2	0	1	81.5	NE
Rv0368c	-	hypothetical protein	18	0	0	18	0	1	276.89	NE
Rv0369c	-	Possible membrane oxidoreductase	7	0	0	7	0	0.8571	112.5	NE
Rv0370c	-	Possible oxidoreductase	21	0	0	21	0	0.7619	104.12	NE
Rv0371c	-	hypothetical protein	7	0	0	7	0	0.8571	102.83	NE
Rv0372c	-	hypothetical protein	6	0	0	6	0	0.6667	154.25	NE
Rv0373c	-	Probable carbon monoxyde dehydrogenase (large chain)	39	0	0	39	0	0.8974	115.49	NE
Rv0374c	-	Probable carbon monoxyde dehydrogenase (small chain)	6	0	0	6	0	1	79.5	NE
Rv0375c	-	Probable carbon monoxyde dehydrogenase (medium chain)	8	0	0	8	0	0.875	151.29	NE
Rv0376c	-	hypothetical protein	21	0	0	21	0	0.9048	121.37	NE
Rv0377	-	Probable transcriptional regulatory protein (probably LysR-family)	10	0	0	10	0	0.8	167.25	NE
Rv0378	-	Conserved hypothetical glycine rich protein	3	0	0	3	0	0.6667	163	NE
Rv0379	secE2	Possible protein transport protein SecE2	4	0	0	4	0	1	197.75	NE
Rv0380c	-	Possible RNA methyltransferase (RNA methylase)	11	0	0	11	0	1	246.64	NE
Rv0381c	-	Hypothetical protein	17	0	0	17	0	0.8824	201.07	NE
Rv0382c	pyrE	Probable orotate phosphoribosyltransferase PyrE (OPRT) (oprtase)	13	12	0	1	0	0.0769	279	ES
Rv0383c	-	Possible conserved secreted protein	9	7	0	0	2	0.2222	535.5	ES
Rv0384c	clpB	Probable endopeptidase ATP binding protein (chain B) ClpB (ClpB protein) (heat shock protein F84.1)	25	0	0	25	0	0.48	31.25	NE
Rv0385	-	Probable monooxygenase	20	0	0	20	0	0.95	408	NE
Rv0386	-	Probable transcriptional regulatory protein (probably LuxR/UhpA-family)	44	0	0	44	0	0.9318	272.56	NE
Rv0387c	-	hypothetical protein	15	0	0	15	0	0.8667	135.31	NE
Rv0388c	PPE9	PPE family protein PPE9	10	0	0	10	0	0.8	51	NE
Rv0389	purT	Probable phosphoribosylglycinamide formyltransferase 2 PurT (GART 2) (gar transformylase 2) (5'-phosphoribosylglycinamide transformylase 2) (formate-dependent gar transformylase)	9	0	0	9	0	0.8889	407.5	NE
Rv0390	-	hypothetical protein	8	0	0	8	0	0.875	349.29	NE
Rv0391	metZ	Probable O-succinylhomoserine sulfhydrylase MetZ (OSH sulfhydrylase)	22	0	0	22	0	0.7727	97.94	NE
Rv0392c	ndhA	Probable membrane NADH dehydrogenase NdhA	17	0	0	17	0	0.8824	193.4	NE
Rv0393	-	Conserved 13E12 repeat family protein	10	0	0	10	0	1	337.5	NE
Rv0394c	-	Possible secreted protein	10	0	0	10	0	1	182.7	NE
Rv0395	-	Hypothetical protein	8	0	0	8	0	1	155.75	NE
Rv0396	-	Hypothetical protein	6	0	0	6	0	0.6667	58	NE
Rv0397	-	Conserved 13E12 repeat family protein	4	0	0	4	0	0.75	198	NE
Rv0397A	-	hypothetical protein	8	0	0	8	0	1	160	NE
Rv0398c	-	Possible secreted protein	6	0	0	6	0	0.8333	123.2	NE
Rv0399c	lpqK	Possible conserved lipoprotein LpqK	25	0	0	25	0	0.84	72.14	NE
Rv0400c	fadE7	Acyl-CoA dehydrogenase FadE7	11	0	0	11	0	0.9091	117.6	NE
Rv0401	-	Probable conserved transmembrane protein	3	0	0	3	0	1	85.33	NE
Rv0402c	mmpL1	Probable conserved transmembrane transport protein MmpL1	56	0	0	56	0	0.9107	111	NE
Rv0403c	mmpS1	Probable conserved membrane protein MmpS1	7	0	0	7	0	1	63.29	NE
Rv0404	fadD30	Fatty-acid-AMP ligase FadD30 (fatty-acid-AMP synthetase) (fatty-acid-AMP synthase)	87	0	37	50	0	0.4828	40.79	NE
Rv0405	pks6	Probable membrane bound polyketide synthase Pks6	124	0	62	62	0	0.4435	94.07	NE
Rv0406c	-	Beta lactamase like protein	15	0	0	15	0	0.9333	206.36	NE
Rv0407	fgd1	F420-dependent glucose-6-phosphate dehydrogenase Fgd1	20	0	0	20	0	1	221.7	NE
Rv0408	pta	Probable phosphate acetyltransferase Pta (phosphotransacetylase)	44	0	0	44	0	0.9773	127.56	NE
Rv0409	ackA	Probable acetate kinase AckA (acetokinase)	17	0	0	17	0	0.8235	54.86	NE
Rv0410c	pknG	Serine/threonine-protein kinase PknG (protein kinase G) (STPK G)	32	0	0	32	0	0.8125	41.27	NE
Rv0411c	glnH	Probable glutamine-binding lipoprotein GlnH (GLNBP)	9	0	0	9	0	0.6667	44.67	NE
Rv0412c	-	Possible conserved membrane protein	23	0	0	23	0	0.7391	41.12	NE
Rv0413	mutT3	Possible mutator protein MutT3 (7,8-dihydro-8-oxoguanine-triphosphatase) (8-oxo-dGTPase) (dGTP pyrophosphohydrolase)	8	0	0	8	0	1	228.38	NE
Rv0414c	thiE	Thiamine-phosphate pyrophosphorylase ThiE (TMP pyrophosphorylase) (TMP-PPASE) (thiamine-phosphate synthase)	10	8	0	2	0	0.2	139.5	ES
Rv0415	thiO	Possible thiamine biosynthesis oxidoreductase ThiO	12	12	0	0	0	0	0	ES
Rv0416	thiS	Possible protein ThiS	4	4	0	0	0	0	0	ES
Rv0417	thiG	Probable thiamin biosynthesis protein ThiG (thiazole biosynthesis protein)	16	15	0	1	0	0.0625	23	ES
Rv0418	lpqL	Probable lipoprotein aminopeptidase LpqL	28	0	0	28	0	0.8929	129.32	NE
Rv0419	lpqM	Possible lipoprotein peptidase LpqM	23	0	0	23	0	0.8261	123.11	NE
Rv0420c	-	Possible transmembrane protein	10	0	0	10	0	0.9	288.44	NE
Rv0421c	-	hypothetical protein	10	0	0	10	0	0.9	124.33	NE
Rv0422c	thiD	Probable phosphomethylpyrimidine kinase ThiD (HMP-phosphate kinase) (HMP-P kinase)	14	0	14	0	0	0.0714	12	GD
Rv0423c	thiC	Probable thiamine biosynthesis protein ThiC	22	19	1	2	0	0.0909	87.5	ES
Rv0424c	-	Hypothetical protein	9	0	0	9	0	0.8889	125.12	NE
Rv0425c	ctpH	Possible metal cation transporting P-type ATPase CtpH	41	0	0	41	0	0.8537	187.66	NE
Rv0426c	-	Possible transmembrane protein	3	0	0	3	0	1	228.67	NE
Rv0427c	xthA	Probable exodeoxyribonuclease III protein XthA (exonuclease III) (EXO III) (AP endonuclease VI)	14	0	0	14	0	1	183.79	NE
Rv0428c	-	GCN5-related N-acetyltransferase	17	0	0	17	0	0.8824	174.6	NE
Rv0429c	def	Probable polypeptide deformylase Def (PDF) (formylmethionine deformylase)	10	9	0	1	0	0.1	244	ES
Rv0430	-	hypothetical protein	3	0	0	3	0	0.3333	12	NE
Rv0431	-	Putative tuberculin related peptide	10	0	0	10	0	0.9	59.56	NE
Rv0432	sodC	Periplasmic superoxide dismutase [Cu-Zn] SodC	13	0	0	13	0	1	294.69	NE
Rv0433	-	hypothetical protein	24	0	0	24	0	1	220.67	NE
Rv0434	-	hypothetical protein	14	0	0	14	0	0.9286	288.31	NE
Rv0435c	-	Putative conserved ATPase	24	0	0	24	0	0.8333	288.15	NE
Rv0436c	pssA	Probable CDP-diacylglycerol--serine O-phosphatidyltransferase PssA (PS synthase) (phosphatidylserine synthase)	17	0	0	17	0	1	207.41	NE
Rv0437c	psd	Possible phosphatidylserine decarboxylase Psd (PS decarboxylase)	8	0	0	8	0	0.75	217.17	NE
Rv0438c	moeA2	Probable molybdopterin biosynthesis protein MoeA2	15	0	0	15	0	1	216.53	NE
Rv0439c	-	Probable dehydrogenase/reductase	19	0	0	19	0	0.8421	292.5	NE
Rv0440	groEL2	60 kDa chaperonin 2 GroEL2 (protein CPN60-2) (GroEL protein 2) (65 kDa antigen) (heat shock protein 65) (cell wall protein A) (antigen A)	13	13	0	0	0	0	0	ES
Rv0441c	-	Hypothetical protein	10	0	0	10	0	1	179.2	NE
Rv0442c	PPE10	PPE family protein PPE10	25	0	0	25	0	0.84	245.19	NE
Rv0443	-	hypothetical protein	15	0	0	15	0	0.8667	110.23	NE
Rv0444c	rskA	Anti-sigma factor RskA (regulator of sigma K)	9	0	0	9	0	0.8889	219.75	NE
Rv0445c	sigK	Alternative RNA polymerase sigma factor SigK	10	0	0	10	0	1	245.6	NE
Rv0446c	-	Possible conserved transmembrane protein	17	0	0	17	0	1	104.82	NE
Rv0447c	ufaA1	Probable cyclopropane-fatty-acyl-phospholipid synthase UfaA1 (cyclopropane fatty acid synthase) (CFA synthase)	27	0	0	27	0	0.9259	251.96	NE
Rv0448c	-	hypothetical protein	16	0	0	16	0	1	211.75	NE
Rv0449c	-	hypothetical protein	23	0	0	23	0	1	201.04	NE
Rv0450c	mmpL4	Probable conserved transmembrane transport protein MmpL4	84	13	11	60	0	0.5595	72.85	NE
Rv0451c	mmpS4	Probable conserved membrane protein MmpS4	15	14	0	1	0	0.0667	12	ES
Rv0452	-	Possible transcriptional regulatory protein	10	0	0	10	0	1	186.3	NE
Rv0453	PPE11	PPE family protein PPE11	23	0	0	23	0	0.9565	230.77	NE
Rv0454	-	hypothetical protein	7	0	0	7	0	1	307.71	NE
Rv0455c	-	hypothetical protein	12	11	0	1	0	0.0833	210	ES
Rv0456A	mazF1	Possible toxin MazF1	4	0	0	4	0	1	209.5	NE
Rv0456B	mazE1	Possible antitoxin MazE1	13	0	0	13	0	1	65.23	NE
Rv0456c	echA2	enoyl-CoA hydratase EchA2 (enoyl hydrase) (unsaturated acyl-CoA hydratase) (crotonase)	12	0	0	12	0	0.9167	148	NE
Rv0457c	-	Probable peptidase	39	0	0	39	0	0.8462	135.42	NE
Rv0458	-	Probable aldehyde dehydrogenase	23	0	0	23	0	0.913	164.57	NE
Rv0459	-	hypothetical protein	6	0	0	6	0	1	215.17	NE
Rv0460	-	Conserved hydrophobic protein	3	0	0	3	0	1	143.67	NE
Rv0461	-	Probable transmembrane protein	17	0	0	17	0	1	169.24	NE
Rv0462	lpdC	Dihydrolipoamide dehydrogenase LpdC (lipoamide reductase (NADH)) (lipoyl dehydrogenase) (dihydrolipoyl dehydrogenase) (diaphorase)	27	0	25	2	0	0.2963	16.12	GD
Rv0463	-	Probable conserved membrane protein	4	0	0	4	0	1	259	NE
Rv0464c	-	hypothetical protein	16	0	0	16	0	0.8125	106.54	NE
Rv0465c	-	Probable transcriptional regulatory protein	28	0	0	28	0	0.9643	229.81	NE
Rv0466	-	hypothetical protein	8	0	0	8	0	0.875	139.57	NE
Rv0467	icl1	Isocitrate lyase Icl (isocitrase) (isocitratase)	19	0	0	0	19	1	453.42	GA
Rv0468	fadB2	3-hydroxybutyryl-CoA dehydrogenase FadB2 (beta-hydroxybutyryl-CoA dehydrogenase) (BHBD)	13	4	0	0	9	0.6923	94.44	GA
Rv0469	umaA	Possible mycolic acid synthase UmaA	25	0	0	25	0	0.76	71.68	NE
Rv0470A	-	Hypothetical protein	11	0	0	0	11	1	662.64	GA
Rv0470c	pcaA	Mycolic acid synthase PcaA (cyclopropane synthase)	13	0	0	13	0	0.9231	85.42	NE
Rv0471c	-	Hypothetical protein	12	0	0	0	12	0.9167	557.91	GA
Rv0472c	-	Probable transcriptional regulatory protein (possibly TetR-family)	11	0	0	0	11	0.9091	146.7	GA
Rv0473	-	Possible conserved transmembrane protein	16	0	0	0	16	0.9375	348.53	GA
Rv0474	-	Probable transcriptional regulatory protein	8	0	0	0	8	1	331.75	GA
Rv0475	hbhA	Iron-regulated heparin binding hemagglutinin HbhA (adhesin)	10	0	0	0	10	1	293.4	GA
Rv0476	-	Possible conserved transmembrane protein	7	0	0	0	7	1	246.29	GA
Rv0477	-	Possible conserved secreted protein	6	0	0	0	6	1	626.67	GA
Rv0478	deoC	Probable deoxyribose-phosphate aldolase DeoC (phosphodeoxyriboaldolase) (deoxyriboaldolase)	3	0	0	0	3	1	209.67	GA
Rv0479c	-	Probable conserved membrane protein	13	0	12	1	0	0.3077	189.5	GD
Rv0480c	-	Possible amidohydrolase	16	0	0	16	0	1	165.88	NE
Rv0481c	-	Hypothetical protein	12	0	0	12	0	1	185.33	NE
Rv0482	murB	Probable UDP-N-acetylenolpyruvoylglucosamine reductase MurB (UDP-N-acetylmuramate dehydrogenase)	14	12	0	1	1	0.1429	681	ES
Rv0483	lprQ	Probable conserved lipoprotein LprQ	30	0	0	0	30	1	295.7	GA
Rv0484c	-	Probable short-chain type oxidoreductase	11	0	0	0	11	1	400	GA
Rv0485	-	Possible transcriptional regulatory protein	23	0	0	0	23	0.9565	133.36	GA
Rv0486	mshA	Glycosyltransferase MshA	13	0	0	0	13	1	386	GA
Rv0487	-	hypothetical protein	10	0	0	0	10	1	521.6	GA
Rv0488	-	Probable conserved integral membrane protein	9	0	0	0	9	1	195.44	GA
Rv0489	gpm1	Probable phosphoglycerate mutase 1 Gpm1 (phosphoglyceromutase) (PGAM) (BPG-dependent PGAM)	12	0	0	0	12	0.75	94.44	GA
Rv0490	senX3	Putative two component sensor histidine kinase SenX3	16	0	0	0	16	0.875	237	GA
Rv0491	regX3	Two component sensory transduction protein RegX3 (transcriptional regulatory protein) (probably LuxR-family)	10	0	0	0	10	1	341.1	GA
Rv0492A	-	Hypothetical protein	5	0	0	1	4	1	517	GA
Rv0492c	-	Probable oxidoreductase GMC-type	19	0	0	0	19	0.9474	428.94	GA
Rv0493c	-	hypothetical protein	17	0	0	17	0	0.9412	232.12	NE
Rv0494	-	Probable transcriptional regulatory protein (probably GntR-family)	8	0	0	8	0	1	196.62	NE
Rv0495c	-	hypothetical protein	14	0	0	14	0	0.9286	77.85	NE
Rv0496	-	hypothetical protein	8	0	0	8	0	1	222.75	NE
Rv0497	-	Probable conserved transmembrane protein	15	0	0	15	0	0.8667	109.31	NE
Rv0498	-	hypothetical protein	12	0	0	12	0	1	275.5	NE
Rv0499	-	hypothetical protein	6	0	0	6	0	1	240.5	NE
Rv0500	proC	Probable pyrroline-5-carboxylate reductase ProC (P5CR) (P5C reductase)	13	0	0	13	0	0.6923	35.22	NE
Rv0500A	-	hypothetical protein	5	0	0	5	0	1	114	NE
Rv0500B	-	hypothetical protein	2	0	0	2	0	1	297	NE
Rv0501	galE2	Possible UDP-glucose 4-epimerase GalE2 (galactowaldenase) (UDP-galactose 4-epimerase) (uridine diphosphate galactose 4-epimerase) (uridine diphospho-galactose 4-epimerase)	26	0	0	26	0	0.8846	131.52	NE
Rv0502	-	hypothetical protein	19	0	0	19	0	0.8947	157.53	NE
Rv0503c	cmaA2	Cyclopropane-fatty-acyl-phospholipid synthase 2 CmaA2 (cyclopropane fatty acid synthase) (CFA synthase) (cyclopropane mycolic acid synthase 2) (mycolic acid trans-cyclopropane synthetase)	21	0	0	21	0	1	200.67	NE
Rv0504c	-	hypothetical protein	9	0	0	9	0	0.6667	21.5	NE
Rv0505c	serB1	Possible phosphoserine phosphatase SerB1 (PSP) (O-phosphoserine phosphohydrolase) (pspase)	22	0	0	22	0	0.9091	91.35	NE
Rv0506	mmpS2	Probable conserved membrane protein MmpS2	9	0	0	9	0	1	157.89	NE
Rv0507	mmpL2	Probable conserved transmembrane transport protein MmpL2	82	0	19	63	0	0.6951	139.3	NE
Rv0508	-	hypothetical protein	9	0	0	9	0	0.8889	184.75	NE
Rv0509	hemA	Probable glutamyl-tRNA reductase HemA (GLUTR)	22	21	0	1	0	0.0455	12	ES
Rv0510	hemC	Probable porphobilinogen deaminase HemC (PBG) (hydroxymethylbilane synthase) (HMBS) (pre-uroporphyrinogen synthase)	13	12	0	1	0	0.0769	81	ES
Rv0511	hemD	Probable uroporphyrin-III C-methyltransferase HemD (uroporphyrinogen III methylase) (urogen III methylase) (SUMT) (urogen III methylase) (UROM)	19	18	0	1	0	0.0526	81	ES
Rv0512	hemB	Probable delta-aminolevulinic acid dehydratase HemB (porphobilinogen synthase) (ALAD) (ALADH)	22	19	0	3	0	0.0909	46.5	ES
Rv0513	-	Possible conserved transmembrane protein	7	0	0	7	0	1	106.43	NE
Rv0514	-	Possible transmembrane protein	2	0	0	2	0	1	454	NE
Rv0515	-	Conserved 13E12 repeat family protein	19	0	0	19	0	1	280.74	NE
Rv0516c	-	Possible anti-anti-sigma factor	10	0	0	10	0	0.8	211	NE
Rv0517	-	Possible membrane acyltransferase	21	0	0	21	0	0.9524	287	NE
Rv0518	-	Possible exported protein	12	0	0	12	0	0.9167	240.36	NE
Rv0519c	-	Possible conserved membrane protein	10	0	0	10	0	0.9	310.33	NE
Rv0520	-	Possible methyltransferase/methylase (fragment)	5	0	0	5	0	1	128.2	NE
Rv0521	-	Possible methyltransferase/methylase (fragment)	5	0	0	5	0	1	60.4	NE
Rv0522	gabP	Probable GABA permease GabP (4-amino butyrate transport carrier) (GAMA-aminobutyrate permease)	23	0	0	23	0	0.9565	192.64	NE
Rv0523c	-	hypothetical protein	10	0	0	10	0	0.9	128.11	NE
Rv0524	hemL	Probable glutamate-1-semialdehyde 2,1-aminomutase HemL (GSA) (glutamate-1-semialdehyde aminotransferase) (GSA-at)	21	18	3	0	0	0.0476	12	ES
Rv0525	-	hypothetical protein	10	0	8	2	0	0.3	159.33	GD
Rv0526	-	Possible thioredoxin protein (thiol-disulfide interchange protein)	7	0	0	7	0	0.8571	21.33	NE
Rv0527	ccdA	Possible cytochrome C-type biogenesis protein CcdA	5	0	0	5	0	0.8	14.75	NE
Rv0528	-	Probable conserved transmembrane protein	16	0	16	0	0	0.4375	16.71	GD
Rv0529	ccsA	Possible cytochrome C-type biogenesis protein CcsA	18	0	18	0	0	0.2778	18.6	GD
Rv0530	-	hypothetical protein	18	0	0	18	0	0.8889	196.5	NE
Rv0530A	-	hypothetical protein	4	0	0	4	0	1	270.75	NE
Rv0531	-	Possible conserved membrane protein	4	0	0	4	0	0.75	39	NE
Rv0532	PE_PGRS6	PE-PGRS family protein PE_PGRS6	21	0	0	21	0	0.8571	249.72	NE
Rv0533c	fabH	3-oxoacyl-[acyl-carrier-protein] synthase III FabH (beta-ketoacyl-ACP synthase III) (KAS III)	16	0	0	16	0	0.9375	329.13	NE
Rv0534c	menA	1,4-dihydroxy-2-naphthoate octaprenyltransferase MenA (DHNA-octaprenyltransferase)	12	0	0	12	0	0.5	31.33	NE
Rv0535	pnp	Probable 5'-methylthioadenosine phosphorylase Pnp (MTA phosphorylase)	9	0	0	9	0	1	168.22	NE
Rv0536	galE3	Probable UDP-glucose 4-epimerase GalE3 (galactowaldenase) (UDP-galactose 4-epimerase) (uridine diphosphate galactose 4-epimerase) (uridine diphospho-galactose 4-epimerase)	12	0	0	12	0	1	107.58	NE
Rv0537c	-	Probable integral membrane protein	20	0	0	20	0	0.95	295.95	NE
Rv0538	-	Possible conserved membrane protein	15	0	0	15	0	0.9333	240.21	NE
Rv0539	-	Probable dolichyl-phosphate sugar synthase (dolichol-phosphate sugar synthetase) (dolichol-phosphate sugar transferase) (sugar phosphoryldolichol synthase)	6	0	0	6	0	0.8333	60.6	NE
Rv0540	-	hypothetical protein	11	0	0	11	0	0.9091	172.1	NE
Rv0541c	-	Probable conserved integral membrane protein	19	18	0	1	0	0.0526	58	ES
Rv0542c	menE	Possible O-succinylbenzoic acid--CoA ligase MenE (OSB-CoA synthetase) (O-succinylbenzoate-CoA synthase)	15	0	0	15	0	0.4	110.67	NE
Rv0543c	-	hypothetical protein	3	0	0	3	0	0.3333	93	NE
Rv0544c	-	Possible conserved transmembrane protein	7	0	0	7	0	1	217.86	NE
Rv0545c	pitA	Probable low-affinity inorganic phosphate transporter integral membrane protein PitA	14	0	0	14	0	0.8571	164.92	NE
Rv0546c	-	hypothetical protein	8	0	0	8	0	1	56.88	NE
Rv0547c	-	Possible oxidoreductase	10	0	0	10	0	1	142.1	NE
Rv0548c	menB	Naphthoate synthase MenB (dihydroxynaphthoic acid synthetase) (DHNA synthetase)	13	0	0	13	0	0.4615	13.83	NE
Rv0549c	vapC3	Possible toxin VapC3	4	0	0	4	0	1	358	NE
Rv0550c	vapB3	Possible antitoxin VapB3	3	0	0	3	0	1	341.67	NE
Rv0551c	fadD8	Probable fatty-acid-CoA ligase FadD8 (fatty-acid-CoA synthetase) (fatty-acid-CoA synthase)	33	0	0	33	0	0.9697	176.84	NE
Rv0552	-	hypothetical protein	19	0	0	19	0	0.8947	247.12	NE
Rv0553	menC	Probable muconate cycloisomerase MenC (cis,cis-muconate lactonizing enzyme) (MLE)	12	0	0	12	0	0.5833	59.71	NE
Rv0554	bpoC	Possible peroxidase BpoC (non-haem peroxidase)	14	0	0	14	0	1	213.71	NE
Rv0555	menD	Probable bifunctional menaquinone biosynthesis protein MenD : 2-succinyl-6-hydroxy-2,4-cyclohexadiene-1-carboxylate synthase (SHCHC synthase) + 2-oxoglutarate decarboxylase (alpha-ketoglutarate decarboxylase) (KDC)	15	9	0	6	0	0.2	15.67	ES
Rv0556	-	Probable conserved transmembrane protein	13	12	0	1	0	0.0769	35	ES
Rv0557	mgtA	Mannosyltransferase MgtA	15	0	0	15	0	0.7333	100.45	NE
Rv0558	menH	Probable ubiquinone/menaquinone biosynthesis methyltransferase MenH (2-heptaprenyl-1,4-naphthoquinone methyltransferase)	14	0	0	14	0	0.5	15.14	NE
Rv0559c	-	Possible conserved secreted protein	7	0	0	7	0	1	172.86	NE
Rv0560c	-	Possible benzoquinone methyltransferase (methylase)	15	0	0	15	0	0.6667	124.6	NE
Rv0561c	-	Possible oxidoreductase	18	0	0	18	0	0.8889	188.62	NE
Rv0562	grcC1	Probable polyprenyl-diphosphate synthase GrcC1 (polyprenyl pyrophosphate synthetase)	15	14	0	1	0	0.0667	396	ES
Rv0563	htpX	Probable protease transmembrane protein heat shock protein HtpX	11	0	0	11	0	1	217	NE
Rv0564c	gpdA1	Probable glycerol-3-phosphate dehydrogenase [NAD(P)+] GpdA1 (NAD(P)H-dependent glycerol-3-phosphate dehydrogenase) (NAD(P)H-dependent dihydroxyacetone-phosphate reductase)	12	0	0	12	0	0.9167	209.64	NE
Rv0565c	-	Probable monooxygenase	36	0	0	36	0	0.9167	196.48	NE
Rv0566c	-	hypothetical protein	6	0	0	6	0	0.6667	113.5	NE
Rv0567	-	Probable methyltransferase/methylase	20	0	0	20	0	0.95	208.84	NE
Rv0568	cyp135B1	Possible cytochrome P450 135B1 Cyp135B1	12	0	0	12	0	0.9167	319.64	NE
Rv0569	-	hypothetical protein	4	0	0	4	0	1	375.5	NE
Rv0570	nrdZ	Probable ribonucleoside-diphosphate reductase (large subunit) NrdZ (ribonucleotide reductase)	37	0	0	37	0	0.8649	149.12	NE
Rv0571c	-	hypothetical protein	14	0	0	14	0	0.9286	62.69	NE
Rv0572c	-	Hypothetical protein	8	0	0	8	0	1	165.88	NE
Rv0573c	pncB2	Nicotinic acid phosphoribosyltransferase PncB2	17	0	0	17	0	0.9412	161.5	NE
Rv0574c	-	hypothetical protein	21	0	0	21	0	1	163.48	NE
Rv0575c	-	Possible oxidoreductase	14	0	0	14	0	0.9286	432.46	NE
Rv0576	-	Probable transcriptional regulatory protein (possibly ArsR-family)	20	0	0	20	0	0.8	153.38	NE
Rv0577	TB27.3	Conserved protein TB27.3	14	0	0	14	0	0.7143	115.4	NE
Rv0578c	PE_PGRS7	PE-PGRS family protein PE_PGRS7	28	0	0	28	0	0.7857	146.59	NE
Rv0579	-	hypothetical protein	15	0	0	15	0	1	213.47	NE
Rv0580c	-	hypothetical protein	10	0	0	10	0	1	216.4	NE
Rv0581	vapB26	Possible antitoxin VapB26	4	0	0	4	0	1	381.5	NE
Rv0582	vapC26	Possible toxin VapC26 Contains PIN domain	10	0	0	10	0	0.9	45.22	NE
Rv0583c	lpqN	Probable conserved lipoprotein LpqN	8	0	0	8	0	0.875	129.71	NE
Rv0584	-	Possible conserved exported protein	62	0	0	62	0	0.8871	131.51	NE
Rv0585c	-	Probable conserved integral membrane protein	42	0	0	42	0	0.7619	136.47	NE
Rv0586	mce2R	Probable transcriptional regulatory protein Mce2R (GntR-family)	12	0	0	12	0	0.75	50.67	NE
Rv0587	yrbE2A	Conserved hypothetical integral membrane protein YrbE2A	13	0	0	13	0	0.9231	63	NE
Rv0588	yrbE2B	Conserved hypothetical integral membrane protein YrbE2B	16	0	0	16	0	0.875	71.64	NE
Rv0589	mce2A	Mce-family protein Mce2A	27	0	0	27	0	0.6296	82.94	NE
Rv0590	mce2B	Mce-family protein Mce2B	11	0	0	11	0	0.7273	114.88	NE
Rv0590A	-	Mce-family related protein	7	0	0	7	0	0.5714	58.25	NE
Rv0591	mce2C	Mce-family protein Mce2C	22	0	0	22	0	0.8636	165.53	NE
Rv0592	mce2D	Mce-family protein Mce2D	29	0	0	29	0	0.8276	110.12	NE
Rv0593	lprL	Possible Mce-family lipoprotein LprL (Mce-family lipoprotein Mce2E)	19	0	0	19	0	0.7895	100.8	NE
Rv0594	mce2F	Mce-family protein Mce2F	30	0	0	30	0	0.9667	159.79	NE
Rv0595c	vapC4	Possible toxin VapC4	8	0	0	8	0	1	212.38	NE
Rv0596c	vapB4	Possible antitoxin VapB4	5	0	0	5	0	0.2	233	NE
Rv0597c	-	hypothetical protein	14	0	0	14	0	0.9286	182	NE
Rv0598c	vapC27	Possible toxin VapC27 Contains PIN domain	7	0	0	7	0	1	216.29	NE
Rv0599c	vapB27	Possible antitoxin VapB27	6	0	0	6	0	0.8333	109.6	NE
Rv0600c	-	Two component sensor kinase [second part]	4	0	0	4	0	0.75	329.67	NE
Rv0601c	-	Two component sensor kinase [first part]	4	0	0	4	0	0.75	217.33	NE
Rv0602c	tcrA	Two component DNA binding transcriptional regulatory protein TcrA	11	0	0	11	0	0.9091	271.2	NE
Rv0603	-	Possible exported protein	2	0	0	2	0	1	145.5	NE
Rv0604	lpqO	Probable conserved lipoprotein LpqO	7	0	0	7	0	0.8571	322.17	NE
Rv0605	-	Possible resolvase	10	0	0	10	0	1	309.7	NE
Rv0606	-	Possible transposase (fragment)	9	0	0	9	0	0.8889	248.88	NE
Rv0607	-	Hypothetical protein	1	0	0	1	0	1	326	NE
Rv0608	vapB28	Possible antitoxin VapB28	2	0	0	2	0	0.5	757	NE
Rv0609	vapC28	Possible toxin VapC28 Contains PIN domain	7	0	0	7	0	0.8571	143.67	NE
Rv0609A	-	hypothetical protein	2	0	0	2	0	1	209.5	NE
Rv0610c	-	Hypothetical protein	11	0	0	11	0	1	194.73	NE
Rv0611c	-	Hypothetical protein	13	0	0	13	0	0.8462	118.55	NE
Rv0612	-	hypothetical protein	6	0	0	6	0	1	219.33	NE
Rv0613c	-	hypothetical protein	17	0	0	17	0	1	308.94	NE
Rv0614	-	hypothetical protein	14	0	0	14	0	0.9286	183.54	NE
Rv0615	-	Probable integral membrane protein	5	0	0	5	0	1	707.8	NE
Rv0616A	vapB29	Possible antitoxin VapB29	4	0	0	4	0	1	55.25	NE
Rv0616c	-	Hypothetical protein	7	0	0	7	0	1	164.57	NE
Rv0617	vapC29	Possible toxin VapC29 Contains PIN domain	3	0	0	3	0	1	248.33	NE
Rv0618	galTa	Probable galactose-1-phosphate uridylyltransferase GalTa [first part]	9	0	0	9	0	0.8889	129.75	NE
Rv0619	galTb	Probable galactose-1-phosphate uridylyltransferase GalTb [second part]	12	0	0	12	0	0.9167	110.09	NE
Rv0620	galK	Probable galactokinase GalK (galactose kinase)	9	0	0	9	0	1	133.11	NE
Rv0621	-	Possible membrane protein	9	0	0	9	0	0.8889	193.38	NE
Rv0622	-	Possible membrane protein	13	0	0	13	0	0.5385	108	NE
Rv0623	vapB30	Possible antitoxin VapB30	3	0	0	3	0	1	287	NE
Rv0624	vapC30	Possible toxin VapC30 Contains PIN domain	7	0	0	7	0	0.8571	172.5	NE
Rv0625c	-	Probable conserved transmembrane protein	10	0	0	10	0	1	253.7	NE
Rv0626	vapB5	Possible antitoxin VapB5	4	0	0	4	0	1	87.5	NE
Rv0627	vapC5	Possible toxin VapC5	1	0	0	1	0	0	0	NE
Rv0628c	-	hypothetical protein	4	0	0	4	0	0.75	361	NE
Rv0629c	recD	Probable exonuclease V (alpha chain) RecD (exodeoxyribonuclease V alpha chain) (exodeoxyribonuclease V polypeptide)	16	0	0	16	0	0.75	96.08	NE
Rv0630c	recB	Probable exonuclease V (beta chain) RecB (exodeoxyribonuclease V beta chain)(exodeoxyribonuclease V polypeptide) (chi-specific endonuclease)	34	0	0	34	0	0.9118	165.23	NE
Rv0631c	recC	Probable exonuclease V (gamma chain) RecC (exodeoxyribonuclease V gamma chain)(exodeoxyribonuclease V polypeptide)	19	0	0	19	0	0.9474	156.5	NE
Rv0632c	echA3	Probable enoyl-CoA hydratase EchA3 (enoyl hydrase) (unsaturated acyl-CoA hydratase) (crotonase)	14	0	0	14	0	0.9286	146.08	NE
Rv0633c	-	Possible exported protein	14	0	0	14	0	1	209.64	NE
Rv0634A	-	hypothetical protein	6	0	0	6	0	0.6667	145.25	NE
Rv0634B	rpmG2	50S ribosomal protein L33 RpmG2	4	0	4	0	0	0	0	GD
Rv0634c	-	Possible glyoxalase II (hydroxyacylglutathione hydrolase) (GLX II)	13	0	0	13	0	0.9231	95.17	NE
Rv0635	hadA	(3R)-hydroxyacyl-ACP dehydratase subunit HadA	14	14	0	0	0	0	0	ES
Rv0636	hadB	(3R)-hydroxyacyl-ACP dehydratase subunit HadB	8	7	0	1	0	0.125	12	ES
Rv0637	hadC	(3R)-hydroxyacyl-ACP dehydratase subunit HadC	8	0	0	8	0	0.5	67	NE
Rv0638	secE1	Probable preprotein translocase SecE1	9	9	0	0	0	0	0	ES
Rv0639	nusG	Probable transcription antitermination protein NusG	13	12	1	0	0	0.0769	12	ES
Rv0640	rplK	50S ribosomal protein L11 RplK	6	0	5	1	0	0.1667	23	GD
Rv0641	rplA	50S ribosomal protein L1 RplA	8	7	0	1	0	0.125	47	ES
Rv0642c	mmaA4	Methoxy mycolic acid synthase 4 MmaA4 (methyl mycolic acid synthase 4) (MMA4) (hydroxy mycolic acid synthase)	19	0	18	1	0	0.2632	23.4	GD
Rv0643c	mmaA3	Methoxy mycolic acid synthase 3 MmaA3 (methyl mycolic acid synthase 3) (MMA3) (hydroxy mycolic acid synthase)	23	0	0	23	0	1	143.26	NE
Rv0644c	mmaA2	Methoxy mycolic acid synthase 2 MmaA2 (methyl mycolic acid synthase 2) (MMA2) (hydroxy mycolic acid synthase)	12	0	0	12	0	1	262.83	NE
Rv0645c	mmaA1	Methoxy mycolic acid synthase 1 MmaA1 (methyl mycolic acid synthase 1) (MMA1) (hydroxy mycolic acid synthase)	21	0	0	3	18	1	357.48	GA
Rv0646c	lipG	Probable lipase/esterase LipG	10	0	0	0	10	1	320.1	GA
Rv0647c	-	hypothetical protein	15	13	0	1	1	0.1333	110.5	ES
Rv0648	-	Alpha-mannosidase	38	0	0	38	0	0.9211	280.06	NE
Rv0649	fabD2	Possible malonyl CoA-acyl carrier protein transacylase FabD2 (MCT)	4	0	0	4	0	1	541.25	NE
Rv0650	-	Possible sugar kinase	6	0	0	6	0	0.8333	230.4	NE
Rv0651	rplJ	50S ribosomal protein L10 RplJ	6	6	0	0	0	0	0	ES
Rv0652	rplL	50S ribosomal protein L7/L12 RplL (SA1)	1	0	0	1	0	1	303	NE
Rv0653c	-	Possible transcriptional regulatory protein (probably TetR-family)	11	0	0	11	0	0.9091	215.5	NE
Rv0654	-	Probable dioxygenase	27	0	0	27	0	0.8889	352	NE
Rv0655	mkl	Possible ribonucleotide-transport ATP-binding protein ABC transporter Mkl	15	0	0	15	0	0.8	71.08	NE
Rv0656c	vapC6	Possible toxin VapC6	5	0	0	5	0	1	160.6	NE
Rv0657c	vapB6	Possible antitoxin VapB6	2	0	0	2	0	1	99	NE
Rv0658c	-	Probable conserved integral membrane protein	17	0	0	17	0	0.9412	149.06	NE
Rv0659c	mazF2	Toxin MazF2	4	0	0	4	0	1	291	NE
Rv0660c	mazE2	Possible antitoxin MazE2	2	0	0	2	0	1	774	NE
Rv0661c	vapC7	Possible toxin VapC7	5	0	0	5	0	1	281.6	NE
Rv0662c	vapB7	Possible antitoxin VapB7	1	0	0	1	0	1	58	NE
Rv0663	atsD	Possible arylsulfatase AtsD (aryl-sulfate sulphohydrolase) (arylsulphatase)	47	0	0	47	0	0.8511	124.3	NE
Rv0664	vapB8	Possible antitoxin VapB8	3	0	0	3	0	1	341.33	NE
Rv0665	vapC8	Possible toxin VapC8	5	0	0	5	0	0.8	162.75	NE
Rv0666	-	Possible membrane protein	0	0	0	0	0	0	0	N/A
Rv0667	rpoB	DNA-directed RNA polymerase (beta chain) RpoB (transcriptase beta chain) (RNA polymerase beta subunit)	39	38	0	1	0	0.0256	12	ES
Rv0668	rpoC	DNA-directed RNA polymerase (beta' chain) RpoC (transcriptase beta' chain) (RNA polymerase beta' subunit)	52	42	0	10	0	0.1923	167.8	ES
Rv0669c	-	Possible hydrolase	37	0	0	37	0	0.9459	179.66	NE
Rv0670	end	Probable endonuclease IV End (endodeoxyribonuclease IV) (apurinase)	5	0	0	5	0	1	337.6	NE
Rv0671	lpqP	Possible conserved lipoprotein LpqP	13	0	0	13	0	0.9231	170.67	NE
Rv0672	fadE8	Probable acyl-CoA dehydrogenase FadE8	27	0	0	27	0	0.9259	143.32	NE
Rv0673	echA4	Possible enoyl-CoA hydratase EchA4 (enoyl hydrase) (unsaturated acyl-CoA hydratase) (crotonase)	10	0	0	10	0	1	106.9	NE
Rv0674	-	hypothetical protein	7	0	0	7	0	0.5714	29.25	NE
Rv0675	echA5	Probable enoyl-CoA hydratase EchA5 (enoyl hydrase) (unsaturated acyl-CoA hydratase) (crotonase)	5	0	0	5	0	0.8	43.75	NE
Rv0676c	mmpL5	Probable conserved transmembrane transport protein MmpL5	32	31	0	1	0	0.0312	12	ES
Rv0677c	mmpS5	Possible conserved membrane protein MmpS5	6	6	0	0	0	0	0	ES
Rv0678	-	hypothetical protein	5	0	0	5	0	1	205	NE
Rv0679c	-	Conserved threonine rich protein	6	0	0	6	0	1	161.17	NE
Rv0680c	-	Probable conserved transmembrane protein	3	0	0	3	0	1	197.67	NE
Rv0681	-	Probable transcriptional regulatory protein (possibly TetR-family)	13	0	0	13	0	0.9231	295	NE
Rv0682	rpsL	30S ribosomal protein S12 RpsL	8	8	0	0	0	0	0	ES
Rv0683	rpsG	30S ribosomal protein S7 RpsG	5	4	0	1	0	0.2	12	ES
Rv0684	fusA1	Probable elongation factor G FusA1 (EF-G)	34	34	0	0	0	0	0	ES
Rv0685	tuf	Probable iron-regulated elongation factor TU Tuf (EF-TU)	12	11	0	1	0	0.0833	652	ES
Rv0686	-	Probable membrane protein	12	0	0	12	0	1	240.5	NE
Rv0687	-	Probable short-chain type dehydrogenase/reductase	17	0	0	17	0	0.8235	112.29	NE
Rv0688	-	Putative ferredoxin reductase	19	0	0	19	0	0.8947	120.59	NE
Rv0689c	-	Hypothetical protein	5	0	0	5	0	1	468.2	NE
Rv0690c	-	hypothetical protein	17	0	0	17	0	0.7647	111.85	NE
Rv0691A	-	Mycofactocin precursor protein	4	0	0	4	0	0.75	50.33	NE
Rv0691c	-	Probable transcriptional regulatory protein	9	0	0	9	0	1	124.11	NE
Rv0692	-	hypothetical protein	7	0	0	7	0	0.8571	209.67	NE
Rv0693	pqqE	Probable coenzyme PQQ synthesis protein E PqqE (coenzyme PQQ synthesis protein III)	19	0	0	19	0	0.8421	97.56	NE
Rv0694	lldD1	Possible L-lactate dehydrogenase (cytochrome) LldD1	18	0	0	18	0	0.6667	95.92	NE
Rv0695	-	hypothetical protein	12	0	0	12	0	0.75	90.78	NE
Rv0696	-	Probable membrane sugar transferase	27	0	0	27	0	0.8148	143.45	NE
Rv0697	-	Probable dehydrogenase	27	0	0	27	0	0.5185	45.71	NE
Rv0698	-	hypothetical protein	12	0	0	12	0	0.9167	40.45	NE
Rv0699	-	Hypothetical protein	3	0	0	3	0	0.3333	105	NE
Rv0700	rpsJ	30S ribosomal protein S10 RpsJ (transcription antitermination factor NusE)	7	0	0	7	0	0.1429	93	NE
Rv0701	rplC	50S ribosomal protein L3 RplC	16	16	0	0	0	0	0	ES
Rv0702	rplD	50S ribosomal protein L4 RplD	11	11	0	0	0	0	0	ES
Rv0703	rplW	50S ribosomal protein L23 RplW	5	4	0	1	0	0.2	81	ES
Rv0704	rplB	50S ribosomal protein L2 RplB	18	18	0	0	0	0	0	ES
Rv0705	rpsS	30S ribosomal protein S19 RpsS	2	0	2	0	0	0	0	GD
Rv0706	rplV	50S ribosomal protein L22 RplV	9	1	8	0	0	0.1111	12	GD
Rv0707	rpsC	30S ribosomal protein S3 RpsC	14	14	0	0	0	0	0	ES
Rv0708	rplP	50S ribosomal protein L16 RplP	10	9	0	1	0	0.1	23	ES
Rv0709	rpmC	50S ribosomal protein L29 RpmC	4	4	0	0	0	0	0	ES
Rv0710	rpsQ	30S ribosomal protein S17 RpsQ	12	10	0	2	0	0.1667	413	ES
Rv0711	atsA	Possible arylsulfatase AtsA (aryl-sulfate sulphohydrolase) (arylsulphatase)	46	0	0	46	0	0.8913	124.12	NE
Rv0712	-	hypothetical protein	20	0	0	20	0	0.7	125.57	NE
Rv0713	-	Probable conserved transmembrane protein	20	0	0	20	0	0.8	195.06	NE
Rv0714	rplN	50S ribosomal protein L14 RplN	5	5	0	0	0	0	0	ES
Rv0715	rplX	50S ribosomal protein L24 RplX	5	5	0	0	0	0	0	ES
Rv0716	rplE	50S ribosomal protein L5 RplE	4	4	0	0	0	0	0	ES
Rv0717	rpsN1	30S ribosomal protein S14 RpsN1	3	2	0	1	0	0.3333	58	ES
Rv0718	rpsH	30S ribosomal protein S8 RpsH	10	10	0	0	0	0	0	ES
Rv0719	rplF	50S ribosomal protein L6 RplF	16	16	0	0	0	0	0	ES
Rv0720	rplR	50S ribosomal protein L18 RplR	4	4	0	0	0	0	0	ES
Rv0721	rpsE	30S ribosomal protein S5 RpsE	13	9	0	4	0	0.3077	180.25	ES
Rv0722	rpmD	50S ribosomal protein L30 RpmD	2	0	0	2	0	0.5	23	NE
Rv0723	rplO	50S ribosomal protein L15 RplO	3	0	0	3	0	0.3333	431	NE
Rv0724	sppA	Possible protease IV SppA (endopeptidase IV) (signal peptide peptidase)	31	0	0	31	0	0.9032	112.29	NE
Rv0724A	-	hypothetical protein	6	0	0	6	0	0.8333	93.4	NE
Rv0725c	-	hypothetical protein	15	0	0	15	0	0.8667	179.23	NE
Rv0726c	-	Possible S-adenosylmethionine-dependent methyltransferase	16	0	0	16	0	1	141.94	NE
Rv0727c	fucA	Possible L-fuculose phosphate aldolase FucA (L-fuculose-1-phosphate aldolase)	13	0	0	13	0	1	272.23	NE
Rv0728c	serA2	Possible D-3-phosphoglycerate dehydrogenase SerA2 (phosphoglycerate dehydrogenase) (PGDH)	9	0	0	9	0	0.7778	194.71	NE
Rv0729	xylB	Possible D-xylulose kinase XylB (xylulokinase) (xylulose kinase)	19	0	0	19	0	0.8421	294.81	NE
Rv0730	-	GCN5-related N-acetyltransferase	4	0	0	4	0	1	366.75	NE
Rv0731c	-	Possible S-adenosylmethionine-dependent methyltransferase	10	0	0	10	0	0.8	432	NE
Rv0732	secY	Probable preprotein translocase SecY	28	12	16	0	0	0.0714	17.5	GD
Rv0733	adk	Adenylate kinase Adk (ATP-AMP transphosphorylase)	6	0	5	1	0	0.1667	186	GD
Rv0734	mapA	Methionine aminopeptidase MapA (map) (peptidase M) (MetAP)	10	0	0	10	0	0.9	107.33	NE
Rv0735	sigL	Probable alternative RNA polymerase sigma factor SigL	7	0	0	7	0	1	294.43	NE
Rv0736	rslA	Anti-sigma factor RslA	9	0	0	9	0	0.6667	75.67	NE
Rv0737	-	Possible transcriptional regulatory protein	5	0	0	5	0	1	125.6	NE
Rv0738	-	hypothetical protein	1	0	0	1	0	1	105	NE
Rv0739	-	hypothetical protein	18	0	0	18	0	0.8889	227.12	NE
Rv0740	-	hypothetical protein	10	0	0	10	0	0.7	138.14	NE
Rv0741	-	Probable transposase (fragment)	4	0	0	4	0	0.75	147.33	NE
Rv0742	PE_PGRS8	PE-PGRS family protein PE_PGRS8	6	0	0	6	0	0.8333	407.4	NE
Rv0743c	-	Hypothetical protein	10	0	0	10	0	1	300.4	NE
Rv0744c	-	Possible transcriptional regulatory protein	9	0	0	9	0	0.5556	32.6	NE
Rv0745	-	hypothetical protein	7	0	0	7	0	0.8571	413.33	NE
Rv0746	PE_PGRS9	PE-PGRS family protein PE_PGRS9	16	0	0	16	0	0.8125	95.69	NE
Rv0747	PE_PGRS10	PE-PGRS family protein PE_PGRS10	17	0	0	17	0	0.9412	205.81	NE
Rv0748	vapB31	Possible antitoxin VapB31	3	0	0	3	0	1	275.67	NE
Rv0749	vapC31	Possible toxin VapC31 Contains PIN domain	5	0	0	5	0	1	195.6	NE
Rv0749A	-	hypothetical protein	2	0	0	2	0	1	180.5	NE
Rv0750	-	hypothetical protein	5	0	0	5	0	1	160.6	NE
Rv0751c	mmsB	Probable 3-hydroxyisobutyrate dehydrogenase MmsB (hibadh)	8	0	0	8	0	1	171.62	NE
Rv0752c	fadE9	Probable acyl-CoA dehydrogenase FadE9	16	0	0	16	0	0.75	152.25	NE
Rv0753c	mmsA	Probable methylmalonate-semialdehyde dehydrogenase MmsA (methylmalonic acid semialdehyde dehydrogenase) (MMSDH)	19	0	0	19	0	0.9474	178.56	NE
Rv0754	PE_PGRS11	PE-PGRS family protein PE_PGRS11	31	0	0	31	0	0.871	217.37	NE
Rv0755A	-	Putative transposase (fragment)	7	0	0	7	0	0.7143	282	NE
Rv0755c	PPE12	PPE family protein PPE12	56	30	8	18	0	0.2857	75.75	ES
Rv0756c	-	hypothetical protein	7	0	0	7	0	1	628.71	NE
Rv0757	phoP	Possible two component system response transcriptional positive regulator PhoP	12	0	12	0	0	0.25	12	GD
Rv0758	phoR	Possible two component system response sensor kinase membrane associated PhoR	18	0	18	0	0	0.1111	12	GD
Rv0759c	-	hypothetical protein	2	0	0	2	0	1	291	NE
Rv0760c	-	hypothetical protein	6	0	0	6	0	0.3333	87.5	NE
Rv0761c	adhB	Possible zinc-containing alcohol dehydrogenase NAD dependent AdhB	14	0	0	14	0	0.7143	73.4	NE
Rv0762c	-	hypothetical protein	14	0	0	14	0	0.8571	204.67	NE
Rv0763c	-	Possible ferredoxin	3	0	0	3	0	0.6667	46.5	NE
Rv0764c	cyp51	Cytochrome P450 51 Cyp51 (CYPL1) (P450-L1A1) (sterol 14-alpha demethylase) (lanosterol 14-alpha demethylase) (P450-14DM)	19	0	0	19	0	0.6842	95.85	NE
Rv0765c	-	Probable oxidoreductase	12	0	0	12	0	0.75	95.67	NE
Rv0766c	cyp123	Probable cytochrome P450 123 Cyp123	26	9	0	17	0	0.5385	74.07	NE
Rv0767c	-	hypothetical protein	14	0	0	14	0	0.8571	219.17	NE
Rv0768	aldA	Probable aldehyde dehydrogenase NAD dependent AldA (aldehyde dehydrogenase [NAD+])	28	0	0	28	0	0.8571	101.92	NE
Rv0769	-	Probable dehydrogenase/reductase	17	0	0	17	0	0.8824	100.8	NE
Rv0770	-	Probable dehydrogenase/reductase	10	0	0	10	0	1	194.4	NE
Rv0771	-	Possible 4-carboxymuconolactone decarboxylase (CMD)	11	0	0	11	0	0.6364	50	NE
Rv0772	purD	Probable phosphoribosylamine--glycine ligase PurD (GARS) (glycinamide ribonucleotide synthetase) (phosphoribosylglycinamide synthetase) (5'-phosphoribosylglycinamide synthetase)	25	0	25	0	0	0.08	17.5	GD
Rv0773c	ggtA	Probable bifunctional acylase GgtA: cephalosporin acylase (GL-7ACA acylase) + gamma-glutamyltranspeptidase (GGT)	21	0	6	15	0	0.7619	45.19	NE
Rv0774c	-	Probable conserved exported protein	11	0	0	11	0	0.8182	199.22	NE
Rv0775	-	hypothetical protein	9	0	0	9	0	1	521.33	NE
Rv0776c	-	hypothetical protein	15	0	0	15	0	0.9333	274.5	NE
Rv0777	purB	Probable adenylosuccinate lyase PurB (adenylosuccinase) (ASL) (ASASE)	19	18	0	1	0	0.0526	81	ES
Rv0778	cyp126	Possible cytochrome P450 126 Cyp126	22	0	0	22	0	0.9545	89.81	NE
Rv0779c	-	Possible conserved transmembrane protein	9	0	0	9	0	1	84	NE
Rv0780	purC	Phosphoribosylaminoimidazole-succinocarboxamide synthase PurC (SAICAR synthetase)	26	26	0	0	0	0	0	ES
Rv0781	ptrBa	Probable protease II PtrBa [first part] (oligopeptidase B)	26	0	0	26	0	0.8077	37.67	NE
Rv0782	ptrBb	Probable protease II PtrBb [second part] (oligopeptidase B)	46	0	0	46	0	0.6304	54.72	NE
Rv0783c	emrB	Possible multidrug resistance integral membrane efflux protein EmrB	27	0	0	27	0	0.7407	60.55	NE
Rv0784	-	hypothetical protein	10	0	0	10	0	0.6	130	NE
Rv0785	-	hypothetical protein	36	0	0	36	0	0.7778	81.96	NE
Rv0786c	-	hypothetical protein	12	0	0	12	0	0.75	45.44	NE
Rv0787	-	hypothetical protein	16	0	0	16	0	0.875	117.29	NE
Rv0787A	-	hypothetical protein	2	2	0	0	0	0	0	ES
Rv0788	purQ	Probable phosphoribosylformylglycinamidine synthase I PURG (FGAM synthase I)	12	11	0	1	0	0.0833	23	ES
Rv0789c	-	Hypothetical protein	7	0	0	7	0	0.8571	68	NE
Rv0790c	-	Hypothetical protein	21	0	0	21	0	0.7143	121.87	NE
Rv0791c	-	hypothetical protein	13	0	0	13	0	0.7692	108.1	NE
Rv0792c	-	Probable transcriptional regulatory protein (probably GntR-family)	19	0	0	19	0	0.7368	150.5	NE
Rv0793	-	Possible monooxygenase	9	0	0	9	0	1	231.67	NE
Rv0794c	-	Probable oxidoreductase	21	0	0	21	0	0.9048	188.68	NE
Rv0795	-	Putative transposase for insertion sequence element IS6110 (fragment)	5	0	0	5	0	1	232.8	NE
Rv0796	-	Putative transposase for insertion sequence element IS6110	25	0	0	25	0	0.84	379.19	NE
Rv0797	-	Putative transposase for insertion sequence element IS1547	13	0	0	13	0	1	174.54	NE
Rv0798c	cfp29	29 KDa antigen CFP29	17	0	0	17	0	0.7647	93.15	NE
Rv0799c	-	hypothetical protein	10	0	0	10	0	0.7	59.86	NE
Rv0800	pepC	Probable aminopeptidase PepC	17	0	0	17	0	0.8235	134.86	NE
Rv0801	-	hypothetical protein	2	0	0	2	0	1	64	NE
Rv0802c	-	Possible succinyltransferase in the GCN5-related N-acetyltransferase family	16	0	0	16	0	0.9375	87.73	NE
Rv0803	purL	Phosphoribosylformylglycinamidine synthase II PurL (FGAM synthase II)	35	34	0	1	0	0.0286	35	ES
Rv0804	-	hypothetical protein	7	0	0	7	0	1	176.29	NE
Rv0805	-	Class III cyclic nucleotide phosphodiesterase (cNMP PDE)	18	0	0	18	0	1	205.72	NE
Rv0806c	cpsY	Possible UDP-glucose-4-epimerase CpsY (galactowaldenase) (UDP-galactose-4-epimerase) (uridine diphosphate galactose-4-epimerase) (uridine diphospho-galactose-4-epimerase)	42	0	0	42	0	0.881	125.51	NE
Rv0807	-	hypothetical protein	2	0	0	2	0	0.5	151	NE
Rv0808	purF	Amidophosphoribosyltransferase PurF (glutamine phosphoribosylpyrophosphate amidotransferase) (ATASE) (gpatase)	27	0	25	2	0	0.1481	43.75	GD
Rv0809	purM	Probable phosphoribosylformylglycinamidine CYCLO-ligase PurM (AIRS) (phosphoribosyl-aminoimidazole synthetase) (air synthase)	15	14	0	1	0	0.0667	93	ES
Rv0810c	-	hypothetical protein	5	4	0	1	0	0.2	12	ES
Rv0811c	-	hypothetical protein	17	16	0	1	0	0.0588	128	ES
Rv0812	-	Probable amino acid aminotransferase	17	0	12	5	0	0.2941	18.8	GD
Rv0813c	-	hypothetical protein	14	0	0	14	0	1	212.07	NE
Rv0814c	sseC2	Conserved protein SseC2	3	0	0	3	0	1	508.67	NE
Rv0815c	cysA2	Probable thiosulfate sulfurtransferase CysA2 (rhodanese-like protein) (thiosulfate cyanide transsulfurase) (thiosulfate thiotransferase)	15	0	0	15	0	1	177.67	NE
Rv0816c	thiX	Probable thioredoxin ThiX	3	0	0	3	0	1	205.67	NE
Rv0817c	-	Probable conserved exported protein	16	15	0	1	0	0.0625	186	ES
Rv0818	-	Transcriptional regulatory protein	11	0	0	11	0	1	249.91	NE
Rv0819	mshD	GCN5-related N-acetyltransferase, MshD	14	0	0	14	0	0.8571	158.17	NE
Rv0820	phoT	Probable phosphate-transport ATP-binding protein ABC transporter PhoT	13	0	0	13	0	0.8462	31.82	NE
Rv0821c	phoY2	Probable phosphate-transport system transcriptional regulatory protein PhoY2	7	0	0	7	0	1	30.14	NE
Rv0822c	-	hypothetical protein	30	0	0	30	0	0.9667	160.59	NE
Rv0823c	-	Possible transcriptional regulatory protein	17	0	0	17	0	0.9412	306.19	NE
Rv0824c	desA1	Probable acyl-[acyl-carrier protein] desaturase DesA1 (acyl-[ACP] desaturase) (stearoyl-ACP desaturase) (protein Des)	20	19	0	1	0	0.05	70	ES
Rv0825c	-	hypothetical protein	10	0	0	10	0	1	199.1	NE
Rv0826	-	hypothetical protein	22	0	0	22	0	0.9545	204.52	NE
Rv0827c	kmtR	Metal sensor transcriptional regulator KmtR (ArsR-SmtB family)	8	0	0	8	0	1	110.62	NE
Rv0828c	-	Possible deaminase	10	0	0	10	0	1	135.1	NE
Rv0829	-	Possible transposase (fragment)	4	0	0	4	0	1	224	NE
Rv0830	-	Possible S-adenosylmethionine-dependent methyltransferase	21	0	0	21	0	1	229	NE
Rv0831c	-	hypothetical protein	20	0	0	20	0	1	200.15	NE
Rv0832	PE_PGRS12	PE-PGRS family protein PE_PGRS12	4	0	0	4	0	1	422	NE
Rv0833	PE_PGRS13	PE-PGRS family protein PE_PGRS13	12	0	0	12	0	0.75	82.89	NE
Rv0834c	PE_PGRS14	PE-PGRS family protein PE_PGRS14	28	0	0	28	0	0.8571	175.12	NE
Rv0835	lpqQ	Possible lipoprotein LpqQ	15	0	0	15	0	0.9333	111.36	NE
Rv0836c	-	Hypothetical protein	10	0	0	10	0	0.9	265.11	NE
Rv0837c	-	Hypothetical protein	23	0	0	23	0	0.913	205.05	NE
Rv0838	lpqR	Probable conserved lipoprotein LpqR	7	0	0	7	0	1	176.14	NE
Rv0839	-	hypothetical protein	15	0	0	15	0	0.9333	135.64	NE
Rv0840c	pip	Probable proline iminopeptidase Pip (prolyl aminopeptidase) (pap)	9	0	0	9	0	0.7778	60	NE
Rv0841	-	Probable conserved transmembrane protein	3	0	0	3	0	1	174.33	NE
Rv0842	-	Probable conserved integral membrane protein	24	0	0	24	0	0.9167	103.09	NE
Rv0843	-	Probable dehydrogenase	18	0	0	18	0	0.8889	129.5	NE
Rv0844c	narL	Possible nitrate/nitrite response transcriptional regulatory protein NarL	10	0	0	10	0	1	436.6	NE
Rv0845	-	Possible two component sensor kinase	27	0	0	27	0	0.8519	88.09	NE
Rv0846c	-	Probable oxidase	31	0	0	31	0	0.7419	63.83	NE
Rv0847	lpqS	Probable lipoprotein LpqS	6	0	0	6	0	0.8333	284	NE
Rv0848	cysK2	Possible cysteine synthase a CysK2 (O-acetylserine sulfhydrylase) (O-acetylserine (thiol)-lyase) (CSASE)	29	0	0	29	0	0.6552	77.84	NE
Rv0849	-	Probable conserved integral membrane transport protein	23	0	0	23	0	0.913	114.14	NE
Rv0850	-	Putative transposase (fragment)	10	0	0	10	0	0.9	90.44	NE
Rv0851c	-	Probable short-chain type dehydrogenase/reductase	10	0	0	10	0	0.8	142.75	NE
Rv0852	fadD16	Possible fatty-acid-CoA ligase FadD16 (fatty-acid-CoA synthetase) (fatty-acid-CoA synthase)	15	0	0	15	0	0.9333	73.29	NE
Rv0853c	pdc	Probable pyruvate or indole-3-pyruvate decarboxylase Pdc	26	0	0	26	0	0.8846	110.87	NE
Rv0854	-	hypothetical protein	7	0	0	7	0	0.7143	151.6	NE
Rv0855	far	Probable fatty-acid-CoA racemase Far	14	0	0	14	0	0.8571	114.42	NE
Rv0856	-	hypothetical protein	5	0	0	5	0	0.8	96.25	NE
Rv0857	-	hypothetical protein	9	0	0	9	0	0.8889	219.75	NE
Rv0858c	dapC	Probable N-succinyldiaminopimelate aminotransferase DapC (DAP-at)	22	0	0	22	0	0.9091	178.1	NE
Rv0859	fadA	Possible acyl-CoA thiolase FadA	9	0	0	9	0	1	265.11	NE
Rv0860	fadB	Probable fatty oxidation protein FadB	27	0	0	27	0	0.7778	125.29	NE
Rv0861c	ercc3	DNA helicase Ercc3	27	0	0	27	0	0.7778	101.48	NE
Rv0862c	-	hypothetical protein	30	0	0	30	0	0.8333	139.76	NE
Rv0863	-	hypothetical protein	7	0	0	7	0	0.8571	116.5	NE
Rv0864	moaC2	Probable molybdenum cofactor biosynthesis protein C 2 MoaC2	11	0	0	11	0	1	208.45	NE
Rv0865	mog	Probable molybdopterin biosynthesis Mog protein	8	0	0	8	0	1	138.12	NE
Rv0866	moaE2	Probable molybdenum cofactor biosynthesis protein E2 MoaE2 (molybdopterin converting factor large subunit) (molybdopterin [MPT] converting factor, subunit 2)	4	0	0	4	0	1	122	NE
Rv0867c	rpfA	Possible resuscitation-promoting factor RpfA	12	0	0	12	0	0.8333	232.8	NE
Rv0868c	moaD2	Probable molybdenum cofactor biosynthesis protein D 2 MoaD2 (molybdopterin converting factor small subunit) (molybdopterin [MPT] converting factor, subunit 1)	7	0	0	7	0	0.7143	316.6	NE
Rv0869c	moaA2	Probable molybdenum cofactor biosynthesis protein A2 MoaA2	15	0	0	15	0	0.8	222.33	NE
Rv0870c	-	Possible conserved integral membrane protein	6	0	0	6	0	1	188.33	NE
Rv0871	cspB	Probable cold shock-like protein B CspB	5	0	0	5	0	0.8	197.75	NE
Rv0872c	PE_PGRS15	PE-PGRS family protein PE_PGRS15	28	0	0	28	0	0.8214	322.78	NE
Rv0873	fadE10	Probable acyl-CoA dehydrogenase FadE10	35	0	0	35	0	0.9714	200.41	NE
Rv0874c	-	hypothetical protein	10	0	0	10	0	0.9	402.44	NE
Rv0875c	-	Possible conserved exported protein	12	0	0	12	0	0.9167	133.27	NE
Rv0876c	-	Possible conserved transmembrane protein	26	0	0	26	0	0.9615	140.64	NE
Rv0877	-	hypothetical protein	16	0	0	16	0	1	351.44	NE
Rv0878c	PPE13	PPE family protein PPE13	19	0	0	19	0	0.7895	129.73	NE
Rv0879c	-	Possible conserved transmembrane protein	4	0	0	4	0	0.75	85.33	NE
Rv0880	-	Possible transcriptional regulatory protein (possibly MarR-family)	1	0	0	1	0	1	23	NE
Rv0881	-	Possible rRNA methyltransferase (rRNA methylase)	15	0	0	15	0	0.8667	129.92	NE
Rv0882	-	Probable transmembrane protein	2	0	0	2	0	0.5	140	NE
Rv0883c	-	hypothetical protein	7	0	0	7	0	0.1429	12	NE
Rv0884c	serC	Possible phosphoserine aminotransferase SerC (PSAT)	13	0	0	13	0	0.3846	58.2	NE
Rv0885	-	hypothetical protein	15	0	0	15	0	0.8	101.83	NE
Rv0886	fprB	Probable NADPH:adrenodoxin oxidoreductase FprB (adrenodoxin reductase) (AR) (ferredoxin-NADP(+) reductase)	26	0	0	26	0	0.9231	176.54	NE
Rv0887c	-	hypothetical protein	5	0	0	5	0	1	144.6	NE
Rv0888	-	Probable exported protein	31	0	0	31	0	0.7419	149.83	NE
Rv0889c	citA	Probable citrate synthase II CitA	13	0	0	13	0	0.9231	192.08	NE
Rv0890c	-	Probable transcriptional regulatory protein (probably LuxR-family)	48	0	0	48	0	0.8958	253.21	NE
Rv0891c	-	Possible transcriptional regulatory protein	25	0	0	25	0	0.96	137.33	NE
Rv0892	-	Probable monooxygenase	43	0	0	43	0	0.7907	68.56	NE
Rv0893c	-	Possible S-adenosylmethionine-dependent methyltransferase	25	0	0	25	0	0.52	60.85	NE
Rv0894	-	Possible transcriptional regulatory protein (possibly LuxR-family)	18	0	0	18	0	0.5556	102.4	NE
Rv0895	-	Possible triacylglycerol synthase (diacylglycerol acyltransferase)	29	0	0	29	0	0.9655	212.5	NE
Rv0896	gltA2	Probable citrate synthase I GltA2	29	0	0	29	0	0.8621	33.08	NE
Rv0897c	-	Probable oxidoreductase	21	0	0	21	0	0.9524	161.85	NE
Rv0898c	-	hypothetical protein	2	0	0	2	0	1	308.5	NE
Rv0899	ompA	Outer membrane protein A OmpA	20	0	0	20	0	0.85	68.59	NE
Rv0900	-	Possible membrane protein	2	0	0	2	0	1	198	NE
Rv0901	-	Possible conserved exported or membrane protein	9	0	0	9	0	0.8889	254.88	NE
Rv0902c	prrB	Two component sensor histidine kinase PrrB	15	0	0	15	0	0.6	85.44	NE
Rv0903c	prrA	Two component response transcriptional regulatory protein PrrA	10	0	0	10	0	0.5	65.4	NE
Rv0904c	accD3	Putative acetyl-coenzyme A carboxylase carboxyl transferase (subunit beta) AccD3 (accase beta chain)	25	0	0	25	0	0.84	104.19	NE
Rv0905	echA6	Possible enoyl-CoA hydratase EchA6 (enoyl hydrase) (unsaturated acyl-CoA hydratase) (crotonase)	10	0	0	10	0	0.8	151.25	NE
Rv0906	-	hypothetical protein	16	0	0	16	0	1	221.38	NE
Rv0907	-	hypothetical protein	40	0	0	40	0	0.775	57.48	NE
Rv0908	ctpE	Probable metal cation transporter ATPase P-type CtpE	31	0	0	31	0	0.871	142.74	NE
Rv0909	-	hypothetical protein	3	2	0	1	0	0.3333	12	ES
Rv0910	-	hypothetical protein	7	0	0	7	0	0.7143	30.4	NE
Rv0911	-	hypothetical protein	16	0	0	16	0	0.75	63.17	NE
Rv0912	-	Probable conserved transmembrane protein	5	0	0	5	0	1	163	NE
Rv0913c	-	Possible dioxygenase	41	0	0	41	0	0.6585	49.74	NE
Rv0914c	-	Possible lipid carrier protein or keto acyl-CoA thiolase	17	0	0	17	0	0.8235	222.71	NE
Rv0915c	PPE14	PPE family protein PPE14	20	0	0	20	0	0.85	153.47	NE
Rv0916c	PE7	PE family protein PE7	6	0	1	5	0	0.8333	139.6	NE
Rv0917	betP	Possible glycine betaine transport integral membrane protein BetP	42	0	0	42	0	0.7143	167.73	NE
Rv0918	-	hypothetical protein	8	0	0	8	0	1	277.75	NE
Rv0919	-	GCN5-related N-acetyltransferase	10	0	0	10	0	1	200.2	NE
Rv0920c	-	Probable transposase	22	0	0	22	0	0.9091	94.85	NE
Rv0921	-	Possible resolvase	7	0	0	7	0	1	69.86	NE
Rv0922	-	Possible transposase	18	0	0	18	0	1	130	NE
Rv0923c	-	hypothetical protein	22	0	0	22	0	0.8636	184.47	NE
Rv0924c	mntH	Divalent cation-transport integral membrane protein MntH (BRAMP) (MRAMP)	20	0	0	20	0	0.85	86.35	NE
Rv0925c	-	hypothetical protein	18	0	0	18	0	0.8889	137.62	NE
Rv0926c	-	hypothetical protein	21	0	0	21	0	0.9048	106.63	NE
Rv0927c	-	Probable short-chain type dehydrogenase/reductase	6	0	0	6	0	1	188.17	NE
Rv0928	pstS3	Periplasmic phosphate-binding lipoprotein PstS3 (PBP-3) (PstS3) (PHOS1)	22	0	0	22	0	0.6364	48.29	NE
Rv0929	pstC2	Phosphate-transport integral membrane ABC transporter PstC2	17	0	0	17	0	0.8235	35.79	NE
Rv0930	pstA1	Probable phosphate-transport integral membrane ABC transporter PstA1	17	0	0	17	0	0.7647	37.62	NE
Rv0931c	pknD	Transmembrane serine/threonine-protein kinase D PknD (protein kinase D) (STPK D)	46	0	0	46	0	0.913	158.29	NE
Rv0932c	pstS2	Periplasmic phosphate-binding lipoprotein PstS2 (PBP-2) (PstS2)	25	7	0	18	0	0.64	71.44	NE
Rv0933	pstB	Phosphate-transport ATP-binding protein ABC transporter PstB	12	0	0	12	0	1	87.5	NE
Rv0934	pstS1	Periplasmic phosphate-binding lipoprotein PstS1 (PBP-1) (PstS1)	22	0	0	22	0	1	193.68	NE
Rv0935	pstC1	Phosphate-transport integral membrane ABC transporter PstC1	12	0	0	12	0	0.9167	211.64	NE
Rv0936	pstA2	Phosphate-transport integral membrane ABC transporter PstA2	20	0	0	20	0	1	81.5	NE
Rv0937c	mku	DNA end-binding protein, Mku	12	0	0	12	0	0.6667	30.5	NE
Rv0938	ligD	ATP dependent DNA ligase LigD (ATP dependent polydeoxyribonucleotide synthase) (thermostable DNA ligase) (ATP dependent polynucleotide ligase) (sealase) (DNA repair enzyme) (DNA joinase)	43	0	0	43	0	0.7674	111.42	NE
Rv0939	-	Possible bifunctional enzyme: 2-hydroxyhepta-2,4-diene-1,7-dioate isomerase (HHDD isomerase) + cyclase/dehydrase	32	0	0	32	0	0.875	73.25	NE
Rv0940c	-	Possible oxidoreductase	16	0	0	16	0	0.8125	47.46	NE
Rv0941c	-	hypothetical protein	9	0	0	9	0	1	221.11	NE
Rv0942	-	Hypothetical protein	8	0	0	8	0	1	94.38	NE
Rv0943c	-	Probable monooxygenase	17	0	0	17	0	0.8235	126.43	NE
Rv0944	-	Possible formamidopyrimidine-DNA glycosylase (FAPY-DNA glycosylase)	9	0	0	9	0	0.8889	135.38	NE
Rv0945	-	Probable short-chain type dehydrogenase/reductase	8	0	0	8	0	0.75	52.5	NE
Rv0946c	pgi	Probable glucose-6-phosphate isomerase Pgi (GPI) (phosphoglucose isomerase) (phosphohexose isomerase) (phi)	20	0	0	20	0	0.8	134.75	NE
Rv0948c	-	Chorismate mutase	7	0	0	7	0	0.2857	58.5	NE
Rv0949	uvrD1	Probable ATP-dependent DNA helicase II UvrD1	45	0	0	45	0	0.8222	65.43	NE
Rv0950c	-	hypothetical protein	21	0	0	21	0	0.8571	137.83	NE
Rv0951	sucC	Probable succinyl-CoA synthetase (beta chain) SucC (SCS-beta)	16	14	2	0	0	0.0625	12	ES
Rv0952	sucD	Probable succinyl-CoA synthetase (alpha chain) SucD (SCS-alpha)	12	0	11	1	0	0.0833	23	GD
Rv0953c	-	Possible oxidoreductase	14	0	0	14	0	1	182.07	NE
Rv0954	-	Probable conserved transmembrane protein	29	0	0	29	0	0.8966	181.88	NE
Rv0955	-	Probable conserved integral membrane protein	19	0	0	19	0	0.7368	106.43	NE
Rv0956	purN	Probable 5'-phosphoribosylglycinamide formyltransferase PurN (GART) (gar transformylase) (5'-phosphoribosylglycinamide transformylase)	15	13	0	2	0	0.1333	70	ES
Rv0957	purH	Probable bifunctional purine biosynthesis protein PurH: phosphoribosylaminoimidazolecarboxamide formyltransferase (AICAR transformylase) (5'-phosphoribosyl-5-aminoimidazole-4-carboxamide formyltransferase) + inosinemonophosphate cyclohydrolase (imp cyclohydrolase) (inosinicase) (imp synthetase) (ATIC)	24	22	0	2	0	0.0417	12	ES
Rv0958	-	Possible magnesium chelatase	16	0	0	16	0	0.875	218.64	NE
Rv0959	-	hypothetical protein	20	0	0	20	0	0.9	162.39	NE
Rv0959A	vapB9	Possible antitoxin VapB9	3	0	0	3	0	0.6667	192	NE
Rv0960	vapC9	Possible toxin VapC9	7	0	0	7	0	1	237.86	NE
Rv0961	-	Probable integral membrane protein	7	0	0	7	0	0.8571	110.5	NE
Rv0962c	lprP	Possible lipoprotein LprP	15	0	0	15	0	1	181.6	NE
Rv0963c	-	hypothetical protein	11	0	0	11	0	0.9091	176.9	NE
Rv0964c	-	Hypothetical protein	5	0	0	5	0	1	165.2	NE
Rv0965c	-	hypothetical protein	7	0	0	7	0	1	158	NE
Rv0966c	-	hypothetical protein	10	0	0	10	0	1	280.5	NE
[truncated: 3,017 more rows]

## Sheet: HMM_Low MBT_genes
#HMM_Low MBT_Genes essentiality
[truncated: 4,011 more rows]

[truncated: 3 more sheets: HMM_Hemin_genes, HMM_Hemoglobin_genes, HMM_Hemin MBT_genes]
