# Supplementary material for: Comprehensive analysis of iron utilization by Mycobacterium tuberculosis
Source: PLoS Pathog. 2020 Feb 18;16(2):e1008337. doi: 10.1371/journal.ppat.1008337 (PMC7058343; doi:10.1371/journal.ppat.1008337)
Supplement: S9 Table — (XLSX) [file ppat.1008337.s015.xlsx]

## Sheet: (c)MBTs vs. Heme - overview
Zhang et al., Comprehensive analysis of iron utilization by Mycobacterium tuberculosis
S9 Table. Shared genetic determinants of iron utilization by Mtb
Siderophores
cMBT	High MBT	Low MBT	cMBT/low MBT	cMBT/high MBT	High MBT/low MBT	cMBT/high MBT/low MBT
menH	PPE3	gmk	pks6	Rv0023	mmpL11	hemA
Rv1024	mmaA4	Rv1476	rv1025	Rv0348	Rv0455c	hemC
Rv2219	Rv0909	pks17	birA	adk	mmpL5	hemB
Rv2454c	Rv1086	Rv1711		Rv1339	mmpS5	hemL
Rv2455c	irtA	cmk		gcvH	Rv1126c	hemZ
dapB	Rv1505c	Rv2199c		gcvB	ppdK	nadC
Rv2837c	Rv1507c	Rv3032		prcA	murI	Rv2676c
fecB	Rv1683	Rv3038c		prcB	irtB	hemY
Rv3212	Rv2253	moaD1		gdh	Rv2047c	hemE
Rv3780	Rv2367c	ltp2		Rv2507	pks12	lsr2
pheA	pgsA1	Rv3541c			Rv3528c
	mapB
	otsB2
Heme/Hemoglobin
Hm	Hb	Hm/ Hb
Rv1432	Rv0199	menA
Rv2016	Rv1301	menB
Rv2929	tatC	menC
Rv3673c	Rv2420c	gltA2
	relA	Rv1085c
	leuC	glyA1
	gltD	Rv1248c
		ctaB
		Rv1456c
		Rv1592c
		Rv1610
		Rv1708
		eccA5
		blaR
		PPE37
		ilvE
		smtB
		zur
		nrdI
		Rv3645

## Sheet: All combinations
cMBT/Hm	High MBT/Hm	cMBT/high MBT/Hm	LowMBT/Hm	cMBT/low MBT/ Hm	High MBT/ low MBT/Hm	cMBT/High MBT/ Hm/ Hb	Low MBT/ Hm/ Hb	cMBT/high MBT/low MBT/ Hm/ Hb
pykA	sigE	rplK	rpmE			thiE	Rv0338c	dnaA
	mbtK	ripA	Rv3137			lpdC	gpm1	dnaN
	mpt63	Rv2699c	Rv3337			menD	ccdA	gyrB
	folK	Rv3267				grcC1	menE	gyrA
	folB	parA				phoP	prrB	trpG
						phoR	prrA	pknB
						Rv0812	gnd2	pknA
						priA	atpC	fhaA
						Rv1951c	Rv1465	leuS
cMBT/high MBT/low MBT/Hm	Hb	cMBT/ Hb	High MBT/Hb	cMBT/ High MBT/Hb	Low MBT/ Hb	lipA	tesA	ino1
rpmG2	Rv0199	hemK	Rv1500	coaE	rimM	rpiB	Rv2949c	rpsF
PPE12	Rv1301	leuD			canB	Rv2698	fixB	ssb
tatB	tatC				gltB	thiL	fixA	rpsR1
ppnK	Rv2420c					Rv3127	bfrB	dnaB
Rv2050	relA					whiB1		Rv0060
kasB	leuC					mesJ		Rv0102
ppiB	gltD							gca
uvrD2								TB18.5
rpsK								ilvD
								mmpL3
								Rv0224c
cMBT/low MBT/ Hb	High MBT/low MBT/ Hb	cMBT/ high MBT/ low MBT/ Hm	Hm/ Hb	cMBT/Hm/Hb	High MBT/Hm/Hb	cMBT/low MBT/ Hm/ Hb	High MBT/low MBT/ Hm/ Hb	Rv0225
hisI	Rv2779c	ilvB1	menA		trpD	PPE4	esxG	Rv0226c
Rv3143	purE	Rv3030	menB		glnE	lipB	ccsA	Rv0227c
			menC		Rv2235		qcrC	Rv0228
			gltA2		rpmA		ctaC	aftD
			Rv1085c		rplU		proB	eccA3
			glyA1		rshA		Rv3142c	eccB3
			Rv1248c					eccC3
			ctaB					PE5
			Rv1456c					esxH
			Rv1592c					espG3
			Rv1610					eccD3
			Rv1708					mycP3
			eccA5					eccE3
			blaR					rmlA
			PPE37					Rv0347
			ilvE					dnaK
			smtB					grpE
			zur					purA
			nrdI					Rv0364
			Rv3645					pyrE
								Rv0383c
								thiO
								thiS
								thiG
								thiD
								thiC
								def
								groEL2
								mmpS4
								Rv0479c
								murB
								hemD
								Rv0525
								Rv0528
								Rv0541c
								Rv0556
								hadA
								hadB
								secE1
								nusG
								rplA
								Rv0647c
								rplJ
								rpoB
								rpoC
								rpsL
								rpsG
								fusA1
								tuf
								rplC
								rplD
								rplW
								rplB
								rpsS
								rplV
								rpsC
								rplP
								rpmC
								rpsQ
								rplN
								rplX
								rplE
								rpsN1
								rpsH
								rplF
								rplR
								rpsE
								secY
								purD
								purB
								purC
								Rv0787A
								purQ
								purL
								purF
								purM
								Rv0810c
								Rv0811c
								Rv0817c
								desA1
								sucC
								sucD
								purN
								purH
								mprB
								galU
								pabB
								metS
								ispE
								pth
								prsA
								glmU
								eno
								Rv1044
								coaA
								desA2
								Rv1097c
								fum
								lytB2
								metE
								lpqW
								fdxC
								dapD
								dapE
								htrA
								mrp
								Rv1254
								argS
								lysA
								thrA
								thrC
								thrB
								rho
								prfA
								rfe
								atpB
								atpE
								atpF
								atpH
								atpA
								atpG
								atpD
								murA
								rrs
								glgB
								glgE
								pyrB
								pyrC
								Rv1382
								carA
								carB
								pyrF
								rpoZ
								dfp
								metK
								ribG
								ribA2
								ribH
								whiA
								gap
								pgk
								tpi
								tkt
								Rv1459c
								Rv1461
								Rv1462
								Rv1463
								csd
								acn
								moxR1
								Rv1480
								Rv1481
								fabG1
								inhA
								ileS
								dnaE1
								nadA
								nadB
								hisD
								hisC1
								hisB
								hisH
								hisA
								hisF
								trpE
								trpC
								trpB
								trpA
								lgt
								rpsA
								infC
								rplT
								pheS
								pheT
								argC
								argB
								argD
								argF
								argG
								argH
								Rv1684
								tyrS
								Rv1697
								pyrG
								engA
								plcD
								eccB5
								eccC5
								espG5
								eccD5
								mycP5
								eccE5
								pgsA2
								garA
								Rv1828
								Rv1830
								Rv1990c
								Rv2017
								hisG
								hisE
								pyrD
								wag31
								Rv2147c
								ftsZ
								murC
								murG
								ftsW
								murD
								murX
								murF
								murE
								pbpB
								Rv2164c
								Rv2172c
								mptA
								aroG
								Rv2182c
								Rv2186c
								pimB
								ctaE
								qcrA
								qcrB
								asnB
								dlaT
								glnA1
								Rv2242
								fabD
								acpM
								kasA
								accD6
								dnaG
								glyS
								Rv2361c
								era
								rpsT
								Rv2413c
								nadD
								nadE
								Rv2438A
								obg
								rne
								folC
								valS
								clpX
								clpP2
								clpP1
								Rv2477c
								Rv2509
								fas
								nusB
								efp
								aroD
								aroB
								aroK
								aroF
								lppB
								Rv2554c
								alaS
								aspS
								hisS
								pimA
								Rv2611c
								thrS
								aftC
								dxs1
								sigA
								ideR
								lexA
								dapF
								pgsA3
								ftsK
								dapA
								dfrA
								thyA
								gpsI
								ribF
								pptT
								Rv2827c
								infB
								nusA
								proS
								efpA
								gcpE
								dxr
								cdsA
								frr
								pyrH
								tsf
								rpsB
								lepB
								trmD
								ffh
								ftsY
								rnc
								Rv2927c
								Rv2968c
								Rv2969c
								Rv2971
								ddlA
								ppk1
								gltS
								ilvC
								lppZ
								gatB
								gatA
								ligA
								Rv3031
								Rv3034c
								Rv3035
								ctaD
								nrdF2
								nrdE
								nrdH
								prfB
								moaC1
								moeB1
								Rv3208
								Rv3222c
								aroA
								secA1
								lpqB
								mtrB
								mtrA
								tmk
								sahH
								manA
								pmmA
								whiB2
								manB
								wbbL1
								rmlD
								purK
								Rv3277
								accD5
								accE5
								accA3
								glpD2
								trpS
								folD
								guaA
								guaB2
								groES
								alr
								glmS
								mrsA
								rpsI
								rplM
								rplQ
								rpoA
								rpsD
								rpsM
								rpmJ
								infA
								rmlB
								rmlC
								Rv3579c
								cysS1
								ispF
								ispD
								Rv3583c
								Rv3587c
								clpC1
								lysS
								folP1
								folE
								hpt
								ppa
								galE1
								Rv3644c
								topA
								asd
								ask
								Rv3712
								cobQ2
								dnaZX
								Rv3722c
								tyrA
								tcrY
								rfbE
								glfT1
								rfbD
								Rv3789
								dprE1
								dprE2
								aftA
								embC
								embA
								embB
								accD4
								pks13
								fadD32
								aftB
								ubiA
								glfT2
								glf
								serS
								sodA
								Rv3847
								Rv3902c
								pcnA
								Rv3909
								Rv3910
								trxB2
								Rv3915
								parB
								Rv3921c
